# Supplementary material for: Transcriptomes and pathways associated with infectivity, survival and immunogenicity in Brugia malayi L3
Source: BMC Genomics. 2009 Jun 15;10:267. doi: 10.1186/1471-2164-10-267 (PMC2708187; doi:10.1186/1471-2164-10-267)
Supplement: Additional file 1 — Summary of BLAST output of BmV2array elements vs. NCBI_NR. The data provided represent a similarity search of BmV2 array sequences against NCBI non-redundant database (downloaded Nov 14, 2006). [file 1471-2164-10-267-S1.xls]

## Sheet: S1_NCBI_NR_V2.1e-05_summary
Table S1. Summary of BLAST output of BmV2array sequences VS. NCBI_NR (1e-05)
(NOTE:displaying only values for longest HSP in each subject)
<query>	<p-value> <%match> <query start> <query end> <subject start> <subject end> <subject name>
element ID
BMC01935 (652 letters; record 146)	2e-26	59.8	277	597	21	126	gb|AAF99575.1| glutathione S-transferase 3 [Onchocerca volvulus]
13355.m00152 (402 letters; record 935)	1.9e-07	31.8	60	398	629	741	ref|XP_855816.1| PREDICTED: similar to Fibronectin type-III domain containing protein 3a isoform 2 [Canis familiaris]
14977.m04889 (1158 letters; record 343)	8.2e-32	42.4	10	588	644	846	ref|NP_001022055.1| D2085.5b [Caenorhabditis elegans] >emb|CAE17775.1| Hypothetical protein D2085.5b [Caenorhabditis elegans] >emb|CAE17686.1| Hypothetical protein D2085.5b [Caenorhabditis elegans]
BMC04608 (481 letters; record 801)	2.2e-41	53	23	271	1	81	emb|CAE69354.1| Hypothetical protein CBG15443 [Caenorhabditis briggsae]
BMW00571 (600 letters; record 127)	2.2e-53	59.6	91	600	386	556	ref|NP_871944.1| PhosphoDiEsterase family member (pde-4) [Caenorhabditis elegans] >gb|AAN60496.1| Phosphodiesterase protein 4, isoform c [Caenorhabditis elegans]
14992.m10975 (3099 letters; record 1193)	3.8e-105	52.6	109	1131	16	357	emb|CAE75453.1| Hypothetical protein CBG23448 [Caenorhabditis briggsae]
BMC07049 (560 letters; record 29)	7.4e-38	45.1	2	544	48	228	emb|CAE58820.1| Hypothetical protein CBG02030 [Caenorhabditis briggsae]
13695.m00206 (480 letters; record 341)	6.8e-15	43.4	172	447	244	330	ref|NP_001024094.1| GRound-Like (grd related) family member (grl-7) [Caenorhabditis elegans] >emb|CAI91177.1| Hypothetical protein T02E9.2b [Caenorhabditis elegans]
BMC01916 (387 letters; record 448)	1.6e-37	61.7	3	386	331	458	pdb|1LLQ|A Chain A, Crystal Structure Of Malic Enzyme From Ascaris Suum Complexed With Nicotinamide Adenine Dinucleotide >pdb|1LLQ|B Chain B, Crystal Structure Of Malic Enzyme From Ascaris Suum Complexed With Nicotinamide Adenine Dinucleotide >pdb|1O0S|A Chain A, Crystal Structure Of Ascaris Suum Malic Enzyme Complexed With Nadh >pdb|1O0S|B Chain B, Crystal Structure Of Ascaris Suum Malic Enzyme …
TC3738 (640 letters; record 238)	2.4e-80	70.9	1	639	14	228	emb|CAE57570.1| Hypothetical protein CBG00548 [Caenorhabditis briggsae]
14975.m04379 (1110 letters; record 224)	3.9e-48	32	10	1095	9	377	ref|NP_496207.1| T01E8.4 [Caenorhabditis elegans] >emb|CAA88747.1| Hypothetical protein T01E8.4 [Caenorhabditis elegans]
Wbm0212 (234 letters; record 618)	4.3e-33	98.7	1	231	1	77	ref|YP_198045.1| hypothetical protein Wbm0212 [Wolbachia endosymbiont strain TRS of Brugia malayi] >gb|AAW70803.1| Predicted protein [Wolbachia endosymbiont strain TRS of Brugia malayi]
14992.m10872 (594 letters; record 1141)	9e-49	52.4	22	582	45	229	ref|NP_956843.1| hypothetical protein LOC393521 [Danio rerio] >gb|AAH56529.1| Zgc:65960 [Danio rerio]
14979.m04502 (5562 letters; record 520)	0	52.2	631	4008	129	1257	ref|XP_393620.3| PREDICTED: similar to narrow abdomen CG1517-PB, isoform B isoform 1, partial [Apis mellifera]
15158.m00055 (1698 letters; record 515)	2.5e-51	27.9	52	951	7	304	ref|XP_788472.2| PREDICTED: similar to ATP-dependent DNA helicase 2 subunit 2 (ATP-dependent DNA helicase II 80 kDa subunit) (Lupus Ku autoantigen protein p86) (Ku86) (Ku80) (86 kDa subunit of Ku antigen) (Thyroid-lupus autoantigen) (TLAA) (CTC box-binding factor 85 kDa subun... [Strongylocentrotus purpuratus] >ref|XP_001183105.1| PREDICTED: similar to ATP-dependent DNA helicase 2 subunit 2 (ATP-…
14948.m00286 (427 letters; record 216)	8.2e-08	31.4	8	427	249	385	gb|AAP78680.1| MBCTL1 [Monosiga brevicollis]
BMC02455 (440 letters; record 272)	1.1e-20	40.1	9	308	4	100	ref|NP_502372.1| F08G5.4 [Caenorhabditis elegans] >emb|CAA94581.1| Hypothetical protein F08G5.4 [Caenorhabditis elegans]
WB-contig_215 (696 letters; record 777)	6.1e-73	84.3	48	545	1	166	ref|XP_968395.1| PREDICTED: similar to 40S ribosomal protein S6 [Tribolium castaneum]
14972.m07133 (633 letters; record 787)	3.5e-63	59.1	1	609	536	738	emb|CAE70549.1| Hypothetical protein CBG17192 [Caenorhabditis briggsae]
BMC03240 (269 letters; record 482)	1.7e-38	100	3	269	305	393	ref|YP_198181.1| Chaperonin GroEL (HSP60 family) [Wolbachia endosymbiont strain TRS of Brugia malayi] >gb|AAW70939.1| Chaperonin GroEL (HSP60 family) [Wolbachia endosymbiont strain TRS of Brugia malayi]
14971.m02826 (1869 letters; record 619)	2.1e-216	70	121	1803	81	641	dbj|BAD90319.1| mKIAA4210 protein [Mus musculus]
BMW00602 (611 letters; record 401)	5.8e-63	65.5	19	471	299	449	emb|CAE61935.1| Hypothetical protein CBG05932 [Caenorhabditis briggsae]
BMC02466 (384 letters; record 1061)	1.3e-45	77.5	3	242	57	136	emb|CAE70285.1| Hypothetical protein CBG16802 [Caenorhabditis briggsae]
14972.m07466 (825 letters; record 934)	3.9e-71	51.4	25	813	32	305	ref|NP_501853.1| T14G10.6 [Caenorhabditis elegans] >emb|CAA93092.1| Hypothetical protein T14G10.6 [Caenorhabditis elegans]
14972.m07325 (660 letters; record 869)	1.3e-72	82.1	100	621	3	176	ref|XP_001120141.1| PREDICTED: similar to Arflike at 72A CG6025-PA [Apis mellifera]
13990.m00028 (1570 letters; record 844)	3.1e-42	35.8	1465	758	80	320	gb|AAA29908.1| p48 eggshell protein
14181.m00076 (1035 letters; record 809)	3.3e-78	49.3	1	702	718	953	ref|NP_492393.1| F29D10.4 [Caenorhabditis elegans] >emb|CAB00095.1| Hypothetical protein F29D10.4 [Caenorhabditis elegans]
CB289785 (443 letters; record 715)	3.6e-22	54.4	3	272	64	152	ref|XP_694800.1| PREDICTED: similar to zinc finger protein 239 (predicted) [Danio rerio]
14992.m11226 (1947 letters; record 136)	3e-192	57	1	1941	139	779	gb|AAI21942.1| Unknown (protein for MGC:146302) [Xenopus tropicalis]
Wbm0058 (279 letters; record 466)	8.8e-42	100	1	276	1	92	ref|YP_197892.1| Bacterial nucleoid DNA-binding protein, HupA family [Wolbachia endosymbiont strain TRS of Brugia malayi] >gb|AAW70650.1| Bacterial nucleoid DNA-binding protein, HupA family [Wolbachia endosymbiont strain TRS of Brugia malayi]
14894.m00088 (2253 letters; record 666)	3.4e-262	65.4	19	2247	62	810	emb|CAE72309.1| Hypothetical protein CBG19441 [Caenorhabditis briggsae]
15434.m00029 (1554 letters; record 933)	1.4e-105	45.4	7	1497	26	518	ref|NP_001032988.1| Y51F10.4a [Caenorhabditis elegans] >gb|AAL35731.2|AC103567_5 Hypothetical protein Y51F10.4 [Caenorhabditis elegans]
13920.m00458 (498 letters; record 728)	6.2e-18	34.8	1	459	2	141	emb|CAE56052.1| Hypothetical protein CBG23623 [Caenorhabditis briggsae]
WB-contig_996 (474 letters; record 1032)	2.2e-45	68.4	13	411	488	618	ref|NP_504635.1| GAstrulation Defective family member (gad-1) [Caenorhabditis elegans] >gb|AAB66019.1| Gastrulation defective protein 1 [Caenorhabditis elegans]
14972.m07845 (1611 letters; record 76)	8.2e-126	48	22	1539	9	516	ref|NP_508994.1| R07E4.4 [Caenorhabditis elegans] >sp|Q21815|MIG23_CAEEL Nucleoside-diphosphatase mig-23 (NDPase) (Abnormal cell migration protein 23) >gb|AAA80403.2| Abnormal cell migration protein 23 [Caenorhabditis elegans] >dbj|BAD02168.1| MIG-23 [Caenorhabditis elegans]
14990.m07996 (387 letters; record 1179)	1.9e-37	59.4	1	384	1	137	ref|NP_496278.1| C06A1.5 [Caenorhabditis elegans] >sp|Q17684|RPB6_CAEEL Probable DNA-directed RNA polymerases I, II, and III 14.4 kDa polypeptide (RPB6) >emb|CAA90053.1| Hypothetical protein C06A1.5 [Caenorhabditis elegans]
14982.m02256 (2091 letters; record 795)	1.5e-220	57.4	1	2073	34	725	emb|CAE63810.1| Hypothetical protein CBG08359 [Caenorhabditis briggsae]
13039.m00020 (700 letters; record 812)	2.1e-70	56	2	700	505	754	ref|NP_506859.2| C06B8.7 [Caenorhabditis elegans] >emb|CAB03852.2| Hypothetical protein C06B8.7 [Caenorhabditis elegans]
15531.m00020 (231 letters; record 1201)	7.5e-29	76.3	1	228	1	76	dbj|BAC27002.1| unnamed protein product [Mus musculus]
14972.m07495 (582 letters; record 966)	4.3e-26	69.2	286	558	95	184	ref|NP_510169.2| C.Elegans Homeobox family member (ceh-28) [Caenorhabditis elegans]
14972.m07751 (599 letters; record 895)	6.2e-10	32.3	13	570	2028	2211	ref|XP_001122101.1| PREDICTED: similar to huntingtin [Apis mellifera]
BMW00820 (609 letters; record 452)	4.2e-21	70.5	293	192	429	462	ref|NP_502809.2| Y41E3.3 [Caenorhabditis elegans] >emb|CAB09000.3| Hypothetical protein Y41E3.3 [Caenorhabditis elegans]
14972.m07151 (331 letters; record 400)	6.9e-23	52.8	19	330	24	127	gb|EAT41040.1| conserved hypothetical protein [Aedes aegypti]
13260.m00097 (792 letters; record 878)	4e-101	70.3	1	789	1	262	ref|XP_537399.1| PREDICTED: similar to 40S ribosomal protein S4, X isoform [Canis familiaris]
BMC03829 (338 letters; record 453)	4.8e-23	54.2	30	278	90	171	emb|CAE67771.1| Hypothetical protein CBG13346 [Caenorhabditis briggsae]
Wbm0569 (375 letters; record 971)	1.3e-65	100	1	372	1	124	ref|YP_198399.1| Ferredoxin [Wolbachia endosymbiont strain TRS of Brugia malayi] >gb|AAW71157.1| Ferredoxin [Wolbachia endosymbiont strain TRS of Brugia malayi]
Wbm0010 (1959 letters; record 418)	0	100	1	1956	1	652	ref|YP_197844.1| Probable outer membrane protein [Wolbachia endosymbiont strain TRS of Brugia malayi] >gb|AAW70602.1| Probable outer membrane protein [Wolbachia endosymbiont strain TRS of Brugia malayi]
14962.m00670 (831 letters; record 451)	8.4e-37	41	157	828	36	251	emb|CAE66920.1| Hypothetical protein CBG12308 [Caenorhabditis briggsae]
14968.m01502 (906 letters; record 547)	8.7e-17	33	517	873	352	467	emb|CAE75112.1| Hypothetical protein CBG23037 [Caenorhabditis briggsae]
15209.m00008 (567 letters; record 619)	1.6e-26	57.1	112	423	1	97	emb|CAE74141.1| Hypothetical protein CBG21812 [Caenorhabditis briggsae]
14961.m05289 (915 letters; record 401)	2.5e-44	40	55	831	20	277	ref|NP_493756.1| C09E8.2a [Caenorhabditis elegans] >gb|AAC26254.1| Hypothetical protein C09E8.2a [Caenorhabditis elegans]
14740.m00011 (906 letters; record 642)	3.7e-89	57.6	7	903	4	300	emb|CAE61230.1| Hypothetical protein CBG05029 [Caenorhabditis briggsae]
BMC02403 (659 letters; record 256)	4.7e-07	27.4	65	583	102	280	ref|XP_458176.1| hypothetical protein DEHA0C12419g [Debaryomyces hansenii CBS767] >emb|CAG86250.1| unnamed protein product [Debaryomyces hansenii CBS767]
14961.m05277 (807 letters; record 397)	1e-38	44	112	771	32	246	ref|XP_365928.1| hypothetical protein MG10148.4 [Magnaporthe grisea 70-15]
14990.m07740 (1662 letters; record 878)	4.5e-102	42.2	37	1620	263	778	ref|NP_732658.1| metabotropic GABA-B receptor subtype 2 CG6706-PA, isoform A [Drosophila melanogaster] >gb|AAN13882.1| CG6706-PA, isoform A [Drosophila melanogaster]
14920.m00413 (588 letters; record 786)	3.3e-26	43.5	70	528	6	161	emb|CAE67690.1| Hypothetical protein CBG13258 [Caenorhabditis briggsae]
CD570739 (448 letters; record 960)	7.1e-15	70.5	5	208	18	85	emb|CAE59812.1| Hypothetical protein CBG03276 [Caenorhabditis briggsae]
BMC11778 (664 letters; record 101)	2.7e-32	44.5	25	492	1	149	emb|CAE65840.1| Hypothetical protein CBG10971 [Caenorhabditis briggsae]
13066.m00243 (663 letters; record 849)	6.8e-51	52.9	7	606	136	336	ref|NP_508978.3| F13D11.4 [Caenorhabditis elegans] >gb|AAA81703.3| Hypothetical protein F13D11.4 [Caenorhabditis elegans]
13879.m00034 (785 letters; record 483)	2.2e-79	60.1	22	783	865	1119	emb|CAE57375.1| Hypothetical protein CBG00321 [Caenorhabditis briggsae]
BMC03168 (494 letters; record 450)	2.8e-54	67.9	17	493	1	159	ref|NP_496177.2| Proteasome Alpha Subunit family member (pas-7) [Caenorhabditis elegans] >sp|Q09583|PSA3_CAEEL Proteasome subunit alpha type 3 (Proteasome subunit alpha 7) >emb|CAA88436.2| Hypothetical protein ZK945.2 [Caenorhabditis elegans]
TC3678 (877 letters; record 667)	3.6e-38	43.9	15	677	199	408	gb|AAH89186.1| Ptprr protein [Rattus norvegicus]
WB-contig_1111 (628 letters; record 1128)	3.4e-81	100	15	515	92	258	gb|AAL91103.1| ubiquitin [Acanthocheilonema viteae]
14715.m01260 (1155 letters; record 557)	1.4e-20	33.3	610	1143	84	254	dbj|BAA01477.1| zinc finger protein [Mus musculus]
13697.m00027 (1936 letters; record 478)	1.6e-56	57	1162	1836	200	419	emb|CAE59624.1| Hypothetical protein CBG03033 [Caenorhabditis briggsae]
13311.m00335 (486 letters; record 1166)	2.3e-18	43.6	22	351	6	115	dbj|BAC11206.1| unnamed protein product [Homo sapiens] >gb|AAU15052.1| arsenic transactivated protein [Homo sapiens]
13249.m00082 (363 letters; record 993)	1e-15	41.9	31	345	16	117	ref|XP_796206.2| PREDICTED: hypothetical protein [Strongylocentrotus purpuratus] >ref|XP_001175578.1| PREDICTED: hypothetical protein [Strongylocentrotus purpuratus]
BMC00124 (477 letters; record 815)	3.1e-46	85.7	43	378	2	113	gb|ABF18292.1| 60S ribosomal protein L30 [Aedes aegypti] >gb|EAT43318.1| 60S ribosomal protein L30 [Aedes aegypti] >gb|EAT43319.1| 60S ribosomal protein L30 [Aedes aegypti] >gb|EAT43481.1| 60S ribosomal protein L30 [Aedes aegypti]
TC3505 (968 letters; record 212)	2.1e-31	56	36	383	270	382	gb|AAD03405.1| calreticulin precursor [Dirofilaria immitis]
BMC06446 (496 letters; record 136)	9.9e-27	59.5	230	496	25	113	ref|NP_504530.1| F26F12.4 [Caenorhabditis elegans] >gb|AAC25891.1| Hypothetical protein F26F12.4 [Caenorhabditis elegans]
14990.m08049 (978 letters; record 1044)	6.5e-78	50	1	966	27	360	ref|NP_001021702.1| Y105E8B.2a [Caenorhabditis elegans] >emb|CAC70108.1| Hypothetical protein Y105E8B.2a [Caenorhabditis elegans]
BMC00128 (433 letters; record 819)	2.2e-38	71.6	23	340	1	106	ref|NP_496767.1| One IG domain family member (oig-2) [Caenorhabditis elegans] >emb|CAA21634.1| Hypothetical protein Y38F1A.9 [Caenorhabditis elegans]
BMW00082 (632 letters; record 180)	1.2e-41	93.7	480	289	420	483	emb|CAE74131.1| Hypothetical protein CBG21799 [Caenorhabditis briggsae]
BMW01494 (597 letters; record 636)	3.1e-39	55.3	26	475	147	296	ref|NP_494448.1| Y25C1A.13 [Caenorhabditis elegans] >gb|AAD12843.1| Hypothetical protein Y25C1A.13 [Caenorhabditis elegans]
14982.m02227 (450 letters; record 784)	4.2e-13	42.5	127	417	26	123	emb|CAE73610.1| Hypothetical protein CBG21100 [Caenorhabditis briggsae]
Wbm0416 (1029 letters; record 818)	5.1e-181	100	1	1026	1	342	ref|YP_198246.1| FAD synthase [Wolbachia endosymbiont strain TRS of Brugia malayi] >gb|AAW71004.1| FAD synthase [Wolbachia endosymbiont strain TRS of Brugia malayi]
14929.m00397 (2994 letters; record 842)	9.6e-226	50.7	1507	2985	485	975	emb|CAE64927.1| Hypothetical protein CBG09751 [Caenorhabditis briggsae]
14779.m00769 (477 letters; record 762)	3.7e-35	52.9	55	444	86	219	emb|CAE72526.1| Hypothetical protein CBG19706 [Caenorhabditis briggsae]
TC3621 (396 letters; record 1155)	4.5e-38	72.6	17	334	1	106	ref|NP_496767.1| One IG domain family member (oig-2) [Caenorhabditis elegans] >emb|CAA21634.1| Hypothetical protein Y38F1A.9 [Caenorhabditis elegans]
14972.m07689 (477 letters; record 1052)	4.2e-51	66.8	1	471	1	156	ref|NP_502166.1| H21P03.1 [Caenorhabditis elegans] >emb|CAB09112.1| Hypothetical protein H21P03.1 [Caenorhabditis elegans]
12690.m00030 (528 letters; record 106)	2.6e-26	36.9	58	528	71	219	emb|CAE68111.1| Hypothetical protein CBG13754 [Caenorhabditis briggsae]
14095.m00102 (636 letters; record 730)	2.2e-22	32.9	120	629	9	178	gb|AAA30170.1| acidic integral membrane protein
BMC00384 (832 letters; record 941)	3.6e-67	67.2	14	559	1	181	emb|CAE58355.1| Hypothetical protein CBG01476 [Caenorhabditis briggsae]
BMC00460 (740 letters; record 961)	9e-49	68.8	156	617	4	155	ref|XP_791629.1| PREDICTED: similar to ribosomal protein L17 isoform 2 [Strongylocentrotus purpuratus] >ref|XP_001177498.1| PREDICTED: similar to ribosomal protein L17 isoform 2 [Strongylocentrotus purpuratus]
BMC04499 (437 letters; record 790)	8.5e-12	61.9	32	220	2	63	emb|CAE57568.1| Hypothetical protein CBG00546 [Caenorhabditis briggsae]
TC2839 (513 letters; record 270)	1.3e-63	100	29	382	1	118	gb|AAY67786.1| serine protease inhibitor 1 [Onchocerca volvulus]
14968.m01445 (1629 letters; record 548)	1.1e-34	31.3	673	1605	156	448	ref|NP_001028985.1| hypothetical protein LOC619310 [Mus musculus] >dbj|BAE23256.1| unnamed protein product [Mus musculus]
BMC08490 (600 letters; record 411)	1.1e-66	99.2	207	599	1	131	gb|AAH60583.1| Cd81 protein [Rattus norvegicus]
14982.m02254 (2328 letters; record 814)	2.4e-188	52.8	19	1890	42	673	emb|CAE56925.1| Hypothetical protein CBG24770 [Caenorhabditis briggsae]
BMW00375 (550 letters; record 111)	7.6e-11	35.9	50	391	38	149	ref|XP_425562.1| PREDICTED: similar to RIKEN cDNA 6030463G20 [Gallus gallus]
BMC00970 (618 letters; record 500)	9.7e-34	43.9	248	520	294	382	ref|NP_741812.1| T07H6.1a [Caenorhabditis elegans] >gb|AAK77632.2|U53344_6 Hypothetical protein T07H6.1a [Caenorhabditis elegans]
14765.m00815 (4980 letters; record 696)	0	48.3	2497	4974	810	1631	ref|NP_500551.2| F55F10.1 [Caenorhabditis elegans] >gb|AAC17540.2| Hypothetical protein F55F10.1 [Caenorhabditis elegans]
12935.m00013 (987 letters; record 760)	1.7e-36	52.6	4	453	225	371	emb|CAE71854.1| Hypothetical protein CBG18898 [Caenorhabditis briggsae]
BMC07161 (520 letters; record 223)	4.2e-19	41	123	509	24	156	emb|CAI20689.1| pin2/trf1-interacting protein 1 [Danio rerio]
TC3223 (882 letters; record 35)	6.3e-119	84.7	2	865	215	501	gb|AAF87583.1|AF278536_1 heat shock 70 protein [Parastrongyloides trichosuri]
12596.m00124 (1380 letters; record 422)	1.5e-78	52.2	421	1227	288	555	dbj|BAA75637.1| ZOR-1 [Danio rerio] >gb|AAH45467.1| Zorba protein [Danio rerio]
BMC10710 (380 letters; record 1001)	2e-28	59	9	329	239	348	ref|NP_505467.2| C50F4.14 [Caenorhabditis elegans] >sp|Q968A5|FUCT1_CAEEL GDP-fucose transporter >gb|AAK50396.1| GDP-fucose transporter [Caenorhabditis elegans] >emb|CAA94748.2| Hypothetical protein C50F4.14 [Caenorhabditis elegans]
13819.m00152 (3873 letters; record 610)	6.7e-270	48	1396	3834	535	1337	ref|XP_416078.1| PREDICTED: similar to TIP120 protein [Gallus gallus]
13138.m00175 (1209 letters; record 865)	1.2e-46	36.2	214	1206	298	631	ref|NP_495539.3| F43E2.3 [Caenorhabditis elegans] >gb|AAC71125.3| Hypothetical protein F43E2.3 [Caenorhabditis elegans]
14037.m00196 (407 letters; record 1079)	2.4e-53	82.7	7	405	5	137	emb|CAE70669.1| Hypothetical protein CBG17377 [Caenorhabditis briggsae]
12810.m00015 (497 letters; record 664)	3.8e-31	47.4	46	279	157	234	emb|CAE67575.1| Hypothetical protein CBG13104 [Caenorhabditis briggsae]
14990.m08119 (443 letters; record 1195)	2e-53	72.8	3	443	431	581	emb|CAE67202.1| Hypothetical protein CBG12638 [Caenorhabditis briggsae]
BMW01072 (605 letters; record 520)	5.2e-15	40	527	18	468	638	emb|CAK51380.1| hypothetical protein, conserved [Eimeria tenella]
13936.m00016 (776 letters; record 785)	6.5e-46	45.8	91	771	23	239	ref|XP_214979.2| PREDICTED: similar to alpha/beta hydrolase fold protein [Rattus norvegicus] >ref|XP_001064693.1| PREDICTED: similar to alpha/beta hydrolase fold protein [Rattus norvegicus]
14980.m02684 (2022 letters; record 640)	1.1e-156	65.6	568	1941	201	656	emb|CAE71473.1| Hypothetical protein CBG18391 [Caenorhabditis briggsae]
BMC00368 (556 letters; record 821)	2.8e-53	84.6	12	323	86	189	ref|NP_839984.1| kelch domain containing 1 [Mus musculus] >sp|Q80YG3|KLDC1_MOUSE Kelch domain-containing protein 1 >gb|AAO88963.1| kelch domain-containing protein 1 [Mus musculus] >dbj|BAE25974.1| unnamed protein product [Mus musculus] >gb|AAI19569.1| Kelch domain containing 1 [Mus musculus]
BMW00279 (631 letters; record 159)	1.1e-61	96.7	624	253	286	409	ref|NP_694904.1| NADH dehydrogenase subunit 4 [Brugia malayi] >gb|AAN17805.1| NADH dehydrogenase subunit 4 [Brugia malayi]
14973.m02714 (1125 letters; record 113)	1.9e-64	48	262	1122	29	299	ref|XP_693855.1| PREDICTED: similar to Rap guanine nucleotide exchange factor 4 (cAMP-regulated guanine nucleotide exchange factor II) (cAMP-GEFII) (Exchange factor directly activated by cAMP 2) (Epac 2) [Danio rerio]
13032.m00030 (1530 letters; record 782)	1.5e-94	46	205	1521	4	453	ref|NP_492677.1| C25A1.4 [Caenorhabditis elegans] >emb|CAB02757.1| Hypothetical protein C25A1.4 [Caenorhabditis elegans]
TC3782 (933 letters; record 729)	2.5e-28	42.6	66	566	61	228	ref|NP_491575.1| DeHydrogenases, Short chain family member (dhs-2) [Caenorhabditis elegans] >gb|AAB54122.2| Dehydrogenases, short chain protein 2, isoform a [Caenorhabditis elegans]
Wbm0003 (192 letters; record 411)	9.6e-27	98.4	1	189	1	63	ref|YP_197837.1| hypothetical protein Wbm0003 [Wolbachia endosymbiont strain TRS of Brugia malayi] >gb|AAW70595.1| Predicted protein [Wolbachia endosymbiont strain TRS of Brugia malayi]
14302.m00073 (1728 letters; record 1015)	3.4e-104	39.3	25	1659	25	572	ref|XP_796010.2| PREDICTED: hypothetical protein [Strongylocentrotus purpuratus] >ref|XP_001183707.1| PREDICTED: hypothetical protein [Strongylocentrotus purpuratus]
BMC01507 (226 letters; record 23)	2.4e-09	56.1	226	59	313	365	emb|CAE67642.1| Hypothetical protein CBG13201 [Caenorhabditis briggsae]
14704.m00458 (549 letters; record 525)	6.5e-78	84.6	1	546	1	181	emb|CAE66326.1| Hypothetical protein CBG11577 [Caenorhabditis briggsae]
BMC12189 (489 letters; record 447)	8.7e-19	91.8	261	407	130	178	gb|AAL91107.1| thioredoxin [Brugia malayi]
13206.m00042 (788 letters; record 1010)	1.2e-13	33.5	291	785	1761	1926	ref|NP_741733.1| UNCoordinated family member (unc-2) [Caenorhabditis elegans] >gb|AAM69092.1|U55374_6 Uncoordinated protein 2, isoform c [Caenorhabditis elegans]
14950.m01854 (429 letters; record 1200)	3.9e-32	51.8	1	396	6	138	ref|NP_498961.2| ZK637.2 [Caenorhabditis elegans] >sp|P30629|YOU2_CAEEL Hypothetical protein ZK637.2 >emb|CAA77449.2| Hypothetical protein ZK637.2 [Caenorhabditis elegans]
14992.m11364 (1950 letters; record 250)	4.3e-136	51.1	571	1899	219	667	ref|XP_966310.1| PREDICTED: similar to CG18000-PK, isoform K isoform 1 [Tribolium castaneum]
BMC01201 (534 letters; record 1173)	1.7e-08	51.3	47	157	1	35	ref|NP_495360.1| C18H9.3 [Caenorhabditis elegans] >gb|AAC46688.1| Hypothetical protein C18H9.3 [Caenorhabditis elegans]
BMC08960 (638 letters; record 701)	1.2e-18	35.8	8	556	229	397	gb|AAH78488.1| LOC446918 protein [Xenopus laevis]
BMC03488 (1093 letters; record 554)	8.9e-108	84.6	114	563	1	150	ref|NP_495811.1| Ribosomal Protein, Large subunit family member (rpl-5) [Caenorhabditis elegans] >sp|P49405|RL5_CAEEL 60S ribosomal protein L5 >emb|CAA90251.1| Hypothetical protein F54C9.5 [Caenorhabditis elegans]
BMW00281 (587 letters; record 22)	1.9e-87	86	2	583	27	220	sp|Q9NJD8|GMPR_ONCVO GMP reductase (Guanosine 5'-monophosphate oxidoreductase) (Guanosine monophosphate reductase) >gb|AAF64252.1|AF153721_1 GMP-reductase GMR-1 [Onchocerca volvulus]
BMC05570 (351 letters; record 891)	9.1e-16	44.5	28	351	112	220	emb|CAE64634.1| Hypothetical protein CBG09395 [Caenorhabditis briggsae]
TC3296 (1384 letters; record 983)	1.6e-225	99.5	56	1306	1	417	gb|AAF64254.1|AF153723_1 novel immunogenic protein NIP-2 [Onchocerca volvulus]
15368.m00020 (192 letters; record 1137)	8.8e-10	49.2	1	189	10	70	ref|XP_314554.2| ENSANGP00000016936 [Anopheles gambiae str. PEST] >gb|EAA09952.2| ENSANGP00000016936 [Anopheles gambiae str. PEST]
WB-contig_190 (936 letters; record 765)	2.2e-45	56.1	1	552	135	323	emb|CAE57311.1| Hypothetical protein CBG00233 [Caenorhabditis briggsae]
14973.m02606 (468 letters; record 4)	8.9e-26	52	22	453	3	131	gb|AAV71152.1| mp1 [Onchocerca volvulus]
Wbm0743 (189 letters; record 1145)	6.7e-28	98.3	1	186	1	62	ref|YP_198573.1| hypothetical protein Wbm0743 [Wolbachia endosymbiont strain TRS of Brugia malayi] >gb|AAW71331.1| Predicted protein [Wolbachia endosymbiont strain TRS of Brugia malayi]
14715.m01246 (1305 letters; record 187)	3.7e-88	43.6	16	744	6	250	emb|CAE56776.1| Hypothetical protein CBG24582 [Caenorhabditis briggsae]
14653.m00287 (625 letters; record 78)	1.5e-18	30.4	43	624	620	802	ref|NP_495282.1| ANIllin (actin binding protein) family member (ani-2) [Caenorhabditis elegans] >sp|Q09994|ANI2_CAEEL Anillin-like protein 2 >gb|AAA68262.1| Hypothetical protein K10B2.5 [Caenorhabditis elegans]
BMC06254 (659 letters; record 1086)	3.4e-33	79	67	309	30	110	emb|CAE57895.1| Hypothetical protein CBG00944 [Caenorhabditis briggsae]
14972.m07463 (1656 letters; record 932)	5.6e-100	39.8	1	954	75	386	emb|CAE65670.1| Hypothetical protein CBG10736 [Caenorhabditis briggsae]
14294.m00136 (795 letters; record 992)	4.4e-56	45.4	10	699	1	230	ref|NP_001024860.1| R11G1.6d [Caenorhabditis elegans] >gb|AAP46275.1| Hypothetical protein R11G1.6d [Caenorhabditis elegans]
14972.m07038 (981 letters; record 707)	1.2e-35	35.2	43	795	51	303	emb|CAG01390.1| unnamed protein product [Tetraodon nigroviridis]
14203.m00044 (286 letters; record 814)	9.4e-29	71.5	1	285	380	474	ref|NP_041262.1| envelope glycoprotein [Woolly monkey sarcoma virus] >sp|P21412|ENV_SMRVH Envelope glycoprotein precursor (Env polyprotein) [Contains: Surface protein (SU) (Glycoprotein 70) (gp70); Transmembrane protein (TM) (Glycoprotein 20) (gp20)] >gb|AAA66455.1| envelope membrane protein >gb|AAA66454.1| envelope glycoprotein
TC3088 (713 letters; record 15)	7.9e-89	87.3	4	582	149	345	gb|AAA28298.1| heat shock protein 70
13415.m00455 (468 letters; record 123)	3.2e-28	54.8	94	432	3	114	emb|CAE63825.1| Hypothetical protein CBG08376 [Caenorhabditis briggsae]
BMC09065 (582 letters; record 355)	6.4e-55	57.4	11	553	1	181	emb|CAE57567.1| Hypothetical protein CBG00545 [Caenorhabditis briggsae]
Wbm0224 (279 letters; record 630)	2.3e-41	100	1	276	1	92	ref|YP_198057.1| hypothetical protein Wbm0224 [Wolbachia endosymbiont strain TRS of Brugia malayi] >gb|AAW70815.1| Predicted protein [Wolbachia endosymbiont strain TRS of Brugia malayi]
WB-contig_1354 (583 letters; record 128)	1.3e-35	48.2	6	512	685	857	emb|CAE66723.1| Hypothetical protein CBG12069 [Caenorhabditis briggsae]
14830.m00078 (441 letters; record 555)	1.3e-40	60.4	13	438	7	150	gb|AAF76925.1|AF159590_1 hypothetical esophageal gland cell secretory protein 11 [Heterodera glycines]
14972.m07640 (444 letters; record 1144)	5.1e-78	100	1	441	1	147	ref|NP_502065.1| LEThal family member (let-70) [Caenorhabditis elegans] >sp|P35129|UBC2_CAEEL Ubiquitin-conjugating enzyme E2 2 (Ubiquitin-protein ligase 2) (Ubiquitin carrier protein 2) (Lethal protein 70) >emb|CAA92745.1| Hypothetical protein M7.1 [Caenorhabditis elegans] >gb|AAB25489.2| ubiquitin-conjugating enzyme [Caenorhabditis elegans] >emb|CAE61994.1| Hypothetical protein CBG06002 [Caenor…
13066.m00244 (1740 letters; record 850)	5.8e-109	46.8	73	1728	43	590	emb|CAE64771.1| Hypothetical protein CBG09562 [Caenorhabditis briggsae]
14977.m05021 (2163 letters; record 451)	1.7e-86	48.5	184	1560	29	491	emb|CAE66001.1| Hypothetical protein CBG11192 [Caenorhabditis briggsae]
14830.m00077 (299 letters; record 145)	1.4e-25	56.1	2	298	2	105	gb|AAF76925.1|AF159590_1 hypothetical esophageal gland cell secretory protein 11 [Heterodera glycines]
BMC02745 (318 letters; record 818)	2.5e-14	54.2	104	313	53	122	gb|EAL30209.1| GA18955-PA [Drosophila pseudoobscura]
15353.m00016 (561 letters; record 207)	2.2e-06	54.7	305	418	58	99	ref|YP_747577.1| hypothetical protein Neut_1364 [Nitrosomonas eutropha C71] >gb|ABI59612.1| hypothetical protein Neut_1364 [Nitrosomonas eutropha C71]
14920.m00431 (1779 letters; record 792)	5.4e-97	37.3	22	1770	6	577	emb|CAE70012.1| Hypothetical protein CBG16426 [Caenorhabditis briggsae]
15432.m00014 (1506 letters; record 237)	5.8e-30	25.2	157	1383	1346	1741	ref|NP_497852.1| T08A11.1 [Caenorhabditis elegans] >emb|CAA90776.1| Hypothetical protein T08A11.1 [Caenorhabditis elegans] >emb|CAA15982.1| Hypothetical protein T08A11.1 [Caenorhabditis elegans]
Wbm0646 (438 letters; record 1048)	7.1e-72	100	1	435	1	145	ref|YP_198476.1| hypothetical protein Wbm0646 [Wolbachia endosymbiont strain TRS of Brugia malayi] >gb|AAW71234.1| Uncharacterized protein conserved in bacteria [Wolbachia endosymbiont strain TRS of Brugia malayi]
WB-contig_1186 (619 letters; record 1189)	3.5e-70	81.3	1	543	3	168	emb|CAE46431.1| ligand-gated chloride channel subunit [Dirofilaria immitis]
TC3370 (822 letters; record 480)	9e-33	47	87	515	5	157	emb|CAE75284.1| Hypothetical protein CBG23251 [Caenorhabditis briggsae]
BMW00844 (577 letters; record 66)	3.3e-19	78.3	37	216	61	119	dbj|BAB33421.1| putative senescence-associated protein [Pisum sativum]
TC3398 (653 letters; record 1136)	4.4e-79	84.3	1	519	359	531	ref|NP_499089.1| aspartyl(D) tRNA Synthetase family member (drs-1) [Caenorhabditis elegans] >sp|Q03577|SYDC_CAEEL Aspartyl-tRNA synthetase, cytoplasmic (Aspartate--tRNA ligase) (AspRS) >emb|CAA79536.1| Hypothetical protein B0464.1 [Caenorhabditis elegans]
AI105736 (534 letters; record 256)	3.7e-10	27.1	10	342	4	117	ref|NP_508832.2| T07F12.1 [Caenorhabditis elegans] >gb|AAA68419.2| Hypothetical protein T07F12.1 [Caenorhabditis elegans]
BMC04291 (288 letters; record 890)	3.5e-38	90.6	1	288	31	126	gb|AAA28059.1| G-o protein alpha subunit
15342.m00043 (278 letters; record 200)	1.4e-18	55.6	3	266	108	195	ref|NP_498923.1| B0303.15 [Caenorhabditis elegans] >sp|P34264|RM11_CAEEL Probable 39S ribosomal protein L11, mitochondrial precursor >gb|AAA27905.1| Hypothetical protein B0303.15 [Caenorhabditis elegans]
14280.m00063 (246 letters; record 210)	2.9e-17	64.5	49	234	2101	2162	emb|CAE61690.1| Hypothetical protein CBG05636 [Caenorhabditis briggsae]
14968.m01455 (366 letters; record 554)	3.8e-09	31.6	37	339	3	94	ref|NP_492301.1| D1081.9 [Caenorhabditis elegans] >emb|CAB54207.1| Hypothetical protein D1081.9 [Caenorhabditis elegans]
14979.m04429 (346 letters; record 224)	6.6e-21	63.8	2	214	189	260	emb|CAE66426.1| Hypothetical protein CBG11695 [Caenorhabditis briggsae]
BMC06931 (516 letters; record 936)	7.1e-17	33	18	416	5	137	emb|CAE72967.1| Hypothetical protein CBG20304 [Caenorhabditis briggsae]
14009.m00175 (1344 letters; record 593)	9.8e-59	35	25	1338	4	446	emb|CAE57612.1| Hypothetical protein CBG00593 [Caenorhabditis briggsae]
WB-contig_1305 (568 letters; record 83)	3.4e-17	62.3	49	255	4	70	gb|AAQ23186.1| neuropeptide-like protein NLP-12 precursor [Ascaris suum]
12608.m00131 (474 letters; record 743)	4.1e-21	46.4	10	312	5	118	ref|NP_505782.1| F32B6.11 [Caenorhabditis elegans] >emb|CAA98460.1| Hypothetical protein F32B6.11 [Caenorhabditis elegans]
13399.m00184 (2529 letters; record 110)	1.7e-17	29.1	508	1119	66	258	emb|CAE56294.1| Hypothetical protein CBG23946 [Caenorhabditis briggsae]
14990.m07767 (1926 letters; record 889)	7e-184	54.4	97	1842	89	659	emb|CAE60419.1| Hypothetical protein CBG04025 [Caenorhabditis briggsae]
TC3027 (901 letters; record 322)	1.5e-48	50	53	667	63	273	emb|CAE62555.1| Hypothetical protein CBG06665 [Caenorhabditis briggsae]
14970.m00018 (1272 letters; record 579)	2.8e-75	49.4	610	1065	963	1130	ref|NP_497852.1| T08A11.1 [Caenorhabditis elegans] >emb|CAA90776.1| Hypothetical protein T08A11.1 [Caenorhabditis elegans] >emb|CAA15982.1| Hypothetical protein T08A11.1 [Caenorhabditis elegans]
13322.m00190 (1107 letters; record 13)	3.2e-44	31.2	1	1086	2	347	emb|CAE68871.1| Hypothetical protein CBG14834 [Caenorhabditis briggsae]
14990.m08149 (1830 letters; record 1092)	6.6e-216	83.8	169	1320	8	394	emb|CAE69899.1| Hypothetical protein CBG16249 [Caenorhabditis briggsae]
BMC03366 (280 letters; record 509)	1.7e-30	90	65	244	180	239	emb|CAE70389.1| Hypothetical protein CBG16954 [Caenorhabditis briggsae]
14972.m07327 (633 letters; record 791)	7.5e-55	42.4	67	384	30	133	gb|AAT02162.1| hypothetical protein L3ni51 [Dictyocaulus viviparus]
Wbm0381 (342 letters; record 783)	4.4e-56	99.1	1	339	1	113	ref|YP_198211.1| hypothetical protein Wbm0381 [Wolbachia endosymbiont strain TRS of Brugia malayi] >gb|AAW70969.1| Predicted protein [Wolbachia endosymbiont strain TRS of Brugia malayi]
14630.m00084 (1215 letters; record 1021)	2.8e-09	35.7	820	1092	57	151	ref|NP_493629.2| 2L52.1 [Caenorhabditis elegans] >emb|CAA21776.2| Hypothetical protein 2L52.1 [Caenorhabditis elegans]
TC3455 (675 letters; record 1140)	2.1e-63	58.3	42	659	8	215	ref|NP_508395.1| DumPY : shorter than wild-type family member (dpy-3) [Caenorhabditis elegans] >gb|AAB00598.1| Dumpy : shorter than wild-type protein 3 [Caenorhabditis elegans]
12506.m00095 (1044 letters; record 328)	5.6e-111	67.7	7	942	263	588	ref|NP_001022089.1| F14F11.1h [Caenorhabditis elegans] >emb|CAE48498.1| Hypothetical protein F14F11.1h [Caenorhabditis elegans] >emb|CAE48494.1| Hypothetical protein F14F11.1h [Caenorhabditis elegans]
BMC05778 (332 letters; record 980)	9.4e-54	100	1	330	556	665	ref|ZP_00730120.1| COG5281: Phage-related minor tail protein [Escherichia coli E22]
BMC02476 (1159 letters; record 277)	9.7e-74	41.1	337	729	97	231	emb|CAE60901.1| Hypothetical protein CBG04617 [Caenorhabditis briggsae]
TC3066 (794 letters; record 1085)	1.4e-61	62.7	20	646	1	208	ref|NP_999958.1| ribosomal protein S8 [Danio rerio] >sp|P62247|RS8_BRARE 40S ribosomal protein S8 >gb|AAS66962.1| ribosomal protein S8 [Danio rerio] >gb|AAH76163.1| Ribosomal protein S8 [Danio rerio]
BMC03100 (490 letters; record 431)	1.5e-37	65.3	60	431	1	120	sp|P41824|YBOXH_APLCA Y-box factor homolog (APY1) >gb|AAA60373.1| Y-Box factor
13392.m00052 (1347 letters; record 47)	5.1e-28	40.6	775	1299	157	330	ref|NP_509176.2| C16E9.1 [Caenorhabditis elegans] >gb|AAC47957.2| Hypothetical protein C16E9.1 [Caenorhabditis elegans]
BMC12285 (871 letters; record 491)	9e-104	75.5	33	854	1	273	sp|P49149|RL3_TOXCA 60S ribosomal protein L3 >gb|AAA92285.1| ribosomal protein L3
TC3590 (667 letters; record 615)	3.3e-22	35.7	275	580	46	154	emb|CAE70243.1| Hypothetical protein CBG16732 [Caenorhabditis briggsae]
TC3466 (128 letters; record 535)	1.9e-07	69.4	1	108	70	105	ref|XP_883899.1| PREDICTED: similar to dishevelled 3 isoform 3 [Bos taurus]
BMC06651 (465 letters; record 1160)	2.4e-38	71.2	29	331	1	101	emb|CAE71139.1| Hypothetical protein CBG17994 [Caenorhabditis briggsae]
14968.m01448 (795 letters; record 680)	3.1e-103	76.4	1	783	1	261	emb|CAE67843.1| Hypothetical protein CBG13430 [Caenorhabditis briggsae]
BMC04977 (630 letters; record 846)	1.6e-33	45.1	18	587	9	190	emb|CAE70112.1| Hypothetical protein CBG16564 [Caenorhabditis briggsae]
BMC00123 (547 letters; record 814)	3.8e-42	58.8	42	254	9	93	gb|AAB03902.2| Av18 [Acanthocheilonema viteae]
14500.m00158 (381 letters; record 134)	3.9e-55	95.1	1	369	1	123	ref|NP_505463.1| HIStone family member (his-35) [Caenorhabditis elegans] >emb|CAA94747.1| Hypothetical protein C50F4.13 [Caenorhabditis elegans]
Wbm0753 (1041 letters; record 1155)	2.6e-177	100	1	1038	1	346	ref|YP_198583.1| Probable trans-2-enoyl-ACP reductase, FabK [Wolbachia endosymbiont strain TRS of Brugia malayi] >gb|AAW71341.1| Probable trans-2-enoyl-ACP reductase, FabK [Wolbachia endosymbiont strain TRS of Brugia malayi]
BMC00197 (240 letters; record 866)	2.8e-06	47.9	69	212	7	54	emb|CAE72533.1| Hypothetical protein CBG19713 [Caenorhabditis briggsae]
BMC00459 (506 letters; record 960)	1.1e-53	71.6	21	440	1	141	emb|CAE64108.1| Hypothetical protein CBG08717 [Caenorhabditis briggsae]
BMC08447 (600 letters; record 1053)	2.7e-39	39.2	263	571	87	186	sp|P19973|LSP1_MOUSE Lymphocyte-specific protein 1 (Protein pp52) (52 kDa phosphoprotein) (Lymphocyte-specific antigen WP34) (S37 protein) >pir||I57835 lymphocyte-specific protein - mouse (fragment) >gb|AAB48537.1| calcium-binding protein [Mus musculus] >gb|AAB32257.1| lymphocyte-specific protein; LSP1 [Mus sp.] >prf||2208327A pp52/S37 gene
BMC04841 (496 letters; record 823)	1.1e-11	65	79	189	247	286	emb|CAB88204.1| putative cuticular collagen [Globodera pallida]
14956.m00488 (585 letters; record 92)	2.6e-81	82.1	1	582	1	192	ref|NP_500480.1| UBiquitin Conjugating enzyme family member (ubc-1) [Caenorhabditis elegans] >sp|P52478|UBC1_CAEEL Ubiquitin-conjugating enzyme E2 1 (Ubiquitin-protein ligase 1) (Ubiquitin carrier protein 1) >gb|AAA83388.1| similar to yeast RAD6 DNA repair protein, Swiss-Prot Accession Number P06104 >gb|AAC02561.2| Ubiquitin conjugating enzyme protein 1 [Caenorhabditis elegans]
14972.m07304 (2196 letters; record 908)	3.4e-113	37.9	172	2187	72	765	ref|NP_491173.1| P300/CBP Associated Factor homolog family member (pcaf-1) [Caenorhabditis elegans] >gb|AAF60658.1| P300/cbp associated factor homolog protein 1 [Caenorhabditis elegans]
14975.m04453 (876 letters; record 271)	2.8e-93	62.7	34	870	30	307	ref|NP_495430.1| steroid Alpha ReducTase family member (art-1) [Caenorhabditis elegans] >gb|AAF39753.1| Steroid alpha reductase family protein 1 [Caenorhabditis elegans]
BMC03681 (649 letters; record 612)	8.2e-11	33.3	116	448	1323	1431	ref|XP_001179510.1| PREDICTED: hypothetical protein, partial [Strongylocentrotus purpuratus]
Wbm0053 (561 letters; record 461)	1.1e-89	100	1	558	1	186	ref|YP_197887.1| Outer membrane protein [Wolbachia endosymbiont strain TRS of Brugia malayi] >gb|AAW70645.1| Outer membrane protein [Wolbachia endosymbiont strain TRS of Brugia malayi]
TC2957 (755 letters; record 1018)	1.7e-86	99.4	42	575	1	178	sp|Q25619|FAR1_ONCVO Fatty-acid and retinol-binding protein 1 precursor (Ov-FAR-1) (Ov20) (OvS1) (S1 protein) (OvMBP/11) (Antigen maltose-binding protein) >sp|Q8WT57|FAR1_ONCOC Fatty-acid and retinol-binding protein 1 precursor (Oo-FAR-1) >gb|AAC32662.1| retinoid binding protein precursor [Onchocerca volvulus]
14971.m02815 (567 letters; record 656)	1e-33	56.5	85	426	184	298	emb|CAE74457.1| Hypothetical protein CBG22199 [Caenorhabditis briggsae]
13637.m00283 (1812 letters; record 425)	3.1e-63	38.4	370	1080	279	519	ref|NP_501018.1| Dicer Related Helicase family member (drh-1) [Caenorhabditis elegans] >gb|AAM76083.1|AF480439_1 dicer-related helicase [Caenorhabditis elegans] >gb|AAB88350.1| Dicer related helicase protein 1 [Caenorhabditis elegans]
14058.m00560 (927 letters; record 654)	9.1e-88	57.3	1	873	1	291	gb|AAH72174.1| MGC80272 protein [Xenopus laevis]
14972.m07869 (6915 letters; record 1162)	2.9e-98	30.4	5602	6909	1942	2358	gb|EAA08121.3| ENSANGP00000010271 [Anopheles gambiae str. PEST]
13415.m00443 (828 letters; record 147)	3.9e-55	56.5	1	621	1	204	ref|NP_502124.1| B0035.1b [Caenorhabditis elegans] >emb|CAB63428.1| Hypothetical protein B0035.1b [Caenorhabditis elegans]
14990.m07956 (2376 letters; record 962)	1e-31	32.8	1	828	2	279	ref|NP_492380.2| F36A2.1a [Caenorhabditis elegans] >emb|CAB03066.2| Hypothetical protein F36A2.1a [Caenorhabditis elegans]
14967.m01567 (1593 letters; record 531)	3.5e-141	58.2	46	1524	9	505	ref|NP_501180.1| C48A7.2 [Caenorhabditis elegans] >gb|AAB03157.2| Hypothetical protein C48A7.2 [Caenorhabditis elegans]
BMC12213 (380 letters; record 456)	2.4e-07	83.8	75	167	3	33	gb|AAB48625.1| ribosomal protein P1 homolog [Caenorhabditis elegans]
15003.m00146 (972 letters; record 56)	3.8e-50	39	25	849	47	321	emb|CAE75173.1| Hypothetical protein CBG23110 [Caenorhabditis briggsae]
14972.m07203 (1119 letters; record 853)	4.8e-98	52.8	1	1110	605	981	ref|NP_502354.2| yeast SEC homolog family member (sec-24.2) [Caenorhabditis elegans] >emb|CAA92988.3| Hypothetical protein ZC518.2 [Caenorhabditis elegans]
14952.m01392 (669 letters; record 33)	3.2e-12	29.4	4	453	99	244	ref|NP_491629.1| Prion-like-(Q/N-rich)-domain-bearing protein family member (pqn-52) [Caenorhabditis elegans] >gb|AAK77613.1|U80450_4 Hypothetical protein M01E11.4a [Caenorhabditis elegans]
15458.m00032 (417 letters; record 1167)	1.4e-66	97.8	1	414	1	138	gb|AAC47468.1| glia maturation factor BmGMF
BMC05337 (681 letters; record 913)	5.2e-41	55.9	3	608	1417	1617	sp|P21249|ANT1_ONCVO Major antigen (Myosin-like antigen) >gb|AAA80009.1| OVT1
14992.m11074 (342 letters; record 24)	2e-21	40.9	139	336	216	281	gb|AAH73028.1| LOC443610 protein [Xenopus laevis]
BMC11989 (604 letters; record 430)	1.4e-25	58.8	332	601	77	165	ref|NP_001023098.1| C54E4.2a [Caenorhabditis elegans] >gb|AAK29794.1| Hypothetical protein C54E4.2a [Caenorhabditis elegans]
14972.m07661 (735 letters; record 1150)	3.9e-48	44.3	43	708	2	220	ref|NP_492480.1| F26H9.4 [Caenorhabditis elegans] >sp|P91851|YUG4_CAEEL Hypothetical protein F26H9.4 in chromosome I >emb|CAB04200.1| Hypothetical protein F26H9.4 [Caenorhabditis elegans]
BMW00087 (621 letters; record 195)	3.5e-63	67	28	615	108	298	emb|CAE57636.1| Hypothetical protein CBG00621 [Caenorhabditis briggsae]
WB-contig_1358 (583 letters; record 132)	5.2e-37	66	6	341	275	386	ref|NP_496172.1| BTB and MATH domain containing family member (bath-38) [Caenorhabditis elegans] >sp|Q20681|BAT38_CAEEL BTB and MATH domain-containing protein 38 >emb|CAA91323.1| Hypothetical protein F52H3.3 [Caenorhabditis elegans]
BMC05845 (983 letters; record 1000)	2.8e-102	74.2	11	757	1	256	ref|XP_624713.1| PREDICTED: similar to CG10754-PA [Apis mellifera]
15175.m00034 (823 letters; record 530)	1.7e-86	76.7	2	628	456	679	ref|NP_494974.2| C34F11.3a [Caenorhabditis elegans] >gb|AAO21474.1| Hypothetical protein C34F11.3a [Caenorhabditis elegans]
BMC01892 (648 letters; record 136)	1.5e-30	52.5	59	517	1	142	emb|CAE64362.1| Hypothetical protein CBG09049 [Caenorhabditis briggsae]
BMC00253 (558 letters; record 895)	1.8e-32	98.1	85	249	4	58	sp|P41959|RS26_BRUPA 40S ribosomal protein S26
BMW00212 (591 letters; record 303)	1.1e-59	64.3	1	555	288	471	ref|NP_493049.2| human HnRNP A1 homolog family member (hrp-2) [Caenorhabditis elegans] >emb|CAB70238.2| Hypothetical protein F58D5.1 [Caenorhabditis elegans]
14979.m04591 (1911 letters; record 602)	3.4e-143	56.4	1	1464	1	489	emb|CAE56174.1| Hypothetical protein CBG23794 [Caenorhabditis briggsae]
TC3361 (927 letters; record 193)	1.5e-54	58.3	603	926	108	215	ref|XP_786523.2| PREDICTED: similar to L-isoaspartyl protein carboxyl methyltransferase, like [Strongylocentrotus purpuratus] >ref|XP_001189051.1| PREDICTED: similar to L-isoaspartyl protein carboxyl methyltransferase, like [Strongylocentrotus purpuratus]
TC2771 (823 letters; record 102)	4.8e-98	82.9	11	697	3	231	gb|AAL91102.1| thiredoxin peroxidase [Acanthocheilonema viteae]
14972.m07201 (1878 letters; record 811)	3.9e-222	69.4	118	1824	10	586	ref|NP_001023607.1| CCR (yeast CCR4/NOT complex component) homolog family member (ccr-4) [Caenorhabditis elegans] >emb|CAB54512.2| Hypothetical protein ZC518.3b [Caenorhabditis elegans]
14499.m00021 (320 letters; record 106)	1.2e-16	48.3	25	300	176	268	emb|CAE60076.1| Hypothetical protein CBG03596 [Caenorhabditis briggsae]
BMW00153 (571 letters; record 254)	1.7e-79	98	3	473	216	372	gb|AAG12473.1| transcription factor DP1 [Brugia malayi]
BMC00751 (579 letters; record 1049)	5.3e-20	39.5	37	414	171	297	gb|ABB86262.1| unknown [Solanum tuberosum]
14971.m02864 (573 letters; record 627)	2.6e-97	97.8	1	570	1	190	ref|NP_492651.1| Neuronal Calcium Sensor family member (ncs-2) [Caenorhabditis elegans] >sp|P36609|NCS2_CAEEL Neuronal calcium sensor 2 (NCS-2) >gb|AAA85632.1| neuronal calcium binding protein >emb|CAB02282.1| Hypothetical protein F10G8.5 [Caenorhabditis elegans] >emb|CAE60217.1| Hypothetical protein CBG03785 [Caenorhabditis briggsae]
WB-contig_1340 (584 letters; record 114)	6.1e-86	88.1	11	547	435	620	prf||0611193A protein P,replicatory
14952.m01359 (639 letters; record 1)	6.1e-34	61	271	624	185	300	ref|NP_490992.2| Y23H5B.4 [Caenorhabditis elegans] >gb|AAF60458.2| Hypothetical protein Y23H5B.4 [Caenorhabditis elegans]
14971.m02844 (426 letters; record 623)	2.8e-20	59	184	423	19	101	ref|NP_001040681.1| UNCoordinated family member (unc-57) [Caenorhabditis elegans]
BMC00403 (602 letters; record 945)	3.1e-16	34.9	83	511	14	155	emb|CAE68051.1| Hypothetical protein CBG13670 [Caenorhabditis briggsae]
13736.m00401 (368 letters; record 1022)	2.2e-22	47.3	31	366	35	146	emb|CAE74210.1| Hypothetical protein CBG21892 [Caenorhabditis briggsae]
13908.m00050 (234 letters; record 712)	2.5e-28	79.2	1	231	1	77	ref|NP_490883.1| LSM Sm-like protein family member (lsm-6) [Caenorhabditis elegans] >gb|AAK73913.1|AC025726_6 Lsm sm-like protein protein 6 [Caenorhabditis elegans]
14972.m06992 (561 letters; record 379)	4.2e-19	38.3	28	561	75	247	ref|XP_973403.1| PREDICTED: similar to p47 protein isoform a [Tribolium castaneum]
15413.m00008 (1030 letters; record 226)	2.4e-167	98.2	25	1029	1	335	gb|AAD27589.1|AF121264_1 chaperonine protein HSP60 [Onchocerca volvulus]
TC3020 (813 letters; record 159)	5.8e-67	66.8	46	507	1	154	ref|XP_392565.1| PREDICTED: similar to Ribosomal protein L18 CG8615-PA [Apis mellifera]
14916.m00488 (477 letters; record 745)	2.7e-36	63.3	109	411	311	411	ref|NP_491562.2| C01G8.9a [Caenorhabditis elegans] >gb|AAB37646.3| Hypothetical protein C01G8.9a [Caenorhabditis elegans]
14731.m00983 (2169 letters; record 598)	2.9e-30	38.6	1051	1530	416	571	ref|XP_613393.2| PREDICTED: similar to Sentrin-specific protease 6 (Sentrin/SUMO-specific protease SENP6) (SUMO-1 specific protease 1), partial [Bos taurus]
14331.m00085 (1185 letters; record 331)	2e-179	81	1	1182	31	426	sp|Q61WW9|ARP3_CAEBR Actin-like protein 3 (Actin-related protein 3) >emb|CAE60588.1| Hypothetical protein CBG04224 [Caenorhabditis briggsae]
BMC03641 (569 letters; record 595)	2.3e-73	82.4	38	568	1	176	emb|CAA04389.1| cyclophilin 4 [Brugia malayi]
BMC02358 (452 letters; record 34)	2.5e-46	83.7	3	371	245	367	ref|NP_741797.1| MEChanosensory abnormality family member (mec-2) [Caenorhabditis elegans] >sp|Q27433|MEC2_CAEEL Mechanosensory protein 2 >gb|AAA87551.1| MEC-2 >gb|AAA87552.1| MEC-2 >gb|AAA82333.1| Mechanosensory abnormality protein 2, isoform a [Caenorhabditis elegans] >prf||2201490A stomatin-like protein
15545.m00011 (347 letters; record 99)	9.1e-14	52.7	237	344	33	68	emb|CAE63453.1| Hypothetical protein CBG07913 [Caenorhabditis briggsae]
BMC06138 (509 letters; record 742)	1.4e-67	92.9	2	472	740	896	dbj|BAD92352.1| restin isoform a variant [Homo sapiens]
14367.m00305 (483 letters; record 1191)	5.1e-33	48.2	2	475	471	642	emb|CAE64433.1| Hypothetical protein CBG09136 [Caenorhabditis briggsae]
14992.m11262 (1803 letters; record 149)	4.3e-50	30.3	1	930	50	370	ref|NP_741374.1| Y24D9A.1a [Caenorhabditis elegans] >gb|AAF60470.1| Hypothetical protein Y24D9A.1a [Caenorhabditis elegans]
BMB_gene_48 (591 letters; record 730)	1.7e-100	99.4	6	590	1	195	gb|AAQ13914.1| recombinant antigen R1 [Brugia malayi]
14488.m00097 (465 letters; record 71)	1.5e-16	34.6	1	381	1	127	gb|AAT72407.1| FOG-3 [Caenorhabditis japonica] >gb|AAT72458.1| FOG-3 [Caenorhabditis japonica]
TC3363 (726 letters; record 475)	3.9e-16	34.3	247	708	58	212	emb|CAL33865.1| caveolin-1 [Trichinella spiralis]
TC3786 (668 letters; record 98)	1.4e-59	59.3	78	623	3	184	gb|EAT36116.1| wd-repeat protein [Aedes aegypti]
WB-contig_1342 (587 letters; record 116)	5.1e-30	49	55	504	52	201	emb|CAE70551.1| Hypothetical protein CBG17195 [Caenorhabditis briggsae]
15205.m00008 (993 letters; record 137)	2.2e-94	47.5	3	977	205	529	emb|CAE65964.1| Hypothetical protein CBG11147 [Caenorhabditis briggsae]
14972.m07433 (1644 letters; record 1017)	2.7e-72	43.9	307	1368	146	507	ref|NP_490848.2| Y92H12BR.7 [Caenorhabditis elegans] >gb|AAK09079.2| Hypothetical protein Y92H12BR.7 [Caenorhabditis elegans]
14642.m00015 (279 letters; record 1091)	1.8e-18	61.8	1	228	221	295	ref|NP_496949.1| K09E4.3 [Caenorhabditis elegans] >emb|CAB70169.1| Hypothetical protein K09E4.3 [Caenorhabditis elegans]
WB-contig_485 (730 letters; record 957)	3.6e-65	83.7	97	540	4	151	emb|CAE56371.1| Hypothetical protein CBG24046 [Caenorhabditis briggsae]
Wbm0741 (870 letters; record 1143)	3.8e-153	100	1	867	1	289	ref|YP_198571.1| thymidylate synthase [Wolbachia endosymbiont strain TRS of Brugia malayi] >gb|AAW71329.1| Predicted alternative thymidylate synthase [Wolbachia endosymbiont strain TRS of Brugia malayi]
14529.m00213 (1200 letters; record 140)	1.4e-82	47.6	55	1140	30	389	ref|NP_496060.1| E02H1.2 [Caenorhabditis elegans] >sp|Q09523|YQN2_CAEEL Hypothetical GTP-binding protein E02H1.2 in chromosome II >emb|CAA87384.1| Hypothetical protein E02H1.2 [Caenorhabditis elegans] >emb|CAA85330.1| Hypothetical protein E02H1.2 [Caenorhabditis elegans]
12518.m00045 (566 letters; record 720)	6.8e-51	53.7	1	555	1	188	emb|CAE73387.1| Hypothetical protein CBG20827 [Caenorhabditis briggsae]
BMC11658 (372 letters; record 286)	2.8e-29	63.5	18	305	3	97	gb|ABF18264.1| 60S ribosomal protein L13a [Aedes aegypti]
Wbm0470 (813 letters; record 872)	6.8e-138	100	1	810	1	270	ref|YP_198300.1| Enoyl-[acyl-carrier-protein] reductase (NADH) [Wolbachia endosymbiont strain TRS of Brugia malayi] >gb|AAW71058.1| Enoyl-[acyl-carrier-protein] reductase (NADH) [Wolbachia endosymbiont strain TRS of Brugia malayi]
BMC01517 (573 letters; record 27)	1.4e-80	94.4	2	544	71	251	ref|XP_591279.2| PREDICTED: similar to phosphatidylinositol-binding clathrin assembly protein isoform 1 [Bos taurus]
WB-contig_1577 (325 letters; record 312)	8.2e-23	47.7	8	319	127	235	ref|XP_314412.2| ENSANGP00000015018 [Anopheles gambiae str. PEST]
BMC00798 (841 letters; record 1060)	1.4e-20	39.5	243	719	36	196	ref|XP_728609.1| endonuclease/exonuclease/phosphatase [Plasmodium yoelii yoelii str. 17XNL] >gb|EAA20174.1| Endonuclease/Exonuclease/phosphatase family [Plasmodium yoelii yoelii]
BMC06918 (602 letters; record 5)	3.5e-70	71.9	582	52	2	179	emb|CAE73473.1| Hypothetical protein CBG20924 [Caenorhabditis briggsae]
12616.m00131 (714 letters; record 504)	2e-26	34.5	4	690	46	279	emb|CAE68705.1| Hypothetical protein CBG14627 [Caenorhabditis briggsae]
15201.m00016 (2133 letters; record 576)	2.3e-249	66.9	7	2130	7	710	emb|CAE73610.1| Hypothetical protein CBG21100 [Caenorhabditis briggsae]
13078.m00033 (1044 letters; record 882)	6.3e-43	36.4	1	450	220	361	ref|NP_740940.1| Y105E8A.12 [Caenorhabditis elegans] >emb|CAD21662.1| Hypothetical protein Y105E8A.12 [Caenorhabditis elegans]
14972.m07840 (1776 letters; record 1127)	1.8e-06	24	919	1698	325	567	ref|NP_958490.1| hypothetical protein LOC393208 [Danio rerio] >gb|AAH47198.1| Zgc:55958 [Danio rerio]
14992.m11385 (2442 letters; record 254)	9.2e-36	22.4	10	1437	65	540	ref|NP_504540.2| C04E6.11 [Caenorhabditis elegans] >gb|AAK39142.2| Hypothetical protein C04E6.11 [Caenorhabditis elegans]
14061.m00057 (385 letters; record 1164)	1.3e-15	40.3	14	370	659	782	ref|NP_493757.2| C09E8.1a [Caenorhabditis elegans] >gb|AAC26255.2| Hypothetical protein C09E8.1a [Caenorhabditis elegans]
TC2903 (647 letters; record 1006)	8.9e-81	100	39	512	1	158	sp|P24706|SODC_ONCVO Superoxide dismutase [Cu-Zn] >emb|CAA40389.1| Cu/Zn superoxide dismutase [Onchocerca volvulus] >gb|AAB64226.1| cytosolic Cu/Zn superoxide dismutase [Onchocerca volvulus]
13210.m00167 (516 letters; record 1012)	4.7e-35	58.8	1	408	825	965	ref|NP_493603.1| PaTched Related family member (ptr-23) [Caenorhabditis elegans] >emb|CAB04167.1| Hypothetical protein ZK270.1 [Caenorhabditis elegans] >emb|CAB05002.1| Hypothetical protein ZK270.1 [Caenorhabditis elegans]
14967.m01540 (1281 letters; record 493)	2.7e-118	52.6	1	1245	1	416	emb|CAE68833.1| Hypothetical protein CBG14794 [Caenorhabditis briggsae] >emb|CAE68849.1| Hypothetical protein CBG14811 [Caenorhabditis briggsae]
14990.m07624 (888 letters; record 827)	8.4e-85	69.9	208	885	370	595	emb|CAE60285.1| Hypothetical protein CBG03868 [Caenorhabditis briggsae]
BMC04259 (182 letters; record 734)	1.2e-14	77.3	26	178	25	77	ref|NP_694909.1| NADH dehydrogenase subunit 4L [Brugia malayi] >gb|AAN17810.1| NADH dehydrogenase subunit 4L [Brugia malayi]
Wbm0216 (1623 letters; record 622)	3.8e-279	100	1	1620	1	540	ref|YP_198049.1| ABC-type protease secretion system, ATPase and permease component, AprD [Wolbachia endosymbiont strain TRS of Brugia malayi] >gb|AAW70807.1| ABC-type protease secretion system, ATPase and permease component, AprD [Wolbachia endosymbiont strain TRS of Brugia malayi]
14961.m04930 (384 letters; record 152)	4.9e-41	60.6	1	381	1	127	gb|AAF64253.1|AF153722_1 novel immunogenic protein NIP-3 [Onchocerca volvulus]
13175.m00135 (4632 letters; record 972)	1.6e-254	44.4	1510	4611	594	1602	ref|NP_510529.1| F39B1.1 [Caenorhabditis elegans] >emb|CAA93489.1| Hypothetical protein F39B1.1 [Caenorhabditis elegans] >emb|CAA93776.1| Hypothetical protein F39B1.1 [Caenorhabditis elegans]
BMC11985 (649 letters; record 390)	7.6e-84	100	104	604	9	175	gb|AAK16513.1|AF331035_1 cathepsin L-like cysteine proteinase [Brugia malayi]
BMC10093 (529 letters; record 1111)	5.1e-11	48.8	154	423	716	792	ref|NP_507239.1| T25E12.4a [Caenorhabditis elegans] >emb|CAB07478.1| Hypothetical protein T25E12.4a [Caenorhabditis elegans] >emb|CAB04830.1| Hypothetical protein T25E12.4a [Caenorhabditis elegans] >emb|CAA16519.1| Hypothetical protein T25E12.4a [Caenorhabditis elegans] >emb|CAA16430.1| Hypothetical protein T25E12.4a [Caenorhabditis elegans]
14972.m07328 (1308 letters; record 917)	4.9e-64	40.4	121	1083	31	350	emb|CAE58621.1| Hypothetical protein CBG01789 [Caenorhabditis briggsae]
13352.m00038 (2274 letters; record 1177)	2.3e-130	50.3	787	2271	2	497	emb|CAF92030.1| unnamed protein product [Tetraodon nigroviridis]
BMC09135 (615 letters; record 399)	7.1e-26	38.4	11	355	65	180	ref|XP_624368.2| PREDICTED: similar to CG33108-PA [Apis mellifera]
14972.m07619 (666 letters; record 1117)	2.1e-56	52.4	4	660	26	247	ref|NP_501609.1| RAB family member (rab-28) [Caenorhabditis elegans] >emb|CAA21582.1| Hypothetical protein Y11D7A.4 [Caenorhabditis elegans]
14979.m04656 (2292 letters; record 607)	4.5e-276	67.5	10	2289	9	755	emb|CAE69505.1| Hypothetical protein CBG15713 [Caenorhabditis briggsae]
BMC04495 (507 letters; record 789)	1.5e-07	34.3	90	290	21	85	ref|NP_498500.1| K04C2.5 [Caenorhabditis elegans] >gb|AAA50680.1| Hypothetical protein K04C2.5 [Caenorhabditis elegans]
BMC05834 (869 letters; record 996)	1.6e-51	46.4	189	869	40	267	emb|CAE68600.1| Hypothetical protein CBG14472 [Caenorhabditis briggsae]
TC3074 (2136 letters; record 8)	5.4e-173	46.7	444	1595	393	777	pir||T29037 hypothetical protein B0034.3 - Caenorhabditis elegans
BMW00749 (662 letters; record 437)	2e-12	48.9	42	335	5	93	ref|XP_001197423.1| PREDICTED: hypothetical protein [Strongylocentrotus purpuratus] >ref|XP_001191095.1| PREDICTED: hypothetical protein [Strongylocentrotus purpuratus]
TC2907 (6021 letters; record 943)	0	48.7	70	5826	15	1925	ref|XP_709807.1| PREDICTED: similar to ventricular myosin heavy chain isoform 3 [Danio rerio] >ref|XP_709812.1| PREDICTED: similar to ventricular myosin heavy chain isoform 8 [Danio rerio]
14637.m00179 (90 letters; record 197)	1.2e-09	100	1	90	192	221	ref|NP_506125.1| EGg Laying defective family member (egl-10) [Caenorhabditis elegans] >sp|P49809|EGL10_CAEEL Regulator of G-protein signaling egl-10 (Egg-laying defective protein 10) >gb|AAC46965.1| G protein signaling regulator >emb|CAA99844.2| Hypothetical protein F28C1.2 [Caenorhabditis elegans]
14975.m04484 (1179 letters; record 283)	1.2e-62	41.6	184	1167	7	330	ref|NP_495599.1| R07G3.8 [Caenorhabditis elegans] >gb|AAK31548.1| Hypothetical protein R07G3.8 [Caenorhabditis elegans]
14980.m02770 (1527 letters; record 687)	3e-176	68.9	4	1482	3	483	ref|NP_001022868.1| Y42G9A.4c [Caenorhabditis elegans] >gb|AAU20835.1| Hypothetical protein Y42G9A.4c [Caenorhabditis elegans]
BMC06256 (141 letters; record 424)	5.2e-12	73.9	3	140	187	232	ref|NP_694912.1| cytochrome c oxidase subunit II [Brugia malayi] >gb|AAN17813.1| cytochrome c oxidase subunit II [Brugia malayi]
13247.m00695 (669 letters; record 985)	8.7e-19	34	28	564	119	279	ref|NP_001062827.1| Os09g0307800 [Oryza sativa (japonica cultivar-group)] >dbj|BAD36461.1| putative SET domain protein 110 [Oryza sativa (japonica cultivar-group)] >dbj|BAD36704.1| putative SET domain protein 110 [Oryza sativa (japonica cultivar-group)] >dbj|BAF24741.1| Os09g0307800 [Oryza sativa (japonica cultivar-group)]
Wbm0562 (1179 letters; record 964)	2.4e-206	100	1	1176	1	392	ref|YP_198392.1| Integrase [Wolbachia endosymbiont strain TRS of Brugia malayi] >gb|AAW71150.1| Integrase [Wolbachia endosymbiont strain TRS of Brugia malayi]
BMC02543 (582 letters; record 293)	8.4e-17	29	27	581	720	900	emb|CAE63039.1| Hypothetical protein CBG07306 [Caenorhabditis briggsae]
Wbm0727 (1428 letters; record 1129)	9.1e-253	100	1	1425	1	475	ref|YP_198557.1| Predicted Zn-dependent protease, TldD ortholog [Wolbachia endosymbiont strain TRS of Brugia malayi] >gb|AAW71315.1| Predicted Zn-dependent protease, TldD ortholog [Wolbachia endosymbiont strain TRS of Brugia malayi]
TC3054 (970 letters; record 1080)	3.6e-111	77	26	709	1	234	ref|NP_501322.1| Ribosomal Protein, Small subunit family member (rps-2) [Caenorhabditis elegans] >sp|P51403|RS2_CAEEL 40S ribosomal protein S2 >gb|AAF99899.1| Ribosomal protein, small subunit protein 2 [Caenorhabditis elegans]
13415.m00448 (1614 letters; record 96)	2.1e-102	54.9	703	1587	217	501	emb|CAE63823.1| Hypothetical protein CBG08374 [Caenorhabditis briggsae]
TC3405 (673 letters; record 1139)	3.4e-65	62.1	2	652	227	442	ref|XP_970646.1| PREDICTED: similar to CG7033-PA, isoform A [Tribolium castaneum]
12998.m00018 (678 letters; record 802)	1.2e-16	36.1	295	669	66	193	emb|CAE59544.1| Hypothetical protein CBG02940 [Caenorhabditis briggsae]
14990.m08000 (3711 letters; record 1009)	6.1e-169	38.2	16	2925	12	972	ref|NP_112360.1| Rho-associated coiled-coil forming kinase 1 [Rattus norvegicus] >sp|Q63644|ROCK1_RAT Rho-associated protein kinase 1 (Rho-associated, coiled-coil-containing protein kinase 1) (p160 ROCK-1) (p160ROCK) (p150 RhoA-binding kinase ROK beta) (Liver regeneration-related protein LRRG199) >gb|AAB37571.1| Rho-associated kinase beta
Wbm0522 (219 letters; record 924)	1.6e-33	100	1	216	1	72	ref|YP_198352.1| hypothetical protein Wbm0522 [Wolbachia endosymbiont strain TRS of Brugia malayi] >gb|AAW71110.1| Predicted protein [Wolbachia endosymbiont strain TRS of Brugia malayi]
Wbm0235 (618 letters; record 639)	3.6e-109	100	1	615	1	205	ref|YP_198066.1| lipoyltransferase [Wolbachia endosymbiont strain TRS of Brugia malayi] >sp|Q5GT50|LIPB_WOLTR Lipoyltransferase (Lipoyl-[acyl-carrier-protein]-protein-N-lipoyltransferase) (Lipoate-protein ligase B) >gb|AAW70824.1| Lipoate-protein ligase B [Wolbachia endosymbiont strain TRS of Brugia malayi]
Wbm0579 (384 letters; record 981)	1.1e-61	100	1	381	1	127	ref|YP_198409.1| DnaK suppressor protein [Wolbachia endosymbiont strain TRS of Brugia malayi] >gb|AAW71167.1| DnaK suppressor protein [Wolbachia endosymbiont strain TRS of Brugia malayi]
14544.m00115 (5271 letters; record 807)	6.4e-177	36	2005	3870	853	1472	ref|NP_508324.1| Y75D11A.5 [Caenorhabditis elegans] >gb|AAF36060.1| Hypothetical protein Y75D11A.5 [Caenorhabditis elegans]
14972.m07804 (1287 letters; record 69)	1.6e-225	93.9	1	1284	1	428	ref|NP_741826.1| INneXin family member (inx-1) [Caenorhabditis elegans] >gb|AAB09671.1| transmembrane protein >gb|AAN71842.1| Innexin protein 1, isoform a [Caenorhabditis elegans]
AA681023 (344 letters; record 657)	1.1e-36	88.5	296	9	397	492	ref|YP_309573.1| putative sensor-type protein [Shigella sonnei Ss046] >gb|AAZ87338.1| putative sensor-type protein [Shigella sonnei Ss046]
14992.m11071 (1497 letters; record 41)	3.2e-24	27	697	1440	182	414	ref|NP_505835.1| T19C4.1 [Caenorhabditis elegans] >emb|CAA99917.1| Hypothetical protein T19C4.1 [Caenorhabditis elegans]
Wbm0430 (498 letters; record 832)	2e-83	100	1	495	1	165	ref|YP_198260.1| Uncharacterized homolog of invasion-associated protein B [Wolbachia endosymbiont strain TRS of Brugia malayi] >gb|AAW71018.1| Uncharacterized homolog of invasion-associated protein B [Wolbachia endosymbiont strain TRS of Brugia malayi]
14971.m02842 (1398 letters; record 662)	4.2e-30	31.8	94	1008	35	340	gb|AAI18804.1| Unknown (protein for IMAGE:7698081) [Xenopus tropicalis]
14973.m02663 (597 letters; record 57)	2.5e-21	35.3	94	582	72	221	emb|CAE71628.1| Hypothetical protein CBG18593 [Caenorhabditis briggsae]
14389.m00200 (399 letters; record 496)	5.4e-07	34.7	109	324	311	382	emb|CAE57513.1| Hypothetical protein CBG00488 [Caenorhabditis briggsae]
BMC03789 (707 letters; record 635)	2.4e-06	27.5	54	413	13	130	ref|NP_499780.1| Temporarily Assigned Gene name family member (tag-164) [Caenorhabditis elegans] >emb|CAA21771.1| Hypothetical protein Y76A2A.1 [Caenorhabditis elegans]
14990.m08160 (1128 letters; record 1095)	9.6e-68	39.2	85	1107	17	363	emb|CAE75285.1| Hypothetical protein CBG23253 [Caenorhabditis briggsae]
14972.m07401 (249 letters; record 914)	8.8e-15	91.6	106	246	349	396	ref|YP_198391.1| Dihydrolipoamide dehydrogenase E3 component [Wolbachia endosymbiont strain TRS of Brugia malayi] >gb|AAW71149.1| Dihydrolipoamide dehydrogenase E3 component [Wolbachia endosymbiont strain TRS of Brugia malayi]
14973.m02704 (2187 letters; record 66)	0	93.6	871	2184	520	956	ref|XP_888276.1| PREDICTED: similar to Pre-mRNA processing splicing factor 8 (Splicing factor Prp8) (PRP8 homolog) (220 kDa U5 snRNP-specific protein) (p220) isoform 4 [Bos taurus]
BMC04944 (344 letters; record 642)	1.9e-21	50.4	32	337	3	110	ref|XP_967777.1| PREDICTED: similar to CG8781-PA [Tribolium castaneum]
WB-contig_1197 (517 letters; record 1197)	1.2e-75	96.4	17	517	836	1003	gb|AAA73080.1| [Brugia malayi myosin heavy chain gene, complete cds.], gene product
12566.m00172 (651 letters; record 470)	8.5e-21	35.1	97	636	64	242	ref|NP_001023341.1| R11A8.8 [Caenorhabditis elegans] >emb|CAE17904.1| Hypothetical protein R11A8.8 [Caenorhabditis elegans]
14973.m02661 (597 letters; record 128)	3.9e-64	59.2	1	594	1	199	emb|CAE70061.1| Hypothetical protein CBG16496 [Caenorhabditis briggsae]
BMC01257 (668 letters; record 1182)	1.7e-31	59.1	2	421	130	262	emb|CAE56607.1| Hypothetical protein CBG24362 [Caenorhabditis briggsae]
BMC10976 (471 letters; record 1085)	1.9e-23	53	13	306	134	231	gb|AAN08882.1| MSP-domain protein 4 [Ascaris suum] >gb|AAP76179.1| MSP-domain protein 4 [Ascaris suum]
14992.m10895 (618 letters; record 1169)	6.5e-25	39.3	25	486	4	157	gb|AAN33048.1| UNC-34 [Caenorhabditis elegans]
14961.m05096 (2259 letters; record 320)	3.9e-167	46.4	67	2232	15	731	ref|NP_497324.3| BE0003N10.1 [Caenorhabditis elegans]
BMC10706 (561 letters; record 239)	2e-06	51	206	352	559	606	emb|CAE66685.1| Hypothetical protein CBG12024 [Caenorhabditis briggsae]
WB-contig_1602 (489 letters; record 332)	8.2e-42	69.4	20	343	15	121	ref|NP_001060666.1| Os07g0683600 [Oryza sativa (japonica cultivar-group)] >dbj|BAF22580.1| Os07g0683600 [Oryza sativa (japonica cultivar-group)]
TC3714 (661 letters; record 95)	2.3e-43	45.4	117	641	302	476	sp|Q61R02|DDX55_CAEBR Probable ATP-dependent RNA helicase DDX55 homolog (DEAD box protein 55) >emb|CAE62660.1| Hypothetical protein CBG06798 [Caenorhabditis briggsae]
12437.m00035 (837 letters; record 276)	1.1e-119	79.8	1	834	78	355	sp|Q613V4|GPA12_CAEBR Guanine nucleotide-binding protein alpha-12 subunit >emb|CAE69854.1| Hypothetical protein CBG16182 [Caenorhabditis briggsae] >gb|AAW02896.1| gpa-12 [Caenorhabditis briggsae]
14868.m00082 (702 letters; record 838)	1.7e-31	44.1	142	690	54	239	emb|CAE59012.1| Hypothetical protein CBG02288 [Caenorhabditis briggsae]
14992.m10897 (672 letters; record 1171)	3e-57	60.6	28	633	48	251	ref|XP_226707.4| PREDICTED: similar to Elongation factor G 2, mitochondrial precursor (mEF-G 2) (Elongation factor G2) [Rattus norvegicus]
BMC07903 (583 letters; record 121)	8e-06	32.6	2	286	88	178	gb|EAT40444.1| conserved hypothetical protein [Aedes aegypti] >gb|EAT40445.1| conserved hypothetical protein [Aedes aegypti]
14963.m01765 (1125 letters; record 430)	2.1e-58	35.5	103	1092	116	438	ref|XP_971156.1| PREDICTED: similar to CG7337-PA [Tribolium castaneum]
14185.m00016 (396 letters; record 1148)	2.2e-09	34.6	1	375	1	120	emb|CAA82798.1| putative env-like protein [Ascaris lumbricoides]
14975.m04373 (630 letters; record 175)	7.7e-59	60.5	22	621	16	213	emb|CAE59540.1| Hypothetical protein CBG02935 [Caenorhabditis briggsae]
14873.m00236 (450 letters; record 607)	9.7e-52	69.1	10	447	3	148	emb|CAE71300.1| Hypothetical protein CBG18189 [Caenorhabditis briggsae]
Wbm0555 (591 letters; record 957)	2.4e-94	100	1	588	1	196	ref|YP_198385.1| Predicted lipoprotein, OsmY ortholog [Wolbachia endosymbiont strain TRS of Brugia malayi] >gb|AAW71143.1| Predicted lipoprotein, OsmY ortholog [Wolbachia endosymbiont strain TRS of Brugia malayi]
BMC03216 (409 letters; record 781)	9.6e-29	50	56	409	11	128	emb|CAG31246.1| hypothetical protein [Gallus gallus]
Wbm0492 (1491 letters; record 894)	8.3e-268	100	1	1488	1	496	ref|YP_198322.1| UDP-N-acetylmuramyl tripeptide synthase [Wolbachia endosymbiont strain TRS of Brugia malayi] >gb|AAW71080.1| UDP-N-acetylmuramyl tripeptide synthase [Wolbachia endosymbiont strain TRS of Brugia malayi]
13372.m00041 (1269 letters; record 34)	2.8e-19	30.3	892	1257	238	352	ref|NP_001003495.1| hypothetical protein LOC445101 [Danio rerio] >gb|AAH78405.1| Zgc:92006 [Danio rerio]
13920.m00452 (1941 letters; record 725)	1.8e-41	32	643	1884	54	447	ref|NP_503446.1| Cell Division Cycle related family member (cdc-25.2) [Caenorhabditis elegans] >sp|O44628|MPIP2_CAEEL M-phase inducer phosphatase cdc-25.2 (Cell division cycle-related protein 25.2) >gb|AAB94237.2| Cell division cycle related protein 25.2 [Caenorhabditis elegans]
WB-contig_1339 (657 letters; record 113)	5.1e-46	63.1	62	517	5	156	ref|NP_499777.1| F45G2.10 [Caenorhabditis elegans] >sp|O62252|U195_CAEEL UPF0195 protein F45G2.10 >emb|CAB07619.1| Hypothetical protein F45G2.10 [Caenorhabditis elegans]
BMC06806 (493 letters; record 909)	4.6e-11	40.9	8	271	276	363	emb|CAE59657.1| Hypothetical protein CBG03075 [Caenorhabditis briggsae]
14950.m01799 (651 letters; record 1077)	2e-60	54.5	1	615	58	264	ref|NP_498012.1| C35D10.10 [Caenorhabditis elegans] >gb|AAA62566.1| Hypothetical protein C35D10.10 [Caenorhabditis elegans]
Wbm0108 (1161 letters; record 515)	1.1e-194	100	1	1158	1	386	ref|YP_197942.1| Dihydrolipoamide acyltransferase E2 component [Wolbachia endosymbiont strain TRS of Brugia malayi] >gb|AAW70700.1| Dihydrolipoamide acyltransferase E2 component [Wolbachia endosymbiont strain TRS of Brugia malayi]
BMC10089 (614 letters; record 221)	3.6e-20	32.1	45	566	89	256	ref|NP_001025565.1| high-mobility group 20A [Gallus gallus] >sp|Q5ZKF4|HM20A_CHICK High mobility group protein 20A (HMG box-containing protein 20A) >emb|CAG31789.1| hypothetical protein [Gallus gallus]
14975.m04528 (1008 letters; record 321)	2.4e-85	51.7	28	978	5	321	emb|CAE67485.1| Hypothetical protein CBG12990 [Caenorhabditis briggsae]
13240.m00055 (996 letters; record 863)	5.7e-145	79.5	1	840	1	283	dbj|BAC24765.1| cathepsin L-like cysteine proteinase [Brugia malayi]
14972.m07548 (1833 letters; record 1070)	2.2e-77	33.7	43	1656	10	535	ref|XP_974170.1| PREDICTED: similar to CG32721-PA [Tribolium castaneum]
14990.m07706 (1233 letters; record 859)	4.3e-99	49.8	1	1203	1595	2009	pir||T27702 hypothetical protein ZK1151.3 - Caenorhabditis elegans
Wbm0112 (783 letters; record 518)	1.5e-140	100	1	780	1	260	ref|YP_197945.1| methionine aminopeptidase [Wolbachia endosymbiont strain TRS of Brugia malayi] >gb|AAW70703.1| Methionine aminopeptidase [Wolbachia endosymbiont strain TRS of Brugia malayi]
14930.m00331 (1341 letters; record 421)	1.3e-237	100	1	1341	1	447	emb|CAC70148.1| putative RNA polymerase B [Brugia malayi]
BMC03228 (402 letters; record 705)	4.8e-22	48.2	2	349	176	290	emb|CAI13129.1| novel protein (FLJ10210) [Homo sapiens] >emb|CAI13299.1| novel protein (FLJ10210) [Homo sapiens]
BMW00641 (610 letters; record 413)	2.8e-28	54.5	397	134	403	490	gb|EAL34567.1| GA21643-PA [Drosophila pseudoobscura]
12738.m00018 (976 letters; record 561)	1.2e-46	35.1	19	975	265	578	ref|XP_786388.2| PREDICTED: hypothetical protein [Strongylocentrotus purpuratus] >ref|XP_001178001.1| PREDICTED: hypothetical protein [Strongylocentrotus purpuratus]
14972.m07075 (390 letters; record 715)	1.8e-11	43.8	52	342	1622	1726	gb|AAQ09229.1| polyprotein [Antheraea mylitta]
BMB_gene_1 (562 letters; record 683)	3.2e-69	90.9	513	49	1	153	gb|AAK07634.1|AF319997_1 thioredoxin peroxidase [Brugia malayi]
TC2926 (532 letters; record 969)	1.1e-66	100	31	411	1	127	sp|P13263|MSP2_ONCVO Major sperm protein 2 (MSP2) >gb|AAA29421.1| major sperm protein 2
BMC02866 (703 letters; record 378)	8.8e-42	46.1	19	669	115	326	ref|NP_497613.2| Y71H2AM.17 [Caenorhabditis elegans] >gb|AAK29965.2| Hypothetical protein Y71H2AM.17 [Caenorhabditis elegans]
14972.m07392 (528 letters; record 908)	1.4e-59	73.7	73	495	29	169	emb|CAE63374.1| Hypothetical protein CBG07786 [Caenorhabditis briggsae]
14941.m00152 (282 letters; record 960)	2.1e-15	53.2	4	273	184	273	ref|NP_504187.1| ZC132.5 [Caenorhabditis elegans] >gb|AAB63932.1| Hypothetical protein ZC132.5 [Caenorhabditis elegans]
BMW00468 (561 letters; record 95)	1e-22	49.6	21	419	61	191	dbj|BAB33421.1| putative senescence-associated protein [Pisum sativum]
14954.m01687 (468 letters; record 103)	3.4e-40	67.1	22	405	10	140	emb|CAE68593.1| Hypothetical protein CBG14463 [Caenorhabditis briggsae]
14972.m07305 (1134 letters; record 909)	5.7e-86	48.5	61	1122	11	351	emb|CAE58547.1| Hypothetical protein CBG01706 [Caenorhabditis briggsae]
BMC03902 (425 letters; record 370)	9.2e-31	83.1	15	278	1	86	ref|XP_888195.1| PREDICTED: similar to H3 histone, family 3B isoform 2 [Bos taurus]
15097.m00070 (1740 letters; record 86)	1.1e-137	48.9	31	1737	17	587	ref|XP_392715.3| PREDICTED: similar to Smt3 activating enzyme 2 CG7528-PA [Apis mellifera]
13415.m00456 (1497 letters; record 124)	3.2e-163	64.9	52	1407	19	473	ref|XP_782393.1| PREDICTED: similar to pre-B-cell colony-enhancing factor [Strongylocentrotus purpuratus] >ref|XP_001189582.1| PREDICTED: similar to pre-B-cell colony-enhancing factor [Strongylocentrotus purpuratus]
BMC07340 (473 letters; record 64)	1.3e-37	50.9	14	472	950	1100	emb|CAE63219.1| Hypothetical protein CBG07577 [Caenorhabditis briggsae]
15032.m00058 (1365 letters; record 324)	5.1e-97	55.3	310	1353	153	506	emb|CAE72124.1| Hypothetical protein CBG19220 [Caenorhabditis briggsae]
Wbm0625 (534 letters; record 1027)	1.4e-84	99.4	1	531	1	177	ref|YP_198455.1| NADH:ubiquinone oxidoreductase chain J [Wolbachia endosymbiont strain TRS of Brugia malayi] >gb|AAW71213.1| NADH:ubiquinone oxidoreductase chain J [Wolbachia endosymbiont strain TRS of Brugia malayi]
14965.m00430 (423 letters; record 482)	1.8e-16	54.1	25	240	43	114	emb|CAE68800.1| Hypothetical protein CBG14750 [Caenorhabditis briggsae]
12764.m00009 (1248 letters; record 624)	5.1e-74	37.5	991	86	56	351	sp|P04929|HRPX_PLALO Histidine-rich glycoprotein precursor >emb|CAA25698.1| histidine-rich protein [Plasmodium lophurae] >prf||1101401A protein,His rich
15282.m00024 (1596 letters; record 733)	5.8e-47	34.7	88	714	24	229	ref|NP_493417.1| W09G3.6 [Caenorhabditis elegans] >emb|CAC70117.1| Hypothetical protein W09G3.6 [Caenorhabditis elegans]
14478.m00109 (624 letters; record 57)	3.3e-24	39.9	12	575	122	322	ref|XP_001076329.1| PREDICTED: hypothetical protein [Rattus norvegicus]
BMC11736 (409 letters; record 584)	2.6e-21	41.8	116	409	72	168	ref|NP_506408.1| F20G2.3 [Caenorhabditis elegans] >emb|CAB02088.1| Hypothetical protein F20G2.3 [Caenorhabditis elegans]
14972.m07852 (2607 letters; record 77)	6.5e-50	35.1	826	1527	322	573	emb|CAE61926.1| Hypothetical protein CBG05923 [Caenorhabditis briggsae]
BMC06715 (321 letters; record 1176)	1.6e-35	100	1	201	119	185	gb|AAG31481.1| 20/22kDa protein [Wuchereria bancrofti]
14974.m00799 (672 letters; record 201)	3e-64	57	4	666	336	559	emb|CAE74414.1| Hypothetical protein CBG22146 [Caenorhabditis briggsae]
14992.m10846 (330 letters; record 1131)	5.5e-23	51.8	1	315	410	515	emb|CAE72017.1| Hypothetical protein CBG19099 [Caenorhabditis briggsae]
12902.m00231 (648 letters; record 740)	2.3e-59	55.4	25	645	2	212	ref|XP_392314.2| PREDICTED: similar to VPS28 protein homolog [Apis mellifera]
BMC11147 (956 letters; record 252)	3.8e-23	32.3	345	920	84	279	ref|NP_500969.1| Y73B6BL.4 [Caenorhabditis elegans] >gb|AAM44394.1|AC084197_32 Hypothetical protein Y73B6BL.4 [Caenorhabditis elegans]
BMW00527 (635 letters; record 79)	1.8e-32	83	20	196	151	209	gb|EAR81082.1| hypothetical protein TTHERM_02141640 [Tetrahymena thermophila SB210]
15406.m00015 (1207 letters; record 881)	5.9e-45	41.8	392	1123	268	522	ref|NP_492783.1| B0511.8 [Caenorhabditis elegans] >gb|AAK95865.1|AF067608_13 Hypothetical protein B0511.8 [Caenorhabditis elegans]
14009.m00177 (414 letters; record 1128)	1.1e-08	44	10	180	12	69	emb|CAE62842.1| Hypothetical protein CBG07021 [Caenorhabditis briggsae]
15260.m00040 (249 letters; record 667)	2.7e-15	60.2	19	243	594	670	emb|CAE60450.1| Hypothetical protein CBG04058 [Caenorhabditis briggsae]
14928.m00204 (1029 letters; record 836)	5.5e-97	56.6	16	987	23	342	ref|NP_001024696.1| Laterally SYmmetric (defective in lateral asymmetry) family member (lsy-2) [Caenorhabditis elegans] >gb|AAF39827.2| Laterally symmetric (defective in lateral asymmetry) protein 2, isoform a [Caenorhabditis elegans]
Wbm0199 (333 letters; record 605)	3.1e-53	99	1	330	1	110	ref|YP_198032.1| hypothetical protein Wbm0199 [Wolbachia endosymbiont strain TRS of Brugia malayi] >gb|AAW70790.1| Predicted protein [Wolbachia endosymbiont strain TRS of Brugia malayi]
TC3515 (572 letters; record 568)	8.9e-26	53.3	183	566	31	157	ref|NP_495394.3| SyNapTotagmin family member (snt-1) [Caenorhabditis elegans] >gb|AAK68354.1|U55856_3 Synaptotagmin protein 1, isoform b [Caenorhabditis elegans]
BMC12198 (605 letters; record 453)	2.3e-63	100	59	310	15	98	gb|AAN85136.1| unknown [Brugia malayi]
14974.m00817 (711 letters; record 211)	2.5e-60	51.7	1	702	114	347	ref|NP_497997.1| F26A1.8 [Caenorhabditis elegans] >gb|AAA68248.1| Hypothetical protein F26A1.8 [Caenorhabditis elegans]
BMW01148 (369 letters; record 544)	2e-09	42.8	16	351	36	138	ref|XP_001084584.1| PREDICTED: hypothetical protein [Macaca mulatta]
TC3602 (746 letters; record 623)	4.3e-18	56.8	2	265	4130	4217	dbj|BAA90302.2| kettin [Caenorhabditis elegans]
13939.m00062 (651 letters; record 1063)	1.2e-40	43.9	23	649	7	226	ref|NP_509555.1| COLlagen family member (col-175) [Caenorhabditis elegans] >gb|AAC46553.1| Collagen protein 175 [Caenorhabditis elegans]
TC3681 (563 letters; record 668)	2.2e-15	33.9	23	493	52	202	ref|NP_492659.1| B0379.1 [Caenorhabditis elegans] >emb|CAB05896.1| Hypothetical protein B0379.1 [Caenorhabditis elegans]
13874.m00016 (1353 letters; record 673)	7e-20	30.4	4	870	678	968	emb|CAE57029.1| Hypothetical protein CBG24906 [Caenorhabditis briggsae]
14807.m00009 (702 letters; record 782)	8.2e-65	61.9	109	699	133	329	gb|AAC46628.1| cuticular collagen Bmcol-2
13980.m00021 (406 letters; record 841)	3e-41	61.1	5	406	352	482	emb|CAE60271.1| Hypothetical protein CBG03850 [Caenorhabditis briggsae]
Wbm0624 (309 letters; record 1026)	1.3e-45	100	1	306	1	102	ref|YP_198454.1| NADH:ubiquinone oxidoreductase chain K [Wolbachia endosymbiont strain TRS of Brugia malayi] >gb|AAW71212.1| NADH:ubiquinone oxidoreductase chain K [Wolbachia endosymbiont strain TRS of Brugia malayi]
14719.m00180 (375 letters; record 589)	4.3e-26	48	1	369	1	129	ref|NP_001022058.1| E02H1.8 [Caenorhabditis elegans] >emb|CAE17757.1| Hypothetical protein E02H1.8 [Caenorhabditis elegans]
Wbm0509 (600 letters; record 911)	6.6e-101	99.4	1	597	1	199	ref|YP_198339.1| Transcriptional regulator, tetR family [Wolbachia endosymbiont strain TRS of Brugia malayi] >gb|AAW71097.1| Transcriptional regulator, tetR family [Wolbachia endosymbiont strain TRS of Brugia malayi]
BMC12455 (428 letters; record 551)	2e-69	97.8	12	425	30	167	gb|AAD11970.1| 24 kDa secreted protein [Brugia malayi]
14372.m00206 (450 letters; record 1107)	7.5e-13	34.4	73	426	24	129	ref|NP_001041016.1| Y116A8C.30a [Caenorhabditis elegans] >emb|CAB55150.2| Hypothetical protein Y116A8C.30a [Caenorhabditis elegans]
14141.m00013 (885 letters; record 765)	6.8e-83	61	85	876	34	302	gb|AAG15179.1| nuclear receptor NHR-88 [Caenorhabditis elegans]
13612.m00084 (402 letters; record 994)	5e-32	56.4	10	402	52	182	ref|NP_504349.1| K11D12.5 [Caenorhabditis elegans] >gb|AAB94225.1| Hypothetical protein K11D12.5 [Caenorhabditis elegans]
BMC12046 (626 letters; record 1136)	2.2e-13	31.8	224	559	49	161	ref|NP_508832.2| T07F12.1 [Caenorhabditis elegans] >gb|AAA68419.2| Hypothetical protein T07F12.1 [Caenorhabditis elegans]
W59878 (359 letters; record 926)	2.9e-36	90.9	51	149	1	33	emb|CAC20738.1| major sperm protein [Onchocerca volvulus]
TC3553 (568 letters; record 592)	6.8e-33	73	72	260	19	78	ref|NP_001023201.1| F42G8.10a [Caenorhabditis elegans] >gb|AAB92069.1| Hypothetical protein F42G8.10a [Caenorhabditis elegans]
14979.m04488 (2442 letters; record 584)	5.1e-94	32.6	40	2172	12	733	ref|NP_001023059.1| C42C1.4a [Caenorhabditis elegans] >gb|AAB97546.1| Hypothetical protein C42C1.4a [Caenorhabditis elegans]
14747.m00206 (873 letters; record 290)	2.3e-130	77.2	1	870	193	482	emb|CAE63330.1| Hypothetical protein CBG07730 [Caenorhabditis briggsae]
14719.m00181 (534 letters; record 590)	3.8e-57	62.2	1	525	1	175	emb|CAE57907.1| Hypothetical protein CBG00957 [Caenorhabditis briggsae]
13315.m00130 (447 letters; record 1203)	2.2e-07	39.1	175	411	208	298	ref|NP_497098.2| Y53F4B.13 [Caenorhabditis elegans] >emb|CAB70104.2| Hypothetical protein Y53F4B.13 [Caenorhabditis elegans]
TC3205 (579 letters; record 394)	7.2e-41	52.9	167	418	241	324	ref|NP_490898.1| Y71G12B.4 [Caenorhabditis elegans] >sp|Q95XM2|PHM_CAEEL Probable peptidylglycine alpha-hydroxylating monooxygenase Y71G12B.4 precursor (PHM) >gb|AAK73930.1|AC025726_23 Hypothetical protein Y71G12B.4 [Caenorhabditis elegans]
12937.m00019 (473 letters; record 716)	1.8e-36	54	1	471	139	295	ref|NP_495469.1| F10E7.9 [Caenorhabditis elegans] >gb|AAA82423.1| Hypothetical protein F10E7.9 [Caenorhabditis elegans]
BMC05156 (520 letters; record 3)	1.2e-46	70.7	83	400	13	118	ref|NP_494440.1| Y25C1A.8a [Caenorhabditis elegans] >gb|AAD12844.1| Hypothetical protein Y25C1A.8a [Caenorhabditis elegans]
14950.m01808 (3765 letters; record 1159)	7.9e-67	32	1516	2913	636	1106	emb|CAE69096.1| Hypothetical protein CBG15118 [Caenorhabditis briggsae]
BMW00397 (577 letters; record 342)	7.7e-25	42.1	42	290	12	93	emb|CAE75347.1| Hypothetical protein CBG23327 [Caenorhabditis briggsae]
BMC03726 (955 letters; record 619)	4.8e-107	67.4	5	520	7	181	ref|NP_500138.1| Y38C1BA.3 [Caenorhabditis elegans] >gb|AAF60502.1| Collagen protein 109 [Caenorhabditis elegans]
14735.m00110 (408 letters; record 259)	4.9e-25	44	4	402	4	134	ref|NP_001033370.1| T10F2.5 [Caenorhabditis elegans]
14992.m11075 (720 letters; record 1154)	5.6e-40	41.1	22	711	106	330	ref|NP_741608.1| C27H6.4b [Caenorhabditis elegans] >emb|CAD44090.1| Hypothetical protein C27H6.4b [Caenorhabditis elegans]
14088.m00010 (1113 letters; record 698)	2e-14	35.7	1	294	86	182	ref|XP_413981.1| PREDICTED: similar to protein tyrosine kinase fer [Gallus gallus]
13260.m00096 (1155 letters; record 1005)	2.2e-15	51.8	103	570	146	295	gb|AAT79414.1| multiple banded antigen [Ureaplasma urealyticum]
BMC04929 (386 letters; record 142)	1.4e-18	60	164	385	1	75	emb|CAE60209.1| Hypothetical protein CBG03773 [Caenorhabditis briggsae]
15363.m00024 (3346 letters; record 818)	1.9e-53	36.5	686	1984	3	433	emb|CAE68026.1| Hypothetical protein CBG13642 [Caenorhabditis briggsae]
12596.m00126 (2028 letters; record 423)	3.3e-209	58.8	16	1974	80	723	ref|NP_740931.2| Y105E8A.3 [Caenorhabditis elegans] >emb|CAD21657.2| Hypothetical protein Y105E8A.3 [Caenorhabditis elegans]
13069.m00053 (507 letters; record 853)	2.8e-28	65.1	4	201	423	488	emb|CAE71374.1| Hypothetical protein CBG18278 [Caenorhabditis briggsae]
14661.m00099 (957 letters; record 1189)	6e-59	51.9	343	954	62	269	ref|XP_694894.1| PREDICTED: similar to Zinc finger protein 135 [Danio rerio]
14941.m00160 (565 letters; record 204)	2e-67	72	2	559	2	187	ref|XP_392565.1| PREDICTED: similar to Ribosomal protein L18 CG8615-PA [Apis mellifera]
14396.m00009 (658 letters; record 1200)	4.3e-22	34.8	163	657	421	595	emb|CAE64688.1| Hypothetical protein CBG09470 [Caenorhabditis briggsae]
BMBC_gene_66 (471 letters; record 748)	1.3e-77	100	8	469	211	364	gb|AAF13027.1|AF037447_1 ribosomal S6 protein kinase [Homo sapiens]
13390.m00016 (301 letters; record 125)	9.7e-20	77.9	6	182	31	89	ref|NP_500124.1| K08D12.4 [Caenorhabditis elegans] >gb|AAK84543.1|AC006672_4 Hypothetical protein K08D12.4 [Caenorhabditis elegans]
14389.m00201 (1014 letters; record 497)	9.1e-127	71.2	1	1011	1	337	ref|NP_497625.3| Y71H2AM.1 [Caenorhabditis elegans] >gb|AAK29978.4| Hypothetical protein Y71H2AM.1 [Caenorhabditis elegans]
14979.m04436 (900 letters; record 545)	5e-39	42.3	1	672	254	473	ref|NP_498232.3| B0336.11a [Caenorhabditis elegans] >gb|AAK18858.4| Hypothetical protein B0336.11a [Caenorhabditis elegans]
14798.m00029 (876 letters; record 775)	7.3e-15	54.2	658	867	137	206	emb|CAE61854.1| Hypothetical protein CBG05832 [Caenorhabditis briggsae]
14442.m00132 (528 letters; record 13)	2.4e-21	35.8	4	486	314	475	pir||T23792 hypothetical protein M176.9 - Caenorhabditis elegans
TC3679 (532 letters; record 1159)	6.4e-55	65.8	14	496	26	189	dbj|BAB25571.1| unnamed protein product [Mus musculus]
BMC03912 (542 letters; record 677)	1.7e-29	47	23	508	45	211	ref|NP_740934.2| UNCoordinated family member (unc-95) [Caenorhabditis elegans] >emb|CAC48121.2| Hypothetical protein Y105E8A.6 [Caenorhabditis elegans]
WB-contig_207 (840 letters; record 773)	1.5e-108	86.7	1	723	4	244	ref|NP_694907.1| cytochrome b [Brugia malayi] >gb|AAN17808.1| cytochrome b [Brugia malayi]
14972.m07461 (480 letters; record 1025)	1.4e-50	74.6	16	393	5	130	gb|AAN08880.1| MSP-domain protein 2 [Ascaris suum] >gb|AAP76177.1| msp-domain protein 2 [Ascaris suum]
14284.m00384 (1416 letters; record 976)	4e-09	35.7	820	1092	57	151	ref|NP_493629.2| 2L52.1 [Caenorhabditis elegans] >emb|CAA21776.2| Hypothetical protein 2L52.1 [Caenorhabditis elegans]
14282.m00455 (2358 letters; record 213)	8e-96	31.7	76	2340	33	779	emb|CAE74365.1| Hypothetical protein CBG22089 [Caenorhabditis briggsae]
BMC06765 (285 letters; record 1183)	2.3e-18	83	3	161	69	121	emb|CAE57827.1| Hypothetical protein CBG00852 [Caenorhabditis briggsae]
BMC08004 (801 letters; record 142)	2.1e-97	72	15	788	4	261	emb|CAJ83917.1| RuvB-like 2 [Xenopus tropicalis]
TC3742 (453 letters; record 701)	1.1e-16	42.1	84	332	10	90	ref|NP_495688.1| T05H10.3 [Caenorhabditis elegans] >sp|Q09347|YRS3_CAEEL Hypothetical protein T05H10.3 precursor >emb|CAA87790.1| Hypothetical protein T05H10.3 [Caenorhabditis elegans]
14979.m04597 (2784 letters; record 605)	2.7e-148	43.4	457	2259	1915	2526	emb|CAE57171.1| Hypothetical protein CBG00005 [Caenorhabditis briggsae]
13247.m00709 (385 letters; record 891)	3.8e-50	76.6	8	379	606	729	emb|CAE58868.1| Hypothetical protein CBG02098 [Caenorhabditis briggsae]
14455.m00021 (597 letters; record 632)	2.1e-54	58.7	1	567	433	620	emb|CAE70651.1| Hypothetical protein CBG17356 [Caenorhabditis briggsae]
13951.m00036 (314 letters; record 787)	1.6e-30	66.6	3	308	230	331	ref|NP_001021259.1| Suppressor Of Clr family member (soc-2) [Caenorhabditis elegans] >gb|AAC39129.1| Ras-binding protein SUR-8 [Caenorhabditis elegans] >gb|AAC25697.1| leucine-rich repeat protein SOC-2 [Caenorhabditis elegans] >gb|AAB03417.3| Suppressor of clr protein 2, isoform a [Caenorhabditis elegans]
BMC09329 (568 letters; record 1046)	7.6e-36	51.7	3	431	113	253	ref|NP_001022420.1| Y25C1A.7c [Caenorhabditis elegans] >gb|AAX88818.1| Hypothetical protein Y25C1A.7c [Caenorhabditis elegans]
13350.m00134 (330 letters; record 1175)	5e-23	49.5	10	321	11	117	ref|NP_506572.1| C15H11.8 [Caenorhabditis elegans] >emb|CAB02739.1| Hypothetical protein C15H11.8 [Caenorhabditis elegans]
Wbm0271 (3138 letters; record 675)	0	63.8	610	3129	164	1004	ref|YP_196600.1| Phosphoribosylformylglycinamidine synthase II [Ehrlichia ruminantium str. Gardel] >emb|CAI28126.1| Phosphoribosylformylglycinamidine synthase II [Ehrlichia ruminantium str. Gardel]
15080.m00102 (349 letters; record 265)	6.7e-12	37.2	3	332	208	317	ref|NP_955850.1| hypothetical protein LOC321636 [Danio rerio] >gb|AAH48885.1| Zgc:55687 [Danio rerio] >gb|AAH68349.1| Zgc:55687 [Danio rerio]
TC3789 (456 letters; record 734)	2.1e-09	26.9	2	454	143	288	ref|XP_001080728.1| PREDICTED: hypothetical protein [Rattus norvegicus]
BMC01762 (438 letters; record 101)	1.2e-14	39.4	83	427	7	125	emb|CAE62512.1| Hypothetical protein CBG06617 [Caenorhabditis briggsae]
14972.m06953 (1434 letters; record 646)	1.6e-151	63.2	334	1428	143	505	ref|NP_477374.1| ariadne 2 CG5709-PA [Drosophila melanogaster] >sp|O76924|ARI2_DROME Protein ariadne-2 (Ari-2) >emb|CAA09030.1| Ariadne-2 protein [Drosophila melanogaster] >gb|AAF46823.1| CG5709-PA [Drosophila melanogaster]
14992.m10977 (492 letters; record 1124)	2.8e-29	62.5	172	483	71	174	ref|NP_504261.1| TAF (TBP-associated transcription factor) family member (taf-10) [Caenorhabditis elegans] >gb|AAA97996.1| Taf (tbp-associated transcription factor) family protein 10, isoform a [Caenorhabditis elegans]
TC3456 (337 letters; record 1141)	4.5e-30	60	94	333	348	427	emb|CAE63201.1| Hypothetical protein CBG07556 [Caenorhabditis briggsae]
14763.m00258 (1569 letters; record 685)	6.3e-69	40.6	481	1164	273	501	ref|XP_345525.1| PREDICTED: similar to CG11909-PA [Rattus norvegicus] >ref|XP_001068567.1| PREDICTED: similar to CG11909-PA [Rattus norvegicus]
BMC00170 (944 letters; record 849)	1.5e-23	100	372	211	1	54	gb|AAC47624.1| putative RNA binding protein [Brugia malayi]
WB-contig_187 (402 letters; record 762)	3.6e-49	71.9	77	397	254	360	ref|NP_008372.1|CYTB_13186 cytochrome b [Onchocerca volvulus] >gb|AAC61614.1| cytochrome b [Onchocerca volvulus]
BMC08683 (600 letters; record 1126)	5.4e-90	86.2	9	599	102	298	ref|NP_490960.1| Y39G10AR.8 [Caenorhabditis elegans] >gb|AAK39619.1| Hypothetical protein Y39G10AR.8 [Caenorhabditis elegans]
Wbm0737 (918 letters; record 1139)	5.8e-157	100	1	915	1	305	ref|YP_198567.1| Geranylgeranyl pyrophosphate synthase [Wolbachia endosymbiont strain TRS of Brugia malayi] >gb|AAW71325.1| Geranylgeranyl pyrophosphate synthase [Wolbachia endosymbiont strain TRS of Brugia malayi]
14981.m02454 (531 letters; record 782)	1.9e-32	43.6	1	501	1	165	ref|NP_495976.1| C01G6.4 [Caenorhabditis elegans] >emb|CAA84635.1| Hypothetical protein C01G6.4 [Caenorhabditis elegans]
13415.m00462 (1650 letters; record 128)	3.7e-126	64.1	472	1506	160	507	emb|CAE58842.1| Hypothetical protein CBG02061 [Caenorhabditis briggsae]
BMC02633 (236 letters; record 727)	2.9e-35	96.1	1	234	769	846	sp|Q17162|VINC_BRUMA Vinculin >gb|AAB96842.1| vinculin [Brugia malayi]
14510.m00010 (481 letters; record 27)	1.3e-07	29.1	82	459	702	831	ref|NP_001021459.1| F36H2.3 [Caenorhabditis elegans] >emb|CAB03077.3| Hypothetical protein F36H2.3 [Caenorhabditis elegans]
14479.m00132 (900 letters; record 123)	8.5e-104	61.7	1	897	1	298	ref|NP_499700.1| ZK1010.7 [Caenorhabditis elegans] >emb|CAB04973.1| Hypothetical protein ZK1010.7 [Caenorhabditis elegans]
13376.m00018 (513 letters; record 39)	4.4e-37	46.5	31	510	274	432	emb|CAE67003.1| Hypothetical protein CBG12402 [Caenorhabditis briggsae]
14972.m07454 (261 letters; record 929)	6.9e-11	43.5	4	258	500	583	ref|NP_500015.2| F58H7.3 [Caenorhabditis elegans] >gb|AAC02597.2| Hypothetical protein F58H7.3 [Caenorhabditis elegans]
TC3329 (884 letters; record 455)	1.1e-41	35.9	2	853	233	520	emb|CAE73321.1| Hypothetical protein CBG20749 [Caenorhabditis briggsae]
BMC11644 (593 letters; record 277)	6.2e-57	84.3	35	475	1	146	sp|P48822|TDX1_BRUMA Thioredoxin peroxidase 1 (Peroxiredoxin 1) (Thioredoxin-dependent peroxide reductase 1) (Thiol-specific antioxidant protein 1) (Bm-TPx-1) >gb|AAC23701.1| thiredoxin peroxidase 1 [Brugia malayi]
BMC11411 (551 letters; record 311)	4e-46	64.8	104	541	1	148	ref|YP_663034.1| cyanate lyase [Pseudoalteromonas atlantica T6c] >gb|ABG41980.1| cyanate lyase [Pseudoalteromonas atlantica T6c]
Wbm0287 (246 letters; record 691)	1.7e-38	100	1	243	1	81	ref|YP_198118.1| Ankyrin repeat-containing protein [Wolbachia endosymbiont strain TRS of Brugia malayi] >gb|AAW70876.1| Ankyrin repeat-containing protein [Wolbachia endosymbiont strain TRS of Brugia malayi]
15233.m00028 (646 letters; record 1082)	1.5e-60	62	1	645	1	213	sp|Q8I1F4|FBRL_DROER rRNA 2'-O-methyltransferase fibrillarin >gb|AAO01021.1| Fib-PA [Drosophila erecta]
13322.m00195 (348 letters; record 15)	3.1e-38	74.1	1	345	546	661	sp|P19208|HSP7C_CAEBR Heat shock 70 kDa protein C precursor >emb|CAE68866.1| Hypothetical protein CBG14829 [Caenorhabditis briggsae]
BMC06340 (444 letters; record 228)	5.4e-25	38.4	20	442	88	226	emb|CAE64816.1| Hypothetical protein CBG09610 [Caenorhabditis briggsae]
14980.m02668 (527 letters; record 701)	1.8e-43	54.3	13	525	2	162	emb|CAE60164.1| Hypothetical protein CBG03716 [Caenorhabditis briggsae]
14992.m11372 (366 letters; record 977)	3e-48	83	1	354	1	118	ref|XP_397475.2| PREDICTED: similar to CG1249-PA isoform 1 [Apis mellifera]
14961.m05182 (1125 letters; record 298)	1.2e-70	43.8	40	846	153	423	emb|CAE61915.1| Hypothetical protein CBG05911 [Caenorhabditis briggsae]
BMC02878 (430 letters; record 848)	4.2e-21	49	110	427	8	111	ref|NP_500514.1| F30B5.4 [Caenorhabditis elegans] >sp|Q19910|YKYL_CAEEL Hypothetical protein F30B5.4 in chromosome IV
13780.m00058 (765 letters; record 567)	1.4e-84	68.6	10	762	3	250	ref|NP_492209.1| K04G2.1 [Caenorhabditis elegans] >sp|Q21230|IF2B_CAEEL Putative eukaryotic translation initiation factor 2 subunit beta (eIF-2-beta) >emb|CAA99824.1| Hypothetical protein K04G2.1 [Caenorhabditis elegans] >emb|CAB00049.1| Hypothetical protein K04G2.1 [Caenorhabditis elegans]
13095.m00010 (240 letters; record 890)	5.2e-21	59.4	4	222	77	150	emb|CAE73102.1| Hypothetical protein CBG20482 [Caenorhabditis briggsae]
BMC05586 (848 letters; record 956)	6.1e-50	89.6	42	389	1	115	gb|AAN85136.1| unknown [Brugia malayi]
13449.m00082 (541 letters; record 961)	1.3e-61	67.5	4	540	26	204	emb|CAE66635.1| Hypothetical protein CBG11972 [Caenorhabditis briggsae]
14980.m02843 (645 letters; record 711)	3.6e-45	45.3	25	633	3	208	ref|XP_001085919.1| PREDICTED: similar to M142.8 [Macaca mulatta]
Wbm0165 (183 letters; record 571)	6.1e-25	100	1	180	1	60	ref|YP_197998.1| hypothetical protein Wbm0165 [Wolbachia endosymbiont strain TRS of Brugia malayi] >gb|AAW70756.1| Predicted protein [Wolbachia endosymbiont strain TRS of Brugia malayi]
14589.m00211 (1599 letters; record 247)	1.2e-67	51.9	778	1593	218	495	emb|CAE61331.1| Hypothetical protein CBG05169 [Caenorhabditis briggsae]
14706.m00059 (1254 letters; record 531)	1e-38	31.4	157	1233	623	995	emb|CAE59031.1| Hypothetical protein CBG02311 [Caenorhabditis briggsae]
14992.m11349 (1485 letters; record 30)	1.9e-48	37.4	40	1158	10	371	ref|NP_477509.1| Sex combs extra CG5595-PA [Drosophila melanogaster] >sp|Q9VB08|RING1_DROME Ubiquitin ligase protein RING1 (dRING1) (dRING protein) (Sex comb extra protein) >gb|AAF56737.1| CG5595-PA [Drosophila melanogaster] >gb|AAL13764.1| LD23953p [Drosophila melanogaster]
14389.m00204 (909 letters; record 1126)	5.1e-06	36.6	589	906	6	117	ref|XP_978434.1| PREDICTED: hypothetical protein [Mus musculus]
14248.m00671 (1368 letters; record 911)	6.2e-06	24.2	61	741	3	227	ref|XP_001078830.1| PREDICTED: hypothetical protein [Rattus norvegicus]
Wbm0120 (1023 letters; record 526)	1.7e-180	100	1	1020	1	340	ref|YP_197953.1| Predicted GTPase [Wolbachia endosymbiont strain TRS of Brugia malayi] >gb|AAW70711.1| Predicted GTPase [Wolbachia endosymbiont strain TRS of Brugia malayi]
BMC06956 (326 letters; record 752)	7.9e-32	92.8	100	309	1	70	gb|AAH66803.1| BC032204 protein [Mus musculus]
BMC06373 (615 letters; record 1106)	1.3e-17	50	239	466	95	170	ref|NP_499756.2| T03F6.6 [Caenorhabditis elegans] >emb|CAD21647.2| Hypothetical protein T03F6.6 [Caenorhabditis elegans]
14972.m07106 (580 letters; record 391)	1.4e-27	42.1	3	566	211	388	ref|XP_625109.2| PREDICTED: similar to Numb-associated kinase CG10637-PA, isoform A [Apis mellifera]
13419.m00010 (494 letters; record 152)	1.1e-17	65.8	9	245	45	119	emb|CAF87943.1| unnamed protein product [Tetraodon nigroviridis]
15499.m00010 (557 letters; record 1189)	3.2e-76	79.3	10	555	12	195	emb|CAE69090.1| Hypothetical protein CBG15109 [Caenorhabditis briggsae]
BMC06571 (202 letters; record 649)	4.5e-12	76.1	180	55	198	239	emb|CAE62821.1| Hypothetical protein CBG07000 [Caenorhabditis briggsae]
BMC01550 (632 letters; record 35)	9.3e-43	80	264	443	4	63	ref|NP_495807.1| Initiation Factor Five (eIF-5A) homologs family member (iff-2) [Caenorhabditis elegans] >sp|Q20751|IF5A2_CAEEL Eukaryotic translation initiation factor 5A-2 (eIF-5A-2) (Initiation factor five protein 2) >emb|CAA90247.1| Hypothetical protein F54C9.1 [Caenorhabditis elegans]
WB-contig_1190 (540 letters; record 1192)	6.5e-38	66.6	21	452	885	1022	ref|XP_760615.1| hypothetical protein UM04468.1 [Ustilago maydis 521] >gb|EAK85736.1| hypothetical protein UM04468.1 [Ustilago maydis 521]
14961.m04929 (1491 letters; record 222)	1.1e-87	49.2	928	1488	308	496	emb|CAE69735.1| Hypothetical protein CBG16006 [Caenorhabditis briggsae]
TC3184 (436 letters; record 382)	7.9e-13	49.3	80	304	195	267	gb|AAQ91576.1| collagen-like protein 3 [Streptococcus equi] >gb|ABA41498.1| collagen-like protein H [Streptococcus equi subsp. equi]
14761.m00205 (924 letters; record 311)	3.5e-148	96	1	921	1	305	gb|AAL91109.1| ubiquitin [Onchocerca volvulus]
14040.m00265 (247 letters; record 1085)	9.4e-22	67	1	246	2473	2554	emb|CAE66567.1| Hypothetical protein CBG11882 [Caenorhabditis briggsae]
TC2925 (564 letters; record 1198)	1.3e-65	98.4	10	390	1	127	sp|P13263|MSP2_ONCVO Major sperm protein 2 (MSP2) >gb|AAA29421.1| major sperm protein 2
BMC01581 (471 letters; record 192)	1.5e-53	75	3	470	22	176	dbj|BAE22769.1| unnamed protein product [Mus musculus]
14687.m00366 (2106 letters; record 475)	2.8e-115	44.7	727	1887	218	606	ref|XP_790942.2| PREDICTED: similar to regulatory factor X3 [Strongylocentrotus purpuratus] >ref|XP_001189925.1| PREDICTED: similar to regulatory factor X3 [Strongylocentrotus purpuratus]
13547.m00025 (1128 letters; record 294)	3e-73	47.9	1	858	76	365	emb|CAE62861.1| Hypothetical protein CBG07044 [Caenorhabditis briggsae]
14516.m00055 (1227 letters; record 115)	3.7e-16	27.1	562	1116	254	437	ref|NP_498133.3| F52C9.5 [Caenorhabditis elegans] >sp|Q10125|YSM5_CAEEL Hypothetical protein F52C9.5 precursor >gb|AAA81055.3| Hypothetical protein F52C9.5 [Caenorhabditis elegans]
BMC12441 (343 letters; record 545)	1e-22	61.6	4	300	1	99	gb|AAC46628.1| cuticular collagen Bmcol-2
BMC12405 (208 letters; record 534)	7.1e-24	100	13	180	25	80	gb|AAD51086.1|AF177193_1 cystatin-type cysteine proteinase inhibitor CPI-2 [Brugia malayi] >gb|AAB69857.1| cystatin-type cysteine proteinase inhibitor [Brugia malayi]
15276.m00013 (824 letters; record 161)	6.6e-101	68.4	3	821	48	320	emb|CAE60769.1| Hypothetical protein CBG04457 [Caenorhabditis briggsae]
14972.m07896 (675 letters; record 115)	4e-30	51.5	157	630	31	178	ref|NP_509648.1| Variable ABnormal morphology family member (vab-15) [Caenorhabditis elegans] >sp|Q09604|VAB15_CAEEL Homeobox protein vab-15 (Variable abnormal morphology protein 15) >gb|AAF88063.1|AF286218_1 VAB-15 [Caenorhabditis elegans] >emb|CAA88539.1| Hypothetical protein R07B1.1 [Caenorhabditis elegans]
BMC02677 (494 letters; record 327)	1.4e-29	59.1	4	333	1	115	sp|P92507|DHSD_ASCSU Succinate dehydrogenase [ubiquinone] cytochrome b small subunit, mitochondrial precursor (CybS) (Succinate-ubiquinone reductase membrane anchor subunit) (Cytochrome b558 small subunit) >dbj|BAA11233.1| cytochrome b small subunit of mitochondrial fumarate reductase [Ascaris suum]
14417.m00064 (2268 letters; record 1176)	5.2e-172	49.9	31	2070	25	703	ref|NP_508394.1| F53B1.8 [Caenorhabditis elegans] >gb|AAB52651.1| Hypothetical protein F53B1.8 [Caenorhabditis elegans]
14981.m02381 (294 letters; record 723)	6.6e-21	100	1	150	1	50	gb|AAL91107.1| thioredoxin [Brugia malayi]
BMW01482 (569 letters; record 635)	6.7e-44	53.6	76	567	6	165	ref|NP_506137.1| T28H10.3 [Caenorhabditis elegans] >emb|CAB01126.1| Hypothetical protein T28H10.3 [Caenorhabditis elegans] >emb|CAA99935.1| Hypothetical protein T28H10.3 [Caenorhabditis elegans]
14424.m00395 (906 letters; record 6)	8.8e-58	42.1	10	840	3	281	emb|CAE62749.1| Hypothetical protein CBG06913 [Caenorhabditis briggsae]
AI066044 (801 letters; record 682)	3e-14	55.1	395	568	179	233	emb|CAE61609.1| Hypothetical protein CBG05529 [Caenorhabditis briggsae]
AA022438 (391 letters; record 594)	1.8e-25	88.5	1	210	28	97	ref|NP_877969.1| small trans-membrane and glycosylated protein [Rattus norvegicus] >emb|CAE12295.1| small cell adhesion glycoprotein [Rattus norvegicus] >gb|AAI01911.1| Small cell adhesion glycoprotein [Rattus norvegicus]
BMC08758 (719 letters; record 959)	6.1e-40	54.3	73	624	551	739	emb|CAE68928.1| Hypothetical protein CBG14907 [Caenorhabditis briggsae]
AI066025 (472 letters; record 681)	1.8e-07	45.4	26	208	87	152	ref|NP_001021037.1| Aryl Hydrocarbon Receptor related family member (ahr-1) [Caenorhabditis elegans] >emb|CAI79126.1| Hypothetical protein C41G7.5b [Caenorhabditis elegans]
14972.m07791 (1038 letters; record 1107)	2.4e-32	31.6	13	987	4	333	ref|NP_001003630.1| hypothetical protein LOC445236 [Danio rerio] >gb|AAH77087.1| Zgc:100930 [Danio rerio]
AA433436 (417 letters; record 782)	1.6e-52	88.7	323	3	172	275	ref|YP_346718.1| valyl-tRNA synthetase [Pseudomonas fluorescens PfO-1] >gb|ABA72729.1| Valyl-tRNA synthetase, class Ia [Pseudomonas fluorescens PfO-1]
BMW00959 (591 letters; record 103)	3.9e-11	72.7	21	152	263	306	ref|ZP_00510787.1| Peptidase M23B [Clostridium thermocellum ATCC 27405] >gb|EAM44561.1| Peptidase M23B [Clostridium thermocellum ATCC 27405]
BMC04270 (649 letters; record 736)	3.5e-19	40.2	434	634	107	172	pir||S29692 OV25-1 protein - nematode (Onchocerca volvulus) >emb|CAA48632.1| OV25-1 protein [Onchocerca volvulus]
14242.m00097 (1377 letters; record 881)	5.3e-14	26.8	580	1356	164	428	emb|CAE60053.1| Hypothetical protein CBG03565 [Caenorhabditis briggsae]
AI939707 (350 letters; record 695)	3.7e-15	53.6	135	341	37	105	ref|XP_970069.1| PREDICTED: similar to 40S ribosomal protein SA (p40) (34/67 kDa laminin receptor) (Colon carcinoma laminin-binding protein) (NEM/1CHD4) (Multidrug resistance-associated protein MGr1-Ag) [Tribolium castaneum]
14961.m05230 (552 letters; record 381)	2e-42	51.1	7	528	221	389	ref|NP_001024591.1| Cyclin-Dependent Kinase family member (cdk-4) [Caenorhabditis elegans] >emb|CAB16923.2| Hypothetical protein F18H3.5b [Caenorhabditis elegans]
14961.m05347 (1122 letters; record 392)	4.4e-14	29	97	753	12	218	gb|AAI24621.1| Unknown (protein for IMAGE:7074153) [Danio rerio]
BMC12076 (686 letters; record 412)	1.4e-66	83.3	48	551	1	167	sp|Q962A2|TCTP_WUCBA Translationally-controlled tumor protein homolog (TCTP) >gb|AAK71499.1| translationally controlled tumor protein-like protein [Wuchereria bancrofti]
BMW00731 (624 letters; record 432)	2e-30	49.6	161	586	9	149	ref|NP_001024609.1| SynTrophiN family member (stn-2) [Caenorhabditis elegans] >gb|AAA93388.3| Hypothetical protein F27D9.8a [Caenorhabditis elegans]
15402.m00008 (876 letters; record 876)	6.2e-105	71	61	867	44	312	ref|XP_532213.2| PREDICTED: similar to 2-oxoisovalerate dehydrogenase beta subunit, mitochondrial precursor (Branched-chain alpha-keto acid dehydrogenase E1 component beta chain) (BCKDH E1-beta) [Canis familiaris]
14972.m07772 (338 letters; record 898)	5.6e-08	35.6	22	321	5	102	ref|XP_653414.1| Rab family GTPase [Entamoeba histolytica HM-1:IMSS] >dbj|BAD34975.1| EhRab7H protein [Entamoeba histolytica] >gb|EAL48057.1| Rab family GTPase [Entamoeba histolytica HM-1:IMSS]
Wbm0711 (1350 letters; record 1113)	7.9e-231	100	1	1347	1	449	ref|YP_198541.1| DNA recombination protein rmuC homolog [Wolbachia endosymbiont strain TRS of Brugia malayi] >gb|AAW71299.1| DNA recombination protein rmuC homolog [Wolbachia endosymbiont strain TRS of Brugia malayi]
14954.m01572 (3150 letters; record 40)	2.7e-221	43.9	19	3138	16	1047	gb|AAH70781.1| MGC83821 protein [Xenopus laevis]
13191.m00031 (831 letters; record 918)	7.2e-79	52.9	1	831	32	324	gb|AAC46628.1| cuticular collagen Bmcol-2
14977.m04929 (1008 letters; record 337)	7.8e-98	59.1	19	942	2	302	emb|CAE64351.1| Hypothetical protein CBG09038 [Caenorhabditis briggsae]
BMC02845 (455 letters; record 1151)	1.9e-32	65.4	126	455	8	117	emb|CAE70060.1| Hypothetical protein CBG16494 [Caenorhabditis briggsae]
14884.m00065 (246 letters; record 615)	2.5e-06	32.8	1	174	31	94	gb|EAU85403.1| predicted protein [Coprinopsis cinerea okayama7#130]
BMC02391 (424 letters; record 251)	7.7e-32	45.7	11	364	2	117	emb|CAE67343.1| Hypothetical protein CBG12806 [Caenorhabditis briggsae]
14954.m01707 (3306 letters; record 113)	3.8e-34	30.2	2050	2523	655	805	ref|XP_392144.2| PREDICTED: similar to Myocardin-related transcription factor CG32296-PA [Apis mellifera]
15182.m00049 (1164 letters; record 561)	1.3e-46	42.8	574	1062	149	314	ref|NP_001003949.2| membralin [Mus musculus] >sp|Q8CIV2|MBRL_MOUSE Membralin
15503.m00023 (645 letters; record 268)	2.3e-66	63.5	7	645	1	214	ref|NP_496290.2| C14A4.11 [Caenorhabditis elegans] >emb|CAA90115.2| Hypothetical protein C14A4.11 [Caenorhabditis elegans]
Wbm0020 (273 letters; record 428)	3.3e-42	100	1	270	1	90	ref|YP_197854.1| Ribosomal protein S15 [Wolbachia endosymbiont strain TRS of Brugia malayi] >sp|Q5GTR2|RS15_WOLTR 30S ribosomal protein S15 >gb|AAW70612.1| Ribosomal protein S15 [Wolbachia endosymbiont strain TRS of Brugia malayi]
WB-contig_959 (314 letters; record 1002)	5.1e-07	47.4	8	175	31	85	dbj|BAA06407.1| mini-collagen [Acropora donei]
14588.m00024 (1239 letters; record 246)	2e-13	20.3	1	1116	51	430	ref|NP_498253.1| High Incidence of Males (increased X chromosome loss) family member (him-10) [Caenorhabditis elegans] >sp|Q21952|NUF2_CAEEL Kinetochore protein Nuf2 homolog (CeNuf2) (Kinetochore protein him-10) (Protein high incidence of males 10) >gb|AAA50742.1| High incidence of males (increased x chromosome loss) protein 10 [Caenorhabditis elegans]
TC2978 (905 letters; record 1200)	1.6e-58	49.2	71	886	16	275	ref|NP_495908.2| C18E9.2 [Caenorhabditis elegans] >emb|CAA93853.2| Hypothetical protein C18E9.2 [Caenorhabditis elegans]
BMC07790 (645 letters; record 572)	4.5e-45	60.3	211	573	9	129	ref|NP_492213.1| K04G2.5 [Caenorhabditis elegans] >emb|CAB00042.2| Hypothetical protein K04G2.5 [Caenorhabditis elegans]
BMC01534 (545 letters; record 857)	2.3e-32	43.4	4	459	1	149	emb|CAE57979.1| Hypothetical protein CBG01041 [Caenorhabditis briggsae]
14975.m04358 (2397 letters; record 165)	2.6e-24	33.1	76	789	17	253	ref|NP_495995.2| C06C3.3 [Caenorhabditis elegans] >emb|CAA85311.2| Hypothetical protein C06C3.3 [Caenorhabditis elegans]
Wbm0150 (1830 letters; record 556)	0	100	1	1827	1	609	ref|YP_197983.1| ATP-dependent Zn protease, HflB [Wolbachia endosymbiont strain TRS of Brugia malayi] >gb|AAW70741.1| ATP-dependent Zn protease, HflB [Wolbachia endosymbiont strain TRS of Brugia malayi]
14961.m04989 (300 letters; record 198)	4.5e-15	53.2	28	294	81	168	ref|NP_001036358.1| bunched CG5461-PE, isoform E [Drosophila melanogaster] >gb|ABI31312.1| CG5461-PE, isoform E [Drosophila melanogaster]
BMC05176 (391 letters; record 864)	2.3e-27	55.3	2	391	1257	1388	ref|NP_741632.1| SMAll family member (sma-1) [Caenorhabditis elegans] >gb|AAC08577.1| beta chain spectrin homolog Sma1 [Caenorhabditis elegans] >emb|CAB04608.2| Hypothetical protein R31.1 [Caenorhabditis elegans] >emb|CAB00130.2| Hypothetical protein R31.1 [Caenorhabditis elegans]
14959.m00551 (1443 letters; record 210)	2.5e-66	39.3	97	879	203	458	emb|CAE66992.1| Hypothetical protein CBG12390 [Caenorhabditis briggsae]
12950.m00041 (876 letters; record 720)	6.2e-73	53.2	4	819	4	275	ref|NP_493945.1| Y57G7A.10a [Caenorhabditis elegans] >gb|AAC26302.1| Hypothetical protein Y57G7A.10a [Caenorhabditis elegans]
13066.m00246 (954 letters; record 819)	1.1e-82	55.2	10	951	185	493	ref|NP_498164.3| F48E8.3 [Caenorhabditis elegans] >gb|AAC46539.3| Hypothetical protein F48E8.3 [Caenorhabditis elegans]
14961.m05084 (1044 letters; record 316)	3.9e-103	63.6	118	1041	68	378	gb|AAH44091.1| Cbs-prov protein [Xenopus laevis]
12417.m00015 (700 letters; record 271)	3.3e-90	73	1	699	102	335	emb|CAE71379.1| Hypothetical protein CBG18286 [Caenorhabditis briggsae]
Wbm0264 (195 letters; record 668)	1e-24	98.4	1	192	1	64	ref|YP_198095.1| hypothetical protein Wbm0264 [Wolbachia endosymbiont strain TRS of Brugia malayi] >gb|AAW70853.1| Predicted protein [Wolbachia endosymbiont strain TRS of Brugia malayi]
BMW01449 (222 letters; record 628)	1.5e-07	66.6	197	54	483	529	ref|NP_506259.1| W07G4.3 [Caenorhabditis elegans] >emb|CAB01444.1| Hypothetical protein W07G4.3 [Caenorhabditis elegans]
TC3213 (973 letters; record 1111)	7.3e-118	83.6	2	733	398	641	sp|Q05893|PPCK_ASCSU Phosphoenolpyruvate carboxykinase [GTP] (Phosphoenolpyruvate carboxylase) (PEPCK) >gb|AAA29378.1| phosphoenolpyruvate carboxykinase
BE758437 (344 letters; record 875)	2e-53	100	4	324	156	262	ref|YP_198605.1| Cytochrome b subunit of the bc complex [Wolbachia endosymbiont strain TRS of Brugia malayi] >gb|AAW71363.1| Cytochrome b subunit of the bc complex [Wolbachia endosymbiont strain TRS of Brugia malayi]
12445.m00028 (1692 letters; record 353)	5.8e-47	33	265	1086	62	319	ref|XP_969515.1| PREDICTED: similar to CG11848-PA [Tribolium castaneum]
14979.m04598 (6348 letters; record 577)	7e-159	31.3	2782	6321	704	1873	emb|CAE57171.1| Hypothetical protein CBG00005 [Caenorhabditis briggsae]
14972.m07323 (1680 letters; record 867)	2.3e-130	50.7	214	1677	38	532	emb|CAE58819.1| Hypothetical protein CBG02029 [Caenorhabditis briggsae]
AA089376 (365 letters; record 755)	1.4e-14	66.1	172	357	65	126	emb|CAE66740.1| Hypothetical protein CBG12090 [Caenorhabditis briggsae]
15114.m00092 (508 letters; record 68)	1.7e-40	56.6	2	487	31	196	ref|NP_871838.1| F55F8.2b [Caenorhabditis elegans] >gb|AAO38637.1| Hypothetical protein F55F8.2b [Caenorhabditis elegans]
14973.m02680 (124 letters; record 951)	4.3e-06	63.4	1	123	987	1027	pir||D87755 protein T21E12.4 [imported] - Caenorhabditis elegans
WB-contig_277 (482 letters; record 815)	5.9e-36	95	23	265	1	81	emb|CAB91844.1| mmc1 [Brugia pahangi]
BMC12300 (382 letters; record 498)	5.5e-43	84.3	48	296	1	83	emb|CAE58987.1| Hypothetical protein CBG02260 [Caenorhabditis briggsae]
WB-contig_385 (511 letters; record 892)	1.3e-43	89.2	5	283	2	94	sp|P90703|RLA2_BRUMA 60S acidic ribosomal protein P2 >gb|AAC47628.1| ribosomal protein P2 [Brugia malayi]
WB-contig_1061 (307 letters; record 1085)	7.8e-22	63.7	4	306	1256	1357	ref|NP_001021857.1| Variable ABnormal morphology family member (vab-10) [Caenorhabditis elegans] >emb|CAH04709.1| Hypothetical protein ZK1151.1e [Caenorhabditis elegans] >emb|CAH04741.1| Hypothetical protein ZK1151.1e [Caenorhabditis elegans]
14589.m00208 (353 letters; record 164)	8.5e-26	57	6	299	191	290	ref|NP_495159.1| COLlagen family member (col-74) [Caenorhabditis elegans] >gb|AAC71083.1| Collagen protein 74 [Caenorhabditis elegans]
BMC00160 (513 letters; record 842)	4.7e-59	97.5	3	368	2	122	emb|CAA12262.1| cuticle collagen 2(F) [Brugia pahangi]
BMC07339 (416 letters; record 1131)	5.3e-51	78.2	1	414	105	238	emb|CAE65181.1| Hypothetical protein CBG10054 [Caenorhabditis briggsae]
BMC04332 (370 letters; record 897)	4.7e-27	57.7	12	338	27	130	emb|CAE59499.1| Hypothetical protein CBG02885 [Caenorhabditis briggsae]
14828.m00010 (1233 letters; record 552)	1.1e-80	54.6	1	828	154	432	ref|NP_001012368.1| exostoses (multiple) 1a [Danio rerio] >sp|Q5IGR8|EXT1A_BRARE Exostosin-1a (Glucuronosyl-N-acetylglucosaminyl-proteoglycan/N-acetylglucosaminy l-proteoglycan 4-alpha-N-acetylglucosaminyltransferase 1a) (Multiple exostoses protein 1 homolog a) >gb|AAW29033.1| EXT1a [Danio rerio]
15226.m00014 (758 letters; record 147)	2.3e-22	36.5	319	747	1310	1446	dbj|BAD01589.1| hypothetical protein [Drosophila simulans]
BMW00091 (596 letters; record 25)	7.4e-20	39.6	222	500	220	320	ref|XP_511956.2| PREDICTED: WD repeat domain 79 isoform 2 [Pan troglodytes]
14013.m00068 (3330 letters; record 855)	1.2e-110	39.7	1960	3324	853	1314	ref|NP_508324.1| Y75D11A.5 [Caenorhabditis elegans] >gb|AAF36060.1| Hypothetical protein Y75D11A.5 [Caenorhabditis elegans]
12736.m00018 (312 letters; record 558)	1.8e-09	41	88	306	199	271	ref|NP_001022356.1| T23G7.2a [Caenorhabditis elegans] >emb|CAA92700.2| Hypothetical protein T23G7.2a [Caenorhabditis elegans]
BMC11306 (265 letters; record 426)	3.4e-13	64.1	69	227	341	393	ref|NP_492593.1| F26E4.3 [Caenorhabditis elegans] >sp|P90850|YCF2E_CAEEL Uncharacterized peptidase C1-like protein F26E4.3 >emb|CAB03007.1| Hypothetical protein F26E4.3 [Caenorhabditis elegans]
14977.m04957 (2994 letters; record 399)	1.5e-195	50.8	76	2397	22	791	ref|NP_507812.2| Multidrug Resistance Protein family member (mrp-7) [Caenorhabditis elegans] >emb|CAA21622.3| Hypothetical protein Y43F8C.12 [Caenorhabditis elegans]
14961.m05139 (1335 letters; record 334)	2.1e-13	31.4	682	1233	420	605	gb|EAS04819.1| Protein kinase domain containing protein [Tetrahymena thermophila SB210]
14961.m05141 (503 letters; record 298)	1.5e-39	49.6	13	489	7	165	ref|NP_498559.1| B0280.1a [Caenorhabditis elegans] >sp|P41992|PFTB_CAEEL Probable protein farnesyltransferase subunit beta (CAAX farnesyltransferase subunit beta) (RAS proteins prenyltransferase beta) (FTase-beta) >gb|AAL50321.1| Hypothetical protein B0280.1a [Caenorhabditis elegans]
14972.m06970 (711 letters; record 655)	2.1e-30	38.8	4	654	381	591	ref|NP_502854.2| Temporarily Assigned Gene name family member (tag-64) [Caenorhabditis elegans] >emb|CAB60545.2| Hypothetical protein Y73F8A.19 [Caenorhabditis elegans]
BMC03793 (561 letters; record 637)	3.8e-45	63.4	8	367	1005	1126	emb|CAE59544.1| Hypothetical protein CBG02940 [Caenorhabditis briggsae]
BE124987 (556 letters; record 872)	4.3e-33	57.8	3	365	33	153	emb|CAE67866.1| Hypothetical protein CBG13458 [Caenorhabditis briggsae]
13862.m00008 (267 letters; record 670)	1.4e-20	57.3	1	267	1	87	ref|NP_001003874.1| hypothetical protein LOC445397 [Danio rerio] >gb|AAT68128.1| FLJ11749-like [Danio rerio]
14992.m11407 (1356 letters; record 45)	5.2e-140	59.9	40	1353	1	442	emb|CAE62365.1| Hypothetical protein CBG06449 [Caenorhabditis briggsae]
14907.m00579 (417 letters; record 885)	5.4e-10	47.6	228	416	61	125	emb|CAE69546.1| Hypothetical protein CBG15758 [Caenorhabditis briggsae]
BMC01500 (593 letters; record 590)	5.4e-35	42.4	6	572	9	196	ref|NP_508900.3| F32A6.2 [Caenorhabditis elegans] >gb|AAA81386.3| Hypothetical protein F32A6.2 [Caenorhabditis elegans]
BMW00244 (590 letters; record 166)	1.8e-41	92.3	2	277	395	486	ref|NP_510542.2| C33A11.4 [Caenorhabditis elegans] >emb|CAB01862.4| Hypothetical protein C33A11.4 [Caenorhabditis elegans] >emb|CAB01871.4| Hypothetical protein C33A11.4 [Caenorhabditis elegans]
14696.m00213 (1101 letters; record 99)	3.7e-52	35.5	7	1068	2	378	ref|NP_001011354.1| hypothetical protein LOC496821 [Xenopus tropicalis] >gb|AAH88518.1| Hypothetical LOC496821 [Xenopus tropicalis]
WB-contig_1409 (465 letters; record 172)	9.3e-54	75.1	4	450	264	412	gb|ABF18487.1| ribosomal protein L4 [Aedes aegypti] >gb|EAT38057.1| 60S ribosomal protein L4 [Aedes aegypti]
BMC07492 (262 letters; record 496)	2.5e-21	63.4	19	261	3	83	gb|AAK51153.1| peroxidase [Manihot esculenta]
WB-contig_1452 (665 letters; record 206)	5e-55	49.7	4	663	100	320	emb|CAE62898.1| Hypothetical protein CBG07087 [Caenorhabditis briggsae]
14981.m02419 (2835 letters; record 769)	1.1e-160	37.2	10	2829	5	945	ref|NP_493980.1| H17B01.4a [Caenorhabditis elegans] >gb|AAK31541.1| Hypothetical protein H17B01.4a [Caenorhabditis elegans]
14757.m00030 (1269 letters; record 652)	1.2e-78	50.3	202	681	7	164	ref|XP_970510.1| PREDICTED: similar to CG17723-PA, isoform A [Tribolium castaneum]
14944.m00550 (1668 letters; record 1017)	4.9e-48	36.2	469	1479	107	450	ref|NP_498307.1| ZK328.4 [Caenorhabditis elegans] >gb|AAA91247.2| Hypothetical protein ZK328.4 [Caenorhabditis elegans]
15305.m00011 (420 letters; record 742)	2.6e-21	55.7	52	363	38	139	ref|XP_970958.1| PREDICTED: similar to CG5463-PA [Tribolium castaneum]
14972.m07760 (1596 letters; record 14)	5.1e-197	63.7	4	1578	83	605	ref|NP_509165.1| UNCoordinated family member (unc-6) [Caenorhabditis elegans] >sp|P34710|UNC6_CAEEL Netrin unc-6 precursor (Uncoordinated protein 6) >gb|AAA28157.1| unc-6 >gb|AAA80449.1| Uncoordinated protein 6 [Caenorhabditis elegans]
14972.m07827 (1440 letters; record 1119)	1.6e-87	43.1	787	1392	215	418	ref|NP_510033.2| M153.2 [Caenorhabditis elegans] >emb|CAA91944.2| Hypothetical protein M153.2 [Caenorhabditis elegans]
14779.m00761 (747 letters; record 759)	9e-56	50.6	1	720	1	236	gb|AAQ20840.1| mapmodulin-like protein [Rhodnius prolixus]
CB338700 (419 letters; record 717)	1.7e-71	98.9	134	418	341	435	gb|EAT47694.1| sterol o-acyltransferase [Aedes aegypti]
BMC06216 (554 letters; record 1075)	2.3e-82	91.6	1	540	14	193	ref|NP_694911.1| ATP synthase F0 subunit 6 [Brugia malayi] >gb|AAN17812.1| ATP synthase F0 subunit 6 [Brugia malayi]
BMC04047 (631 letters; record 686)	1.3e-41	52.3	66	512	9	157	dbj|BAB14983.1| unnamed protein product [Homo sapiens]
TC3733 (702 letters; record 698)	6.9e-19	37.9	12	446	2	146	emb|CAE75171.1| Hypothetical protein CBG23108 [Caenorhabditis briggsae]
14982.m02270 (711 letters; record 820)	2.2e-53	50.2	148	702	478	658	gb|ABJ99064.1| Hypothetical protein W03A3.2 [Caenorhabditis elegans]
BMC03110 (333 letters; record 940)	3.2e-17	40.7	3	311	248	350	emb|CAE57502.1| Hypothetical protein CBG00476 [Caenorhabditis briggsae]
WB-contig_1105 (222 letters; record 1123)	1.6e-25	82.6	221	3	494	568	sp|P39189|ALU2_HUMAN Alu subfamily SB sequence contamination warning entry
Wbm0669 (318 letters; record 1071)	4.6e-52	100	1	315	1	105	ref|YP_198499.1| hypothetical protein Wbm0669 [Wolbachia endosymbiont strain TRS of Brugia malayi] >gb|AAW71257.1| Predicted protein [Wolbachia endosymbiont strain TRS of Brugia malayi]
TC2912 (880 letters; record 966)	1.1e-120	100	90	659	1	190	gb|AAG40311.1|AF314563_1 activation-associated secreted protein-2 [Onchocerca volvulus]
15304.m00117 (1044 letters; record 178)	1.1e-123	64.9	1	1035	1	345	ref|NP_001021051.1| C47B2.6a [Caenorhabditis elegans] >emb|CAB16861.1| Hypothetical protein C47B2.6a [Caenorhabditis elegans]
14946.m00538 (1740 letters; record 1029)	1.2e-179	74.2	223	1506	2	415	emb|CAE68459.1| Hypothetical protein CBG14249 [Caenorhabditis briggsae]
BMC07928 (493 letters; record 131)	7.1e-33	53.2	46	456	15	148	ref|NP_001039758.1| hypothetical protein LOC528744 [Bos taurus] >gb|AAI05571.1| Similar to Paf1, RNA polymerase II associated factor, homolog [Bos taurus]
BMC07393 (204 letters; record 584)	2.3e-12	53.9	16	204	62	124	ref|NP_510185.1| F09A5.4a [Caenorhabditis elegans] >emb|CAA93648.1| Hypothetical protein F09A5.4a [Caenorhabditis elegans]
15509.m00027 (1290 letters; record 270)	1.1e-57	62.9	613	1149	7	191	ref|NP_493353.2| Y40B1A.4 [Caenorhabditis elegans] >emb|CAA22307.2| Hypothetical protein Y40B1A.4 [Caenorhabditis elegans]
14972.m07528 (1755 letters; record 976)	1.6e-12	22.9	568	1746	237	629	ref|XP_001078835.1| PREDICTED: hypothetical protein [Rattus norvegicus]
14768.m00178 (444 letters; record 362)	2.3e-06	27.6	55	435	1113	1246	emb|CAG08316.1| unnamed protein product [Tetraodon nigroviridis]
AA661334 (201 letters; record 654)	4.4e-07	85.2	3	101	493	526	emb|CAA04389.1| cyclophilin 4 [Brugia malayi]
14261.m00130 (1575 letters; record 165)	4.8e-21	32.1	28	684	218	432	emb|CAE64117.1| Hypothetical protein CBG08727 [Caenorhabditis briggsae]
14956.m00481 (475 letters; record 542)	2.1e-79	96.1	2	472	15	171	dbj|BAA96354.1| phosphatidyl-ethanolamine-binding protein [Dirofilaria immitis]
14971.m02875 (639 letters; record 633)	3.8e-17	63.2	1	231	451	529	ref|XP_397080.3| PREDICTED: similar to fusilli CG8205-PD, isoform D, partial [Apis mellifera]
12916.m00014 (1070 letters; record 752)	3.2e-24	32.6	340	1065	135	363	emb|CAA82797.1| gag protein [Ascaris lumbricoides]
Wbm0635 (2049 letters; record 1037)	0	100	1	2046	1	682	ref|YP_198465.1| RecG-like helicase [Wolbachia endosymbiont strain TRS of Brugia malayi] >gb|AAW71223.1| RecG-like helicase [Wolbachia endosymbiont strain TRS of Brugia malayi]
TC2753 (1638 letters; record 258)	9.2e-20	79.5	1180	1049	80	123	gb|EAS30199.1| conserved hypothetical protein [Coccidioides immitis RS]
BMC04070 (424 letters; record 432)	2.5e-12	41.1	244	396	316	366	ref|XP_422561.1| PREDICTED: similar to selenocysteine lyase SCLY [Gallus gallus]
14980.m02703 (578 letters; record 711)	8.9e-10	36.5	99	377	39	128	ref|NP_611167.2| CG8910-PA [Drosophila melanogaster] >gb|AAF57936.2| CG8910-PA [Drosophila melanogaster]
15114.m00091 (1314 letters; record 96)	4.4e-37	35.1	499	1290	179	430	ref|NP_001013397.2| hypothetical protein LOC234358 [Mus musculus]
WB-contig_982 (473 letters; record 1022)	1.3e-27	41.1	1	471	450	602	emb|CAE75097.1| Hypothetical protein CBG23019 [Caenorhabditis briggsae]
12506.m00094 (1156 letters; record 430)	1.9e-157	71.4	2	742	34	285	ref|NP_495752.2| F14F11.1a [Caenorhabditis elegans] >emb|CAA91092.2| Hypothetical protein F14F11.1a [Caenorhabditis elegans]
14972.m07674 (618 letters; record 1046)	4.2e-35	43.9	1	513	249	419	ref|NP_504187.1| ZC132.5 [Caenorhabditis elegans] >gb|AAB63932.1| Hypothetical protein ZC132.5 [Caenorhabditis elegans]
14204.m00104 (819 letters; record 815)	3.9e-80	57.7	1	816	4	286	emb|CAE72714.1| Hypothetical protein CBG19951 [Caenorhabditis briggsae]
14765.m00809 (501 letters; record 357)	1.1e-36	47.8	1	495	1	163	ref|NP_498717.1| ZK688.2 [Caenorhabditis elegans] >sp|P34672|YO22_CAEEL Hypothetical protein ZK688.2 in chromosome III >gb|AAA28228.1| Hypothetical protein ZK688.2 [Caenorhabditis elegans]
15230.m00008 (1003 letters; record 635)	9.8e-14	35.5	689	63	42	246	ref|XP_001078907.1| PREDICTED: hypothetical protein [Rattus norvegicus]
BMC00583 (853 letters; record 1000)	4.2e-33	55.8	138	545	561	692	ref|NP_001023375.1| Dynamin Related Protein family member (drp-1) [Caenorhabditis elegans] >gb|AAD49861.1|AF166274_1 dynamin-related protein [Caenorhabditis elegans] >gb|AAL56621.1|U61944_4 Dynamin related protein protein 1, isoform a [Caenorhabditis elegans]
14936.m00265 (360 letters; record 203)	1.5e-37	67.2	13	342	4	113	ref|NP_497135.1| SPT transcription factor family member (spt-4) [Caenorhabditis elegans] >sp|Q9TZ93|SPT4H_CAEEL Transcription elongation factor SPT4 (DRB sensitivity-inducing factor small subunit) (DSIF small subunit) >gb|AAC68775.1| Spt transcription factor family protein 4 [Caenorhabditis elegans]
TC3391 (878 letters; record 1133)	2.7e-57	67.2	125	445	1	106	ref|XP_796390.1| PREDICTED: hypothetical protein [Strongylocentrotus purpuratus] >ref|XP_001191147.1| PREDICTED: hypothetical protein [Strongylocentrotus purpuratus]
14590.m00333 (1923 letters; record 248)	4.1e-108	40.2	388	1914	276	798	gb|EAL32228.1| GA20048-PA [Drosophila pseudoobscura]
14992.m11242 (1074 letters; record 143)	1.8e-36	28.6	976	128	100	351	sp|P04929|HRPX_PLALO Histidine-rich glycoprotein precursor >emb|CAA25698.1| histidine-rich protein [Plasmodium lophurae] >prf||1101401A protein,His rich
13311.m00340 (1845 letters; record 1168)	1.2e-106	47.4	181	1833	43	590	emb|CAE64771.1| Hypothetical protein CBG09562 [Caenorhabditis briggsae]
13614.m00048 (224 letters; record 1019)	7e-26	74.3	2	223	213	286	ref|NP_001024823.1| Nematode Kynurenine AminoTransferase family member (nkat-3) [Caenorhabditis elegans] >emb|CAI46593.1| Hypothetical protein R03A10.4b [Caenorhabditis elegans]
14972.m07680 (1509 letters; record 1051)	1.7e-100	50	157	1500	32	461	ref|NP_510423.1| Nuclear Hormone Receptor family member (nhr-3) [Caenorhabditis elegans] >sp|Q9XTJ4|NHR3_CAEEL Nuclear hormone receptor family member nhr-3 >emb|CAA16168.1| Hypothetical protein H01A20.1 [Caenorhabditis elegans] >gb|AAD03680.1| nuclear receptor NHR-3 [Caenorhabditis elegans] >gb|AAG15118.1| nuclear receptor NHR-3 [Caenorhabditis elegans]
Wbm0301 (342 letters; record 705)	2.5e-53	100	1	339	1	113	ref|YP_198132.1| hypothetical protein Wbm0301 [Wolbachia endosymbiont strain TRS of Brugia malayi] >gb|AAW70890.1| Uncharacterized protein conserved in bacteria [Wolbachia endosymbiont strain TRS of Brugia malayi]
14992.m11317 (2013 letters; record 20)	6.7e-91	33.6	790	1905	289	648	emb|CAE57451.1| Hypothetical protein CBG00414 [Caenorhabditis briggsae]
BMC02652 (198 letters; record 643)	4.9e-11	50	11	196	238	299	ref|NP_001021980.1| C23H3.9d [Caenorhabditis elegans] >gb|AAT81206.1| Hypothetical protein C23H3.9d [Caenorhabditis elegans]
12899.m00015 (304 letters; record 818)	8.4e-53	99	1	303	3	103	gb|AAQ93809.1| Snowski [Brugia malayi]
14972.m07296 (804 letters; record 906)	1e-40	36.7	1	792	382	639	ref|NP_505638.1| RO (Ro) ribonucleoProtein family member (rop-1) [Caenorhabditis elegans] >sp|Q27274|RO60_CAEEL 60 kDa SS-A/Ro ribonucleoprotein homolog >gb|AAC41575.1| Ro ribonucleoprotein autoantigen >gb|AAA96949.1| ribonucleoprotein Ro autoantigen homolog >emb|CAA98241.1| Hypothetical protein C12D8.11 [Caenorhabditis elegans] >emb|CAA16325.1| Hypothetical protein C12D8.11 [Caenorhabditis elega…
14977.m05049 (406 letters; record 1019)	6.8e-35	59.4	47	394	14	129	ref|NP_496907.1| Y51H1A.3a [Caenorhabditis elegans] >emb|CAA21667.1| Hypothetical protein Y51H1A.3a [Caenorhabditis elegans]
BMC06601 (333 letters; record 604)	1.4e-36	67.5	333	1	127	237	gb|ABE86090.1| Integrase, catalytic region [Medicago truncatula]
Wbm0146 (1719 letters; record 552)	2.3e-288	100	1	1716	1	572	ref|YP_197979.1| Kef-type K+ transport system, membrane component [Wolbachia endosymbiont strain TRS of Brugia malayi] >gb|AAW70737.1| Kef-type K+ transport system, membrane component [Wolbachia endosymbiont strain TRS of Brugia malayi]
AA585052 (570 letters; record 794)	1.1e-23	53.3	7	315	1	102	ref|XP_967899.1| PREDICTED: similar to CG4651-PA, isoform A [Tribolium castaneum]
BMC01073 (709 letters; record 1143)	3.2e-85	70.8	62	709	1	215	gb|EAT36822.1| histone deacetylase [Aedes aegypti]
14950.m01863 (591 letters; record 1202)	2.6e-26	41.5	25	516	2	172	ref|NP_498126.1| ZC395.10 [Caenorhabditis elegans] >sp|Q23280|YOCA_CAEEL Hypothetical protein ZC395.10 in chromosome III >gb|AAG00038.1| Hypothetical protein ZC395.10 [Caenorhabditis elegans]
15313.m00008 (1464 letters; record 746)	6.1e-34	39.4	625	1302	252	471	emb|CAE63485.1| Hypothetical protein CBG07953 [Caenorhabditis briggsae]
BMW01448 (574 letters; record 627)	4.3e-22	36.3	27	488	412	564	ref|NP_500850.1| C55C3.1 [Caenorhabditis elegans] >gb|AAA96173.1| Hypothetical protein C55C3.1 [Caenorhabditis elegans]
BMC02725 (520 letters; record 338)	1.6e-49	70.5	63	518	1	151	ref|NP_497940.2| Male ABnormal family member (mab-21) [Caenorhabditis elegans] >gb|AAA97554.2| mab-21 protein [Caenorhabditis elegans] >emb|CAA86330.2| Hypothetical protein F35G12.6 [Caenorhabditis elegans]
WB-contig_1101 (509 letters; record 1119)	6.7e-09	27.2	20	478	517	660	ref|NP_510523.1| T10B10.3 [Caenorhabditis elegans] >emb|CAA96673.1| Hypothetical protein T10B10.3 [Caenorhabditis elegans]
14982.m02268 (444 letters; record 818)	1.1e-64	78.2	1	441	1	147	emb|CAE65151.1| Hypothetical protein CBG10019 [Caenorhabditis briggsae]
13469.m00009 (1364 letters; record 201)	6.2e-41	29.6	193	1329	46	422	emb|CAA82797.1| gag protein [Ascaris lumbricoides]
14271.m00279 (1773 letters; record 170)	4.9e-82	41.9	364	1479	194	549	sp|Q6NN85|SSH_DROME Protein phosphatase Slingshot >dbj|BAA89534.1| MAP kinase phosphatase [Drosophila melanogaster]
13649.m00011 (1897 letters; record 319)	3e-57	60.2	1	660	116	341	dbj|BAB17606.1| immunodominant antigen homologue [Dirofilaria immitis] >dbj|BAB17607.1| immunodominant antigen homologue [Dirofilaria immitis]
14590.m00346 (393 letters; record 167)	3.3e-35	58.3	1	390	1	132	ref|NP_493258.1| Y18D10A.20 [Caenorhabditis elegans] >sp|Q9XW16|PROF1_CAEEL Profilin-1 >emb|CAA22318.1| Hypothetical protein Y18D10A.20 [Caenorhabditis elegans] >gb|AAT01433.1| profilin-1 [Caenorhabditis elegans]
BMC05779 (434 letters; record 896)	2.8e-38	56.2	3	434	195	336	emb|CAE57732.1| Hypothetical protein CBG00743 [Caenorhabditis briggsae]
BMC11967 (523 letters; record 383)	5.4e-19	47	41	337	10	106	emb|CAE61991.1| Hypothetical protein CBG05999 [Caenorhabditis briggsae]
14971.m02819 (1503 letters; record 618)	4.6e-171	64.1	4	1491	55	550	emb|CAE70385.1| Hypothetical protein CBG16947 [Caenorhabditis briggsae]
14956.m00499 (2829 letters; record 156)	9.9e-47	27	679	1362	2358	2568	ref|NP_500284.2| Y67D8C.5 [Caenorhabditis elegans] >gb|AAG23375.2| Hypothetical protein Y67D8C.5 [Caenorhabditis elegans]
14975.m04471 (585 letters; record 278)	7.2e-15	32.3	46	528	734	897	ref|NP_499105.1| MUTator family member (mut-7) [Caenorhabditis elegans] >sp|P34607|MUT7_CAEEL Probable exonuclease mut-7 >emb|CAA80137.1| Hypothetical protein ZK1098.8 [Caenorhabditis elegans]
13790.m00134 (3117 letters; record 410)	7.6e-155	35.4	229	3063	109	1056	emb|CAE59695.1| Hypothetical protein CBG03123 [Caenorhabditis briggsae]
14387.m00337 (735 letters; record 1115)	8.8e-26	43.4	16	438	51	195	ref|NP_491480.1| F28B3.4 [Caenorhabditis elegans] >gb|AAK21372.1| Hypothetical protein F28B3.4 [Caenorhabditis elegans]
14294.m00132 (490 letters; record 54)	3.9e-48	64.7	21	488	15	168	ref|NP_498094.1| T10F2.2 [Caenorhabditis elegans] >gb|AAK21466.1| Hypothetical protein T10F2.2 [Caenorhabditis elegans]
14954.m01656 (3159 letters; record 33)	0	60.2	766	3102	194	962	pir||T18856 angiogenesis inhibitor homolog - Caenorhabditis elegans
14992.m10859 (513 letters; record 1134)	2.1e-33	50.9	46	504	16	155	gb|AAL56427.1|AF370722_1 intracellular globin [Syngamus trachea]
CB329210 (443 letters; record 892)	4.5e-40	55.4	2	442	573	720	pdb|1M6N|A Chain A, Crystal Structure Of The Seca Translocation Atpase From Bacillus Subtilis >pdb|1M74|A Chain A, Crystal Structure Of Mg-Adp-Bound Seca From Bacillus Subtilis
TC3797 (746 letters; record 245)	5.8e-61	58.2	257	709	104	253	ref|NP_490973.2| F23C8.5 [Caenorhabditis elegans] >gb|AAD03129.2| Hypothetical protein F23C8.5 [Caenorhabditis elegans]
WB-contig_1560 (539 letters; record 298)	9.1e-40	69.6	92	463	25	146	ref|NP_493246.1| Y18D10A.8 [Caenorhabditis elegans] >emb|CAA22321.1| Hypothetical protein Y18D10A.8 [Caenorhabditis elegans]
BMW01296 (582 letters; record 588)	2.3e-66	66.4	582	19	179	366	ref|NP_507850.2| GLYcosylation related family member (gly-4) [Caenorhabditis elegans] >emb|CAB81985.3| Hypothetical protein Y116F11B.12b [Caenorhabditis elegans]
TC2810 (1124 letters; record 972)	1.8e-123	100	63	779	1	239	emb|CAA31690.1| immunodominant antigen [Onchocerca volvulus]
14950.m01852 (651 letters; record 1198)	1.8e-34	35.7	1	648	37	248	ref|NP_498604.2| B0361.7 [Caenorhabditis elegans] >sp|Q10944|PPAY_CAEEL Putative acid phosphatase B0361.7 precursor >gb|AAK18870.2| Hypothetical protein B0361.7 [Caenorhabditis elegans]
AA435471 (532 letters; record 783)	3.8e-14	50	276	437	105	158	sp|P12114|SQT1_CAEEL Cuticle collagen sqt-1 (Protein squat-1) (Protein roller-5) >gb|AAA65468.1| collagen
BMW00560 (627 letters; record 392)	9.2e-51	56.7	37	528	362	524	ref|NP_491022.2| F32B5.7 [Caenorhabditis elegans] >gb|AAB54209.3| Hypothetical protein F32B5.7 [Caenorhabditis elegans]
14335.m00009 (612 letters; record 364)	9e-56	54.5	1	612	61	267	emb|CAE56725.1| Hypothetical protein CBG24512 [Caenorhabditis briggsae]
14773.m00927 (729 letters; record 721)	1.4e-19	36.9	1	333	1	111	emb|CAE59390.1| Hypothetical protein CBG02748 [Caenorhabditis briggsae]
14071.m00048 (1533 letters; record 689)	6.6e-60	34.2	628	1452	121	391	gb|EAL24897.1| GA13769-PA [Drosophila pseudoobscura]
13930.m00129 (1224 letters; record 783)	5.7e-63	43	214	1131	45	349	ref|NP_499694.2| ZK1010.2 [Caenorhabditis elegans] >emb|CAD90181.1| Hypothetical protein ZK1010.2 [Caenorhabditis elegans] >emb|CAB04968.2| Hypothetical protein ZK1010.2 [Caenorhabditis elegans]
14979.m04414 (1125 letters; record 538)	7.2e-24	31.3	196	1107	79	372	emb|CAE70113.1| Hypothetical protein CBG16565 [Caenorhabditis briggsae]
13970.m00031 (1056 letters; record 552)	1.1e-50	52.2	97	705	61	276	ref|YP_293890.1| putative membrane protein [Emiliania huxleyi virus 86] >emb|CAI65559.1| putative membrane protein [Emiliania huxleyi virus 86]
15060.m00011 (327 letters; record 357)	1.2e-42	75	1	324	1	108	emb|CAE68266.1| Hypothetical protein CBG13943 [Caenorhabditis briggsae]
Wbm0535 (867 letters; record 937)	7.8e-153	100	1	864	1	288	ref|YP_198365.1| 4-hydroxybenzoate polyprenyltransferase [Wolbachia endosymbiont strain TRS of Brugia malayi] >gb|AAW71123.1| 4-hydroxybenzoate polyprenyltransferase [Wolbachia endosymbiont strain TRS of Brugia malayi]
13661.m00015 (636 letters; record 439)	4.7e-52	46.9	1	633	171	383	emb|CAE70059.1| Hypothetical protein CBG16493 [Caenorhabditis briggsae]
14956.m00535 (459 letters; record 266)	6.1e-66	86.5	1	447	1	149	ref|NP_500272.2| UBiquitin Conjugating enzyme family member (ubc-13) [Caenorhabditis elegans] >gb|AAK93865.2|AC024817_26 Ubiquitin conjugating enzyme protein 13 [Caenorhabditis elegans]
BMC01842 (361 letters; record 570)	9.5e-61	100	1	360	183	302	gb|AAT07059.1| cathepsin F-like cysteine proteinase [Brugia malayi]
14979.m04567 (735 letters; record 595)	8.5e-22	46.7	7	282	15	102	ref|NP_001017150.1| chromobox homolog 1 [Xenopus tropicalis] >emb|CAJ82321.1| chromobox homolog 1 (HP1 beta homolog Drosophila ) [Xenopus tropicalis]
BMW00646 (563 letters; record 94)	1.5e-30	86.6	12	236	61	131	dbj|BAB33421.1| putative senescence-associated protein [Pisum sativum]
Wbm0540 (2604 letters; record 942)	0	87.5	1	2598	1	860	ref|NP_965926.1| aconitate hydratase [Wolbachia endosymbiont of Drosophila melanogaster] >gb|AAS13860.1| aconitate hydratase [Wolbachia endosymbiont of Drosophila melanogaster]
14973.m02631 (1263 letters; record 119)	8.8e-161	73.2	1	1257	1	419	ref|NP_001022622.1| proteasome Regulatory Particle, Non-ATPase-like family member (rpn-6) [Caenorhabditis elegans] >gb|AAW88394.1| Proteasome regulatory particle, non-atpase-like protein 6, isoform b [Caenorhabditis elegans]
14963.m01823 (1188 letters; record 449)	1.9e-103	49	1	1155	11	395	gb|EAT43073.1| protein kinase c alpha binding protein [Aedes aegypti]
14972.m07817 (1674 letters; record 1117)	4.9e-121	45	655	1632	413	735	emb|CAK04442.1| novel protein similar to vertebrate discs, large homolog 3 (neuroendocrine-dlg, Drosophila) (DLG3) [Danio rerio]
14980.m02727 (1017 letters; record 652)	3.7e-98	61.9	67	1014	32	354	ref|NP_498118.1| Gro-1 OPeron gene family member (gop-2) [Caenorhabditis elegans] >sp|P46577|GOP2_CAEEL Gro-1 operon protein 2 >gb|AAA19064.1| Gro-1 operon gene protein 2 [Caenorhabditis elegans] >gb|AAL14109.1| GOP-2 [Caenorhabditis elegans]
BMC00726 (367 letters; record 1037)	2.5e-13	41.8	69	356	27	116	ref|NP_001020992.1| C09D4.1b [Caenorhabditis elegans] >gb|AAV34797.1| Hypothetical protein C09D4.1b [Caenorhabditis elegans]
TC3443 (660 letters; record 518)	2.1e-07	32.6	141	650	13	191	ref|NP_741664.1| Y39B6A.33 [Caenorhabditis elegans] >sp|Q9NEU5|GSCR2_CAEEL Hypothetical protein Y39B6A.33 in chromosome V >emb|CAC51048.1| Hypothetical protein Y39B6A.33 [Caenorhabditis elegans]
BMC11001 (596 letters; record 663)	2.1e-24	39.4	71	586	13	181	ref|NP_505941.3| DeHydrogenases, Short chain family member (dhs-20) [Caenorhabditis elegans] >emb|CAA98465.3| Hypothetical protein F35B12.2 [Caenorhabditis elegans]
15441.m00019 (368 letters; record 936)	6.8e-17	36	31	357	37	147	ref|XP_781453.1| PREDICTED: similar to Flj12716l protein [Strongylocentrotus purpuratus] >ref|XP_001180957.1| PREDICTED: similar to Flj12716l protein [Strongylocentrotus purpuratus]
BMC08641 (700 letters; record 367)	1.5e-39	56.1	176	694	1	176	emb|CAE66585.1| Hypothetical protein CBG11904 [Caenorhabditis briggsae] >gb|AAW02909.1| gpb-2 [Caenorhabditis briggsae]
13927.m00015 (374 letters; record 781)	1.5e-23	50	51	368	223	328	ref|NP_498105.1| SYNtaxin family member (syn-16) [Caenorhabditis elegans] >gb|AAD31934.2|U00064_6 Hypothetical protein ZC155.7 [Caenorhabditis elegans]
14907.m00556 (579 letters; record 878)	5.4e-90	90.1	1	576	1	192	ref|NP_502959.1| RHO (small G protein) family member (rho-1) [Caenorhabditis elegans] >sp|Q22038|RHOA_CAEEL RAS-like GTP-binding protein RhoA >gb|AAC37216.1| guanine nucleotide regulatory protein >emb|CAB63379.1| Hypothetical protein Y51H4A.3 [Caenorhabditis elegans] >emb|CAE68045.1| Hypothetical protein CBG13664 [Caenorhabditis briggsae]
14538.m00475 (2736 letters; record 796)	3e-26	36.7	532	1071	158	345	emb|CAE57523.1| Hypothetical protein CBG00498 [Caenorhabditis briggsae]
BMC07338 (362 letters; record 1102)	4e-14	39.8	5	358	94	208	ref|NP_494793.1| T05C1.3 [Caenorhabditis elegans] >gb|AAA68391.1| Hypothetical protein T05C1.3 [Caenorhabditis elegans]
Wbm0559 (1440 letters; record 961)	2e-248	99.7	1	1437	1	479	ref|YP_198389.1| Dihydrolipoamide dehydrogenase E3 component [Wolbachia endosymbiont strain TRS of Brugia malayi] >gb|AAW71147.1| Dihydrolipoamide dehydrogenase E3 component [Wolbachia endosymbiont strain TRS of Brugia malayi]
BMW00325 (578 letters; record 320)	1.6e-28	41.4	85	573	1	162	emb|CAE58573.1| Hypothetical protein CBG01738 [Caenorhabditis briggsae]
12627.m00072 (273 letters; record 463)	5.3e-35	83.1	1	267	193	281	ref|NP_499789.1| T27E9.9 [Caenorhabditis elegans] >emb|CAB04879.2| Hypothetical protein T27E9.9 [Caenorhabditis elegans]
Wbm0342 (366 letters; record 745)	1.2e-58	99.1	1	363	1	121	ref|YP_198173.1| Ribosomal protein S10 [Wolbachia endosymbiont strain TRS of Brugia malayi] >gb|AAW70931.1| Ribosomal protein S10 [Wolbachia endosymbiont strain TRS of Brugia malayi]
WB-contig_1431 (498 letters; record 191)	7.6e-36	70.6	3	350	12	124	emb|CAE67582.1| Hypothetical protein CBG13115 [Caenorhabditis briggsae]
WB-contig_1472 (551 letters; record 224)	1.2e-32	39.5	2	547	232	411	ref|NP_001006410.1| prolyl endopeptidase [Gallus gallus] >emb|CAG31056.1| hypothetical protein [Gallus gallus]
TC3293 (789 letters; record 186)	5.5e-81	75	23	490	3	155	ref|NP_510438.1| CalSeQuestrin family member (csq-1) [Caenorhabditis elegans] >emb|CAA93667.1| Hypothetical protein F40E10.3 [Caenorhabditis elegans]
14961.m05196 (396 letters; record 347)	6.7e-28	51.9	1	387	1	128	ref|NP_001021184.1| C24H11.9 [Caenorhabditis elegans] >emb|CAH04698.1| Hypothetical protein C24H11.9 [Caenorhabditis elegans]
14496.m00121 (417 letters; record 738)	2.8e-19	39.2	1	405	50	180	emb|CAE71362.1| Hypothetical protein CBG18266 [Caenorhabditis briggsae]
TC3365 (569 letters; record 477)	2.9e-20	46.5	90	431	1	111	ref|NP_996896.1| elongin B isoform b [Homo sapiens]
14968.m01457 (2484 letters; record 555)	7e-65	45.2	304	1236	54	354	ref|XP_971172.1| PREDICTED: similar to CG6027-PA [Tribolium castaneum]
13027.m00056 (396 letters; record 781)	1.8e-24	44.8	4	378	604	726	emb|CAE75262.1| Hypothetical protein CBG23225 [Caenorhabditis briggsae]
BMC08643 (650 letters; record 791)	3.9e-36	74.3	404	649	38	119	ref|XP_393907.3| PREDICTED: similar to CG5169-PA isoform 1 [Apis mellifera]
BMC00928 (996 letters; record 1100)	2.4e-103	97.5	61	663	71	271	ref|XP_852741.1| PREDICTED: similar to transgelin 2 [Canis familiaris]
BMW00915 (616 letters; record 310)	1.3e-19	36.8	96	518	283	425	ref|NP_493911.1| T13B5.3 [Caenorhabditis elegans] >gb|AAB71294.1| Hypothetical protein T13B5.3 [Caenorhabditis elegans]
14968.m01466 (981 letters; record 537)	4.3e-20	29.3	100	825	155	395	emb|CAE68814.1| Hypothetical protein CBG14770 [Caenorhabditis briggsae]
14972.m07147 (1281 letters; record 795)	4e-117	58.6	133	1245	44	415	ref|NP_510144.1| Branched Chain AminoTransferase family member (bcat-1) [Caenorhabditis elegans] >sp|P54688|BCAT_CAEEL Branched-chain-amino-acid aminotransferase, cytosolic (BCAT) (ECA39 protein) >emb|CAA91805.1| Hypothetical protein K02A4.1 [Caenorhabditis elegans]
TC3410 (647 letters; record 61)	2.2e-63	64.5	5	436	55	198	emb|CAE58393.1| Hypothetical protein CBG01522 [Caenorhabditis briggsae]
BMC08023 (393 letters; record 960)	1.2e-12	34.8	1	255	59	141	emb|CAE63638.1| Hypothetical protein CBG08134 [Caenorhabditis briggsae]
13988.m00126 (1818 letters; record 586)	1.5e-71	31.9	49	1800	128	725	ref|XP_625025.2| PREDICTED: similar to CG10542-PA [Apis mellifera]
14367.m00304 (1305 letters; record 1100)	1.8e-57	46.9	16	792	3	283	ref|NP_498203.2| CEll Death abnormality family member (ced-6) [Caenorhabditis elegans] >gb|AAC24362.1| candidate adaptor protein CED-6 [Caenorhabditis elegans] >gb|AAB52680.3| Cell death abnormality protein 6 [Caenorhabditis elegans]
CB329119 (244 letters; record 887)	3.9e-11	72.7	11	142	263	306	ref|ZP_00510787.1| Peptidase M23B [Clostridium thermocellum ATCC 27405] >gb|EAM44561.1| Peptidase M23B [Clostridium thermocellum ATCC 27405]
14972.m07505 (843 letters; record 970)	8.3e-30	43	100	708	102	291	ref|NP_571709.1| homeo box (H6 family) 3 [Danio rerio] >gb|AAG17822.1|AF288211_1 Nkx5-1 [Danio rerio]
N43496 (221 letters; record 517)	1.2e-07	56.8	53	205	2	52	gb|AAQ55231.1| ribosomal protein S19S [Parascaris univalens]
BMC06534 (562 letters; record 1139)	3.3e-12	63	21	215	1	63	ref|NP_001021673.1| W09G3.8 [Caenorhabditis elegans] >emb|CAE45090.1| Hypothetical protein W09G3.8 [Caenorhabditis elegans]
14979.m04447 (540 letters; record 549)	9.9e-27	63.9	82	366	14	110	emb|CAE70353.1| Hypothetical protein CBG16905 [Caenorhabditis briggsae]
14961.m05006 (834 letters; record 203)	1.7e-61	49	1	789	235	500	ref|XP_761731.1| hypothetical protein UM05584.1 [Ustilago maydis 521] >gb|EAK86450.1| hypothetical protein UM05584.1 [Ustilago maydis 521]
13736.m00406 (930 letters; record 520)	1.4e-34	35.2	190	927	26	270	ref|NP_492709.2| ZC434.4 [Caenorhabditis elegans] >sp|Q23314|YHC4_CAEEL Hypothetical protein ZC434.4 >emb|CAB00064.2| Hypothetical protein ZC434.4 [Caenorhabditis elegans]
14972.m07694 (609 letters; record 1055)	7.3e-70	74.5	55	597	2	182	gb|AAH87495.1| Unknown (protein for MGC:99340) [Xenopus laevis]
14731.m00989 (285 letters; record 600)	2.8e-22	63.8	34	282	48	130	ref|NP_502928.2| Helix Loop Helix family member (hlh-17) [Caenorhabditis elegans] >emb|CAB05189.2| Hypothetical protein F38C2.2 [Caenorhabditis elegans]
14024.m00009 (1371 letters; record 888)	2.5e-131	65.7	217	1347	56	431	ref|NP_508221.3| T13G4.3 [Caenorhabditis elegans]
14990.m07979 (335 letters; record 815)	4.7e-08	50	178	327	31	80	ref|XP_314574.2| ENSANGP00000017963 [Anopheles gambiae str. PEST]
14494.m00075 (621 letters; record 733)	5e-23	41.6	94	525	5	147	emb|CAE58889.1| Hypothetical protein CBG02130 [Caenorhabditis briggsae]
15340.m00027 (306 letters; record 805)	1.1e-09	36.2	7	243	14	93	dbj|BAB14519.1| unnamed protein product [Homo sapiens]
15288.m00008 (2733 letters; record 171)	6.9e-140	44.9	1474	2727	2482	2898	emb|CAE59732.1| Hypothetical protein CBG03168 [Caenorhabditis briggsae]
14652.m00413 (1242 letters; record 410)	1.8e-73	39.6	34	1239	11	425	gb|EAT36623.1| orotidine-5'-phosphate decarboxylase, putative [Aedes aegypti]
BMC12341 (687 letters; record 516)	1.9e-62	75.2	1	543	16	195	ref|NP_694910.1| NADH dehydrogenase subunit 1 [Brugia malayi] >gb|AAN17811.1| NADH dehydrogenase subunit 1 [Brugia malayi]
15306.m00008 (1071 letters; record 180)	3.4e-15	35	1037	600	93	228	ref|XP_001003859.1| PREDICTED: hypothetical protein isoform 2 [Mus musculus] >ref|XP_001004969.1| PREDICTED: hypothetical protein isoform 2 [Mus musculus] >ref|XP_001001876.1| PREDICTED: hypothetical protein isoform 2 [Mus musculus]
14907.m00582 (954 letters; record 733)	1e-86	56.1	16	924	13	321	emb|CAE65141.1| Hypothetical protein CBG10007 [Caenorhabditis briggsae]
14972.m07577 (1386 letters; record 1102)	1e-07	26.2	139	1116	61	406	ref|XP_691617.1| PREDICTED: similar to CG15730-PA [Danio rerio]
14990.m07741 (828 letters; record 879)	2.1e-41	38.2	55	771	34	269	ref|XP_557488.1| ENSANGP00000026917 [Anopheles gambiae str. PEST]
BMC08491 (499 letters; record 183)	5.1e-72	100	58	471	1	138	dbj|BAD93764.1| Glyceraldehyde-3-phosphate dehydrogenase [Meriones unguiculatus]
14943.m00196 (366 letters; record 1012)	5.3e-12	60.3	1	189	1	56	ref|NP_500197.1| Y38F2AR.9 [Caenorhabditis elegans] >gb|AAK68450.1|AC025715_12 Hypothetical protein Y38F2AR.9 [Caenorhabditis elegans]
14833.m00144 (711 letters; record 818)	1.8e-66	71.4	1	546	300	481	emb|CAE61633.1| Hypothetical protein CBG05563 [Caenorhabditis briggsae]
14237.m00402 (203 letters; record 1130)	2.9e-24	70.1	1	201	230	296	emb|CAE62878.1| Hypothetical protein CBG07064 [Caenorhabditis briggsae]
14144.m00023 (465 letters; record 767)	5.2e-08	35.8	407	6	160	292	ref|XP_001077613.1| PREDICTED: hypothetical protein [Rattus norvegicus] >ref|XP_001080407.1| PREDICTED: hypothetical protein [Rattus norvegicus]
BMC05770 (632 letters; record 979)	1.7e-26	43.8	122	400	25	122	ref|NP_497550.1| W04B5.4 [Caenorhabditis elegans] >gb|AAC68918.1| Hypothetical protein W04B5.4 [Caenorhabditis elegans]
14979.m04508 (3024 letters; record 523)	1.1e-113	31	139	1317	51	431	ref|XP_857551.1| PREDICTED: similar to CLIP-associating protein 2 isoform 9 [Canis familiaris]
14979.m04498 (582 letters; record 1063)	2.5e-21	36.6	19	576	214	410	emb|CAE58473.1| Hypothetical protein CBG01613 [Caenorhabditis briggsae]
14977.m04925 (582 letters; record 610)	1.6e-08	28.9	32	574	139	324	gb|AAY29122.1| cement precursor protein 3B variant 3 [Phragmatopoma californica]
BMW01511 (547 letters; record 641)	4.9e-13	37.8	367	17	208	326	ref|NP_955850.1| hypothetical protein LOC321636 [Danio rerio] >gb|AAH48885.1| Zgc:55687 [Danio rerio] >gb|AAH68349.1| Zgc:55687 [Danio rerio]
15431.m00029 (986 letters; record 231)	7.2e-67	55.7	183	626	450	597	ref|NP_660110.2| mannoside acetylglucosaminyltransferase 5 [Mus musculus] >ref|XP_917763.1| PREDICTED: similar to mannoside acetylglucosaminyltransferase 5 isoform 2 [Mus musculus] >sp|Q8R4G6|MGAT5_MOUSE Alpha-1,6-mannosylglycoprotein 6-beta-N-acetylglucosaminyltransferase V (Mannoside acetylglucosaminyltransferase 5) (Alpha-mannoside beta-1,6-N-acetylglucosaminyltransferase) (N-acetylglucosaminy…
TC3631 (822 letters; record 83)	1.7e-47	41.6	17	733	18	260	emb|CAE63332.1| Hypothetical protein CBG07732 [Caenorhabditis briggsae]
14975.m04363 (702 letters; record 167)	2e-40	41.9	22	699	116	341	emb|CAE65770.1| Hypothetical protein CBG10862 [Caenorhabditis briggsae]
14972.m07026 (1299 letters; record 700)	1.7e-102	42.3	1	615	1	210	ref|NP_510095.2| F45E6.3 [Caenorhabditis elegans] >emb|CAA92181.2| Hypothetical protein F45E6.3 [Caenorhabditis elegans]
TC3203 (679 letters; record 393)	5.1e-23	41.4	146	649	1	160	ref|NP_496489.1| proteasome Regulatory Particle, Non-ATPase-like family member (rpn-12) [Caenorhabditis elegans] >sp|Q23449|PSD8_CAEEL 26S proteasome non-ATPase regulatory subunit 8 (26S proteasome regulatory subunit rpn-12) >emb|CAA93778.1| Hypothetical protein ZK20.5 [Caenorhabditis elegans]
14971.m02801 (3552 letters; record 589)	3.7e-63	32.4	133	1356	42	464	emb|CAE67066.1| Hypothetical protein CBG12474 [Caenorhabditis briggsae]
14552.m00107 (4416 letters; record 191)	0	55.6	1546	4365	474	1390	emb|CAE59824.1| Hypothetical protein CBG03294 [Caenorhabditis briggsae]
14690.m00149 (268 letters; record 243)	1.3e-13	44.8	10	264	6	91	gb|AAW24525.1| SJCHGC08554 protein [Schistosoma japonicum]
14972.m07146 (1395 letters; record 762)	7.7e-124	54.1	508	1275	190	454	ref|NP_510020.2| W03G11.3 [Caenorhabditis elegans] >sp|P49713|FUCO_CAEEL Putative alpha-L-fucosidase precursor (Alpha-L-fucoside fucohydrolase) >emb|CAA91546.2| Hypothetical protein W03G11.3 [Caenorhabditis elegans]
Wbm0648 (402 letters; record 1050)	2.5e-60	100	1	399	1	133	ref|YP_198478.1| Ribosomal protein L7/L12 [Wolbachia endosymbiont strain TRS of Brugia malayi] >gb|AAW71236.1| Ribosomal protein L7/L12 [Wolbachia endosymbiont strain TRS of Brugia malayi]
BMC06666 (999 letters; record 1163)	1e-25	34	178	999	126	406	pir||S40998 hypothetical protein M01A8.2 - Caenorhabditis elegans
TC3359 (682 letters; record 474)	3.5e-08	24.1	122	568	14	160	ref|XP_447759.1| unnamed protein product [Candida glabrata] >emb|CAG60706.1| unnamed protein product [Candida glabrata CBS 138]
14947.m01133 (11,562 letters; record 1033)	0	27.5	7351	9498	3178	3894	ref|XP_857946.1| PREDICTED: similar to Probable ubiquitin ligase protein MYCBP2 (Myc binding protein 2) (Protein associated with Myc) (Pam/highwire/rpm-1 protein) isoform 2 [Canis familiaris]
14651.m00260 (486 letters; record 408)	6.7e-09	39.6	178	462	108	204	ref|XP_001006619.1| PREDICTED: similar to Zinc finger protein 135 [Mus musculus]
14961.m05253 (576 letters; record 346)	2e-90	90.5	1	573	1	191	ref|NP_508186.1| Neuronal Calcium Sensor family member (ncs-1) [Caenorhabditis elegans] >sp|P36608|NCS1_CAEEL Neuronal calcium sensor 1 (NCS-1) >gb|AAA85631.1| neuronal calcium binding protein >gb|AAA82363.2| Neuronal calcium sensor family protein 1 [Caenorhabditis elegans]
14992.m10958 (957 letters; record 1118)	3.1e-62	40	1	954	1	321	emb|CAE75289.1| Hypothetical protein CBG23257 [Caenorhabditis briggsae] >emb|CAE75291.1| Hypothetical protein CBG23259 [Caenorhabditis briggsae]
14935.m00274 (2862 letters; record 1048)	0	76.5	1	2109	1	690	ref|XP_865242.1| PREDICTED: similar to adaptor-related protein complex 1 beta 1 subunit isoform b isoform 4 [Canis familiaris]
14271.m00289 (921 letters; record 930)	2e-74	54.3	1	813	1	273	ref|NP_001034409.1| sirtuin [Gallus gallus] >emb|CAG30975.1| hypothetical protein [Gallus gallus]
BMC06710 (214 letters; record 1174)	1.2e-19	100	2	136	179	223	emb|CAA48882.1| glutathione peroxidase [Brugia pahangi]
14450.m00172 (978 letters; record 623)	4.2e-31	35	217	840	261	464	emb|CAE67214.1| Hypothetical protein CBG12650 [Caenorhabditis briggsae]
Wbm0698 (819 letters; record 1100)	3.6e-148	100	1	816	1	272	ref|YP_198528.1| Cytochrome c oxidase, subunit 3 [Wolbachia endosymbiont strain TRS of Brugia malayi] >gb|AAW71286.1| Cytochrome c oxidase, subunit 3 [Wolbachia endosymbiont strain TRS of Brugia malayi]
TC3390 (1089 letters; record 488)	4e-13	34.7	1001	579	66	204	ref|XP_001065903.1| PREDICTED: hypothetical protein [Rattus norvegicus]
14529.m00206 (467 letters; record 140)	1.8e-50	65.9	4	423	175	315	ref|XP_564621.1| ENSANGP00000028929 [Anopheles gambiae str. PEST]
12495.m00012 (242 letters; record 733)	1.9e-10	54	1	177	1	61	gb|AAB30261.1| collagen-like protein [Onchocerca volvulus]
BMC01945 (399 letters; record 213)	5.2e-22	47.6	17	397	287	409	ref|NP_741664.1| Y39B6A.33 [Caenorhabditis elegans] >sp|Q9NEU5|GSCR2_CAEEL Hypothetical protein Y39B6A.33 in chromosome V >emb|CAC51048.1| Hypothetical protein Y39B6A.33 [Caenorhabditis elegans]
15261.m00023 (906 letters; record 672)	5.8e-24	26.8	49	900	162	442	ref|NP_500851.2| H35B03.1 [Caenorhabditis elegans] >gb|AAC68970.2| Hypothetical protein H35B03.1 [Caenorhabditis elegans]
WB-contig_1515 (1005 letters; record 260)	1.6e-06	27.2	177	737	74	256	ref|NP_496751.1| F58G1.1 [Caenorhabditis elegans] >emb|CAB04524.1| Hypothetical protein F58G1.1 [Caenorhabditis elegans]
BMC05756 (622 letters; record 254)	8.8e-18	34.9	68	505	41	183	emb|CAE70164.1| Hypothetical protein CBG16631 [Caenorhabditis briggsae]
14779.m00775 (381 letters; record 444)	2e-13	54.6	28	219	597	660	ref|NP_871884.1| F53B6.2b [Caenorhabditis elegans] >emb|CAD56586.1| Hypothetical protein F53B6.2b [Caenorhabditis elegans]
13000.m00011 (3127 letters; record 776)	4.9e-61	63.3	2425	2850	507	647	emb|CAJ78430.1| hypothetical protein [Platynereis dumerilii]
Wbm0398 (1032 letters; record 800)	2.6e-177	100	1	1029	1	343	ref|YP_198228.1| ABC-type Fe3+ transport system, periplasmic component [Wolbachia endosymbiont strain TRS of Brugia malayi] >gb|AAW70986.1| ABC-type Fe3+ transport system, periplasmic component [Wolbachia endosymbiont strain TRS of Brugia malayi]
14367.m00303 (1812 letters; record 1099)	1e-120	78.8	970	1806	13	291	ref|NP_499783.1| Cyclin-Dependent Kinase family member (cdk-5) [Caenorhabditis elegans] >gb|AAD37121.1|AF129111_1 cell division protein kinase 5 [Caenorhabditis elegans] >emb|CAB04875.1| Hypothetical protein T27E9.3 [Caenorhabditis elegans]
14992.m10833 (368 letters; record 860)	1.6e-09	35.1	92	367	12	102	ref|NP_506187.2| C15C8.4 [Caenorhabditis elegans] >gb|ABA18178.1| putative low density lipoprotein receptor associated protein (37.4 kD) [Caenorhabditis elegans] >emb|CAA99779.2| Hypothetical protein C15C8.4 [Caenorhabditis elegans]
15170.m00044 (1029 letters; record 529)	6.3e-119	61.1	19	1023	9	343	emb|CAE61942.1| Hypothetical protein CBG05940 [Caenorhabditis briggsae]
BMC07164 (479 letters; record 455)	5.5e-33	98.6	69	287	1	73	ref|NP_308832.1| hypothetical C4-type zinc finger protein TraR-family [Escherichia coli O157:H7 str. Sakai] >dbj|BAB34228.1| hypothetical C4-type zinc finger protein TraR-family [Escherichia coli O157:H7 str. Sakai]
13856.m00009 (455 letters; record 666)	5.6e-22	46.3	91	444	1	120	emb|CAE66927.1| Hypothetical protein CBG12316 [Caenorhabditis briggsae]
14972.m07719 (2439 letters; record 1086)	2e-241	53.1	1	2436	1	826	ref|NP_509421.2| F41D9.1 [Caenorhabditis elegans] >gb|AAB52605.2| Hypothetical protein F41D9.1 [Caenorhabditis elegans]
14036.m00111 (242 letters; record 1137)	7.2e-15	46.2	1	240	37	116	ref|NP_497802.2| C36E8.2 [Caenorhabditis elegans] >emb|CAA84649.2| Hypothetical protein C36E8.2 [Caenorhabditis elegans]
R95227 (450 letters; record 1080)	1.8e-07	43.4	121	324	31	94	emb|CAE66193.1| Hypothetical protein CBG11431 [Caenorhabditis briggsae]
BMC05056 (663 letters; record 859)	1.7e-40	59.1	60	485	1	141	ref|XP_792131.1| PREDICTED: similar to vacuolar protein sorting [Strongylocentrotus purpuratus] >ref|XP_001190786.1| PREDICTED: similar to vacuolar protein sorting [Strongylocentrotus purpuratus]
14961.m04931 (525 letters; record 153)	2.3e-11	32.3	151	522	82	215	ref|NP_496830.2| Y48E1C.4a [Caenorhabditis elegans] >emb|CAD59167.1| Hypothetical protein Y48E1C.4a [Caenorhabditis elegans]
TC3439 (351 letters; record 516)	2.2e-13	72.2	300	139	88	139	gb|AAR28033.1| immunogenic protein 3 [Brugia malayi]
14523.m00109 (2730 letters; record 121)	9e-65	53.8	1990	2715	110	356	emb|CAE73330.1| Hypothetical protein CBG20759 [Caenorhabditis briggsae]
14972.m07218 (230 letters; record 778)	3.6e-22	60	1	225	21	95	pir||T29606 hypothetical protein C55F2.2 - Caenorhabditis elegans
14992.m11197 (1644 letters; record 1179)	7.3e-59	68.6	10	420	99	235	ref|NP_001024047.1| DOPamine receptor family member (dop-2) [Caenorhabditis elegans] >emb|CAB03199.3| Hypothetical protein K09G1.4a [Caenorhabditis elegans] >dbj|BAD01496.1| D2-like dopamine receptor short variant [Caenorhabditis elegans]
13138.m00176 (1506 letters; record 866)	9.3e-118	49	52	1503	14	487	emb|CAE67815.1| Hypothetical protein CBG13395 [Caenorhabditis briggsae]
BMC06641 (337 letters; record 696)	2.3e-27	65.9	36	323	307	403	ref|NP_500549.1| Seryl tRNA Synthetase family member (srs-1) [Caenorhabditis elegans] >dbj|BAA74732.1| Seryl-tRNA synthetase [Caenorhabditis elegans] >gb|AAC24441.2| Seryl trna synthetase protein 1 [Caenorhabditis elegans]
13210.m00168 (2523 letters; record 946)	8.8e-209	51.5	283	2511	73	819	emb|CAE72568.1| Hypothetical protein CBG19753 [Caenorhabditis briggsae]
TC3607 (644 letters; record 1148)	8e-41	67.1	141	509	2	129	emb|CAE74221.1| Hypothetical protein CBG21904 [Caenorhabditis briggsae]
14992.m11129 (819 letters; record 57)	3.5e-47	57	79	678	7	189	emb|CAE56607.1| Hypothetical protein CBG24362 [Caenorhabditis briggsae]
BMC01864 (509 letters; record 975)	2.7e-21	46.7	109	507	13	148	ref|NP_502418.1| A Ras-regulating Kinase family member (ark-1) [Caenorhabditis elegans] >emb|CAB65957.1| Ack related non-receptor tyrosine kinase [Caenorhabditis elegans] >emb|CAB05120.2| Hypothetical protein C01C7.1 [Caenorhabditis elegans]
Wbm0030 (231 letters; record 438)	7.8e-34	98.6	1	228	1	76	ref|YP_197864.1| hypothetical protein Wbm0030 [Wolbachia endosymbiont strain TRS of Brugia malayi] >gb|AAW70622.1| Predicted protein [Wolbachia endosymbiont strain TRS of Brugia malayi]
13372.m00042 (573 letters; record 75)	3.1e-10	33.3	106	546	80	219	emb|CAF90538.1| unnamed protein product [Tetraodon nigroviridis]
14967.m01568 (957 letters; record 541)	2.2e-54	40.4	16	894	9	302	ref|NP_501178.1| T12B3.1 [Caenorhabditis elegans] >gb|AAD14737.1| Hypothetical protein T12B3.1 [Caenorhabditis elegans]
BMW00598 (586 letters; record 399)	7.9e-11	29.1	77	520	167	315	ref|NP_700900.1| hypothetical protein PF11_0035 [Plasmodium falciparum 3D7] >gb|AAN35624.1|AE014836_21 hypothetical protein [Plasmodium falciparum 3D7]
14464.m00014 (696 letters; record 49)	1e-18	29.8	7	660	1516	1737	emb|CAC70156.1| polybromodomain protein [Brugia malayi]
14972.m07029 (453 letters; record 703)	4.6e-13	41.9	169	411	64	144	emb|CAE59165.1| Hypothetical protein CBG02471 [Caenorhabditis briggsae]
14903.m00027 (2490 letters; record 673)	6.5e-167	42.3	43	1431	179	641	gb|AAR30497.1| RhoGEF [Caenorhabditis elegans]
14602.m00123 (2745 letters; record 940)	1.4e-25	22.4	406	2694	2499	3275	gb|EAR82385.1| Viral A-type inclusion protein repeat containing protein [Tetrahymena thermophila SB210]
BMC06811 (450 letters; record 575)	1.4e-64	89.9	2	448	1312	1460	ref|XP_226578.4| PREDICTED: similar to Protein KIAA0133 [Rattus norvegicus] >ref|XP_001053807.1| PREDICTED: similar to Protein KIAA0133 [Rattus norvegicus]
13261.m00254 (1083 letters; record 1114)	1.2e-07	25	25	663	35	259	emb|CAE73267.1| Hypothetical protein CBG20683 [Caenorhabditis briggsae]
Wbm0008 (828 letters; record 416)	5.8e-148	100	1	825	1	275	ref|YP_197842.1| Predicted 3'-5' exonuclease related to the exonuclease domain of PolB [Wolbachia endosymbiont strain TRS of Brugia malayi] >gb|AAW70600.1| Predicted 3'-5' exonuclease related to the exonuclease domain of PolB [Wolbachia endosymbiont strain TRS of Brugia malayi]
14299.m00119 (250 letters; record 60)	1.6e-26	71.4	1	249	141	224	ref|NP_495015.1| NuDiX family member (ndx-6) [Caenorhabditis elegans] >sp|Q09297|NDX6_CAEEL Putative nudix hydrolase 6 >gb|AAC46768.2| Nudix family protein 6 [Caenorhabditis elegans]
14972.m07620 (1284 letters; record 1000)	3.5e-54	34	7	1278	33	469	ref|NP_501315.1| C49H3.6b [Caenorhabditis elegans] >gb|AAL02471.1|U42436_9 Hypothetical protein C49H3.6b [Caenorhabditis elegans]
14437.m00024 (867 letters; record 615)	1.4e-96	68.4	67	846	31	290	ref|NP_499279.2| T07A5.2 [Caenorhabditis elegans] >sp|Q10045|YRT2_CAEEL Hypothetical protein T07A5.2 >emb|CAA88132.2| Hypothetical protein T07A5.2 [Caenorhabditis elegans]
BMC03439 (574 letters; record 537)	1.2e-93	97.6	16	405	1	130	gb|AAK91501.1| R2 [Brugia malayi]
14916.m00485 (759 letters; record 908)	3.1e-23	36.5	70	615	72	256	ref|NP_492469.1| Anterior PHarynx defective family member (aph-1) [Caenorhabditis elegans] >sp|O45876|APH1_CAEEL Gamma-secretase subunit aph-1 (Anterior-pharynx-defective protein 1) (Presenilin enhancer protein 1) >emb|CAA16282.1| Hypothetical protein VF36H2L.1 [Caenorhabditis elegans]
WB-contig_1505 (655 letters; record 251)	1.9e-23	52.1	281	547	136	227	dbj|BAE06772.1| zinc finger protein [Ciona intestinalis]
WB-contig_346 (948 letters; record 861)	8e-128	80.6	25	894	151	440	emb|CAE73908.1| Hypothetical protein CBG21516 [Caenorhabditis briggsae]
BMC12504 (419 letters; record 345)	2.7e-63	95.6	2	418	7	145	gb|ABG57075.1| heat shock protein 90 [Triticum aestivum] >gb|ABG57076.1| heat shock protein 90 [Triticum aestivum]
14654.m00080 (2505 letters; record 1167)	4.8e-153	55.2	46	1608	753	1266	emb|CAE72569.1| Hypothetical protein CBG19756 [Caenorhabditis briggsae]
14107.m00016 (297 letters; record 746)	3.6e-36	73.7	1	297	5	103	emb|CAE62105.1| Hypothetical protein CBG06140 [Caenorhabditis briggsae]
BMC04213 (331 letters; record 314)	3.5e-19	60	1	195	41	105	dbj|BAB55143.1| unnamed protein product [Homo sapiens]
TC2875 (1024 letters; record 128)	1.4e-94	72.2	9	722	1	238	emb|CAE71139.1| Hypothetical protein CBG17994 [Caenorhabditis briggsae]
Wbm0798 (297 letters; record 1200)	2.4e-46	100	1	294	1	98	ref|YP_198628.1| Type IV secretory pathway, VirB3 components [Wolbachia endosymbiont strain TRS of Brugia malayi] >gb|AAW71386.1| Type IV secretory pathway, VirB3 components [Wolbachia endosymbiont strain TRS of Brugia malayi]
14977.m05086 (1101 letters; record 469)	3.5e-47	37.6	181	1098	49	348	ref|NP_492100.1| T28F4.3 [Caenorhabditis elegans] >emb|CAA96694.1| Hypothetical protein T28F4.3 [Caenorhabditis elegans]
BMC01965 (378 letters; record 155)	5.6e-08	100	51	128	1	26	gb|AAC47629.1| unknown [Brugia malayi]
Wbm0642 (612 letters; record 1044)	1.2e-101	100	1	609	1	203	ref|YP_198472.1| Ribonuclease HII [Wolbachia endosymbiont strain TRS of Brugia malayi] >sp|Q5GRZ4|RNH2_WOLTR Ribonuclease HII (RNase HII) >gb|AAW71230.1| Ribonuclease HII [Wolbachia endosymbiont strain TRS of Brugia malayi]
BMW00413 (572 letters; record 349)	7e-24	44.1	190	447	799	882	ref|XP_001102488.1| PREDICTED: similar to squamous cell carcinoma antigen recognized by T cells 3 isoform 2 [Macaca mulatta]
14992.m10856 (417 letters; record 1090)	4.4e-63	98.4	10	399	4	133	gb|AAY16221.1| calmodulin [Campanularia hincksii] >gb|AAY16222.1| calmodulin [Orthopyxis sargassicola] >gb|AAY16226.1| calmodulin [Orthopyxis integra] >gb|AAY16227.1| calmodulin [Orthopyxis integra] >gb|AAY16228.1| calmodulin [Rhizocaulus verticillatus] >gb|AAY16230.1| calmodulin [Bonneviella regia] >gb|AAY16231.1| calmodulin [Bonneviella sp. 2 819AS] >gb|AAY16233.1| calmodulin [Bonneviella sp. 4…
Wbm0703 (222 letters; record 1105)	4.9e-32	98.6	1	219	1	73	ref|YP_198533.1| hypothetical protein Wbm0703 [Wolbachia endosymbiont strain TRS of Brugia malayi] >gb|AAW71291.1| Predicted protein [Wolbachia endosymbiont strain TRS of Brugia malayi]
14147.m00022 (1341 letters; record 1080)	2.3e-50	32.4	28	1248	53	458	emb|CAE69944.1| Hypothetical protein CBG16327 [Caenorhabditis briggsae]
14961.m04972 (3138 letters; record 233)	1.1e-43	32.3	1876	3135	233	655	gb|EAT40842.1| conserved hypothetical protein [Aedes aegypti]
12512.m00027 (297 letters; record 719)	3.1e-23	54.7	7	291	149	243	ref|NP_498083.1| Carbonic AnHydrase family member (cah-1) [Caenorhabditis elegans] >sp|Q20781|CAH1_CAEEL Putative carbonic anhydrase-like protein 1 precursor >gb|AAA20616.1| Carbonic anhydrase protein 1 [Caenorhabditis elegans]
14037.m00209 (390 letters; record 629)	5.7e-15	32.8	4	372	161	285	gb|AAK18276.1|AF333035_1 syntaxin [Strongylocentrotus purpuratus]
14310.m00248 (2778 letters; record 1019)	3.7e-254	48.5	4	1518	1	514	ref|NP_501835.1| DIS3 (yeast disjunction abnormal) exonuclease homolog family member (dis-3) [Caenorhabditis elegans] >sp|Q17632|RRP44_CAEEL Probable exosome complex exonuclease RRP44 (Ribosomal RNA-processing protein 44) (DIS3 protein homolog) >emb|CAA94677.1| Hypothetical protein C04G2.6 [Caenorhabditis elegans]
14977.m05029 (586 letters; record 1017)	5.6e-40	59.3	75	512	64	213	ref|XP_001107312.1| PREDICTED: dihydrolipoamide branched chain transacylase isoform 3 [Macaca mulatta]
14956.m00486 (1239 letters; record 91)	7.6e-107	53.8	55	1209	50	421	emb|CAE58647.1| Hypothetical protein CBG01815 [Caenorhabditis briggsae]
Wbm0435 (654 letters; record 837)	9.6e-116	100	1	651	1	217	ref|YP_198265.1| Glutathione S-transferase [Wolbachia endosymbiont strain TRS of Brugia malayi] >gb|AAW71023.1| Glutathione S-transferase [Wolbachia endosymbiont strain TRS of Brugia malayi]
14611.m00157 (588 letters; record 975)	4.6e-29	44	10	552	14	194	ref|XP_001143418.1| PREDICTED: hypothetical protein isoform 2 [Pan troglodytes] >ref|XP_001143489.1| PREDICTED: hypothetical protein isoform 3 [Pan troglodytes] >ref|XP_001143565.1| PREDICTED: hypothetical protein isoform 4 [Pan troglodytes] >ref|XP_001143640.1| PREDICTED: hypothetical protein isoform 5 [Pan troglodytes] >ref|XP_001143704.1| PREDICTED: hypothetical protein isoform 6 [Pan troglody…
14972.m07879 (1851 letters; record 109)	8.2e-126	62.4	97	1176	37	411	ref|NP_500033.1| Y55F3AM.14 [Caenorhabditis elegans] >gb|AAF60789.1| Hypothetical protein Y55F3AM.14 [Caenorhabditis elegans]
14779.m00774 (1656 letters; record 443)	3.9e-96	41	220	1617	43	495	ref|NP_871884.1| F53B6.2b [Caenorhabditis elegans] >emb|CAD56586.1| Hypothetical protein F53B6.2b [Caenorhabditis elegans]
WB-contig_1016 (592 letters; record 1051)	1.7e-15	28.9	3	521	4	172	gb|AAF29590.1|AF113699_1 PRO1999 [Homo sapiens]
BMC09466 (647 letters; record 1198)	5.7e-16	33.9	60	533	326	482	emb|CAE61364.1| Hypothetical protein CBG05206 [Caenorhabditis briggsae]
BMC00125 (620 letters; record 816)	5.7e-71	98.9	254	532	59	151	sp|P62299|RS13_BRUPA 40S ribosomal protein S13 (17.4K protein) >sp|P62300|RS13_WUCBA 40S ribosomal protein S13 (40S ribosomal protein S15) >emb|CAA34603.1| unnamed protein product [Brugia pahangi] >gb|AAA51420.1| ribosomal protein S13 >gb|AAA30343.1| ribosomal protein S13
12778.m00055 (324 letters; record 652)	2e-12	38.7	1	279	187	279	emb|CAE69506.1| Hypothetical protein CBG15714 [Caenorhabditis briggsae]
WB-contig_1399 (286 letters; record 166)	8.3e-30	94.3	2	214	67	137	gb|AAD01595.1| peptidyl-prolyl cis-trans isomerase [Brugia malayi]
H21273 (353 letters; record 469)	1e-22	55	38	337	8	107	gb|AAV34844.1| ribosomal protein L32 [Bombyx mori]
14822.m00014 (1365 letters; record 525)	2.7e-134	56.7	1	1362	368	821	pir||T27110 hypothetical protein Y52B11B.2 - Caenorhabditis elegans
12561.m00011 (353 letters; record 373)	9.2e-25	54.7	9	353	44	155	ref|NP_509791.4| RHo Guanine nucleotide exchange Factor family member (rhgf-1) [Caenorhabditis elegans] >emb|CAJ76939.1| Hypothetical protein F13E6.6 [Caenorhabditis elegans] >emb|CAA92119.4| Hypothetical protein F13E6.6 [Caenorhabditis elegans]
BMC00074 (416 letters; record 787)	2.1e-65	95.5	7	414	223	358	gb|AAL16064.1|AF420238_1 S-adenosyl-L-methionine synthetase [Dendrobium crumenatum]
13656.m00017 (243 letters; record 321)	6.1e-07	39.2	1	237	198	274	ref|NP_492084.2| F07A5.6 [Caenorhabditis elegans] >emb|CAA96620.2| Hypothetical protein F07A5.6 [Caenorhabditis elegans]
14979.m04432 (1119 letters; record 474)	3.5e-71	49.4	265	1056	50	313	ref|NP_498386.2| LEThal family member (let-767) [Caenorhabditis elegans] >sp|Q09517|LE767_CAEEL Putative steroid dehydrogenase let-767 (Lethal protein 767) (Short chain dehydrogenase 10) >gb|AAA64333.2| Lethal protein 767 [Caenorhabditis elegans]
14990.m07670 (1194 letters; record 831)	1.3e-65	40.1	1	1128	1	381	ref|NP_491448.2| M04F3.5 [Caenorhabditis elegans] >gb|AAK71384.2|AC006676_5 Hypothetical protein M04F3.5 [Caenorhabditis elegans]
BMC04850 (450 letters; record 704)	1.8e-43	65.3	2	382	169	295	ref|NP_497696.2| Pim (mammalian oncogene) Related Kinase family member (prk-2) [Caenorhabditis elegans] >emb|CAA84323.2| Hypothetical protein F45H7.4 [Caenorhabditis elegans]
14590.m00338 (480 letters; record 251)	1.8e-09	35.5	259	477	107	182	emb|CAE69144.1| Hypothetical protein CBG15174 [Caenorhabditis briggsae]
14954.m01685 (246 letters; record 101)	1.2e-19	59.7	1	231	283	359	emb|CAE68593.1| Hypothetical protein CBG14463 [Caenorhabditis briggsae]
BMC00239 (619 letters; record 889)	6.2e-36	82	190	339	22	71	gb|AAX29203.1| ribosomal protein S20 [synthetic construct]
14954.m01747 (395 letters; record 252)	7.8e-41	68.9	3	389	165	296	ref|NP_510311.2| T21H8.1 [Caenorhabditis elegans] >sp|Q94071|LIPB_CAEEL Liprin-beta (LAR-interacting protein beta) >emb|CAB01771.3| Hypothetical protein T21H8.1 [Caenorhabditis elegans]
14977.m05048 (1254 letters; record 419)	7.1e-102	64.1	124	831	11	234	ref|XP_560184.1| ENSANGP00000029179 [Anopheles gambiae str. PEST]
WB-contig_1350 (604 letters; record 124)	3e-48	83	72	425	1	118	ref|XP_397475.2| PREDICTED: similar to CG1249-PA isoform 1 [Apis mellifera]
14979.m04596 (1437 letters; record 604)	2.8e-49	34.3	451	1407	106	410	pir||T15335 hypothetical protein B0336.4 - Caenorhabditis elegans
BMW01206 (750 letters; record 563)	1e-09	55.7	339	157	206	266	ref|NP_694907.1| cytochrome b [Brugia malayi] >gb|AAN17808.1| cytochrome b [Brugia malayi]
14968.m01512 (882 letters; record 576)	1.5e-48	44.4	160	867	35	272	ref|NP_740998.1| C25H3.7b [Caenorhabditis elegans] >gb|AAM81113.1|U29535_12 Hypothetical protein C25H3.7b [Caenorhabditis elegans]
13088.m00012 (591 letters; record 887)	3.4e-40	43.5	1	561	1	193	ref|XP_623456.1| PREDICTED: similar to APG5 autophagy 5-like protein isoform 2 [Apis mellifera]
BMC11937 (561 letters; record 369)	1.4e-08	31.7	173	529	65	188	ref|XP_784257.1| PREDICTED: similar to Glucosaminyl (N-acetyl) transferase 2, I-branching enzyme [Strongylocentrotus purpuratus] >ref|XP_001189003.1| PREDICTED: similar to Glucosaminyl (N-acetyl) transferase 2, I-branching enzyme [Strongylocentrotus purpuratus]
14640.m00205 (687 letters; record 1087)	6.4e-39	38.4	1	678	1	239	sp|Q9P0L0|VAPA_HUMAN Vesicle-associated membrane protein-associated protein A (VAMP-associated protein A) (VAMP-A) (VAP-A) (33 kDa Vamp-associated protein) (VAP-33) >sp|Q5R601|VAPA_PONPY Vesicle-associated membrane protein-associated protein A (VAMP-associated protein A) (VAMP-A) (VAP-A) >gb|AAD09742.1| 33 kDa Vamp-associated protein; VAP-33 [Homo sapiens] >gb|AAD13576.1| VAMP-associated protein …
14972.m07456 (274 letters; record 454)	3e-09	48.6	48	269	609	676	emb|CAE59953.1| Hypothetical protein CBG03441 [Caenorhabditis briggsae]
BMC06796 (479 letters; record 495)	2.3e-19	58.2	210	446	35	113	emb|CAE63795.1| Hypothetical protein CBG08337 [Caenorhabditis briggsae]
14618.m00144 (831 letters; record 997)	8.4e-19	28.8	19	711	95	335	ref|NP_497633.1| F56F11.2 [Caenorhabditis elegans] >gb|AAK21406.1| Hypothetical protein F56F11.2 [Caenorhabditis elegans]
14979.m04606 (1011 letters; record 608)	1.9e-119	73.9	94	1002	40	340	ref|NP_498743.2| C06G4.5 [Caenorhabditis elegans] >sp|P34311|YKR5_CAEEL Probable G-protein coupled receptor C06G4.5 >gb|AAA27938.3| Hypothetical protein C06G4.5 [Caenorhabditis elegans]
BMW01021 (604 letters; record 504)	1.4e-18	36.2	476	3	6	173	gb|AAC38975.1| NADH dehydrogenase subunit 5 [Bodo saltans]
13276.m00052 (495 letters; record 1125)	1.1e-41	56.7	31	492	35	189	ref|NP_490859.1| F47G6.2 [Caenorhabditis elegans] >gb|AAK18953.2| Hypothetical protein F47G6.2 [Caenorhabditis elegans]
BMW00253 (601 letters; record 203)	3.2e-60	59.4	1	561	215	404	ref|NP_741703.1| GEX Interacting protein family member (gei-10) [Caenorhabditis elegans] >gb|AAC64616.2| Gex interacting protein protein 10, isoform a [Caenorhabditis elegans]
BMC01070 (815 letters; record 1141)	3.2e-54	48.1	26	517	2	165	emb|CAE72718.1| Hypothetical protein CBG19955 [Caenorhabditis briggsae]
Wbm0315 (561 letters; record 719)	4.3e-88	100	1	558	1	186	ref|YP_198146.1| F0F1-type ATP synthase, delta subunit [Wolbachia endosymbiont strain TRS of Brugia malayi] >gb|AAW70904.1| F0F1-type ATP synthase, delta subunit [Wolbachia endosymbiont strain TRS of Brugia malayi]
14961.m05352 (1704 letters; record 396)	5.2e-27	42.4	1003	1497	218	389	gb|AAQ18782.1| GATA transcription factor [Haemonchus contortus]
BMC03517 (615 letters; record 634)	8.1e-48	68.6	166	615	27	176	ref|NP_001024792.1| yeast SMF (divalent cation transporter) homolog family member (smf-1) [Caenorhabditis elegans] >sp|Q21434|NRAML_CAEEL NRAMP-like transporter smf-1 >gb|AAC46569.1| Yeast smf (divalent cation transporter) homolog protein 1, isoform a [Caenorhabditis elegans]
14954.m01654 (273 letters; record 73)	3.6e-22	55.1	18	269	1185	1270	emb|CAE57226.1| Hypothetical protein CBG00091 [Caenorhabditis briggsae]
BMC05500 (433 letters; record 945)	5.4e-19	55.6	104	367	11	97	emb|CAE61962.1| Hypothetical protein CBG05962 [Caenorhabditis briggsae]
BMC08485 (490 letters; record 1115)	9.7e-68	98.5	80	490	1	137	ref|XP_001089551.1| PREDICTED: similar to Repressor of RNA polymerase III transcription MAF1 homolog [Macaca mulatta]
14972.m07651 (1266 letters; record 1039)	4.3e-104	53.9	1	900	1	297	ref|NP_500129.1| Y41D4A.6 [Caenorhabditis elegans] >gb|AAK68456.1|AC024775_6 Hypothetical protein Y41D4A.6 [Caenorhabditis elegans]
Wbm0307 (1551 letters; record 711)	3.1e-284	100	1	1548	1	516	ref|YP_198138.1| Cytochrome c oxidase, subunit 1 [Wolbachia endosymbiont strain TRS of Brugia malayi] >gb|AAW70896.1| Cytochrome c oxidase, subunit 1 [Wolbachia endosymbiont strain TRS of Brugia malayi]
TC3566 (616 letters; record 81)	6.7e-28	51.8	224	616	58	188	ref|NP_501179.1| T12B3.4 [Caenorhabditis elegans] >gb|AAD14738.1| Hypothetical protein T12B3.4 [Caenorhabditis elegans]
Wbm0394 (459 letters; record 796)	7.7e-75	99.3	1	456	1	152	ref|YP_198224.1| Ankyrin repeat-containing protein [Wolbachia endosymbiont strain TRS of Brugia malayi] >gb|AAW70982.1| Ankyrin repeat-containing protein [Wolbachia endosymbiont strain TRS of Brugia malayi]
14961.m05003 (864 letters; record 242)	2e-12	36.1	520	831	192	296	emb|CAE67149.1| Hypothetical protein CBG12574 [Caenorhabditis briggsae]
WB-contig_1329 (586 letters; record 103)	1.2e-60	81.6	45	470	1	142	ref|NP_001060923.1| Os08g0130500 [Oryza sativa (japonica cultivar-group)] >sp|P41095|RLA0_ORYSA 60S acidic ribosomal protein P0 >dbj|BAA04668.1| acidic ribosomal protein P0 [Oryza sativa (japonica cultivar-group)] >dbj|BAC66723.1| 60S acidic ribosomal protein P0 [Oryza sativa (japonica cultivar-group)] >dbj|BAF22837.1| Os08g0130500 [Oryza sativa (japonica cultivar-group)]
14961.m05094 (200 letters; record 295)	1.2e-12	54.9	3	194	186	256	ref|XP_624713.1| PREDICTED: similar to CG10754-PA [Apis mellifera]
WB-contig_1313 (467 letters; record 88)	3.4e-40	100	259	5	1	85	ref|NP_040591.1| tail component [Enterobacteria phage lambda] >ref|NP_287377.1| putative tail component of prophage CP-933X [Escherichia coli O157:H7 EDL933] >ref|NP_309666.1| minor tail protein [Escherichia coli O157:H7 str. Sakai] >ref|ZP_00710958.1| COG0477: Permeases of the major facilitator superfamily [Escherichia coli B171] >ref|ZP_00716798.1| COG0477: Permeases of the major facilitator su…
WB-contig_1200 (506 letters; record 1198)	7.5e-11	34.7	36	506	31	188	emb|CAE60395.1| Hypothetical protein CBG03997 [Caenorhabditis briggsae]
AW043475 (328 letters; record 701)	7.8e-34	96	320	93	17	92	ref|YP_198523.1| hypothetical protein Wbm0693 [Wolbachia endosymbiont strain TRS of Brugia malayi] >gb|AAW71281.1| Predicted protein [Wolbachia endosymbiont strain TRS of Brugia malayi]
BMW00298 (618 letters; record 97)	8.5e-21	35.7	134	616	98	260	emb|CAE68344.1| Hypothetical protein CBG14070 [Caenorhabditis briggsae]
14954.m01585 (3627 letters; record 1194)	1.8e-132	36.3	2569	3621	894	1243	emb|CAE59423.1| Hypothetical protein CBG02792 [Caenorhabditis briggsae]
Wbm0605 (2598 letters; record 1007)	0	100	1	2595	1	865	ref|YP_198435.1| Leucyl-tRNA synthetase [Wolbachia endosymbiont strain TRS of Brugia malayi] >gb|AAW71193.1| Leucyl-tRNA synthetase [Wolbachia endosymbiont strain TRS of Brugia malayi]
14990.m07927 (663 letters; record 959)	3.2e-60	58.5	1	594	21	214	emb|CAE56867.1| Hypothetical protein CBG24700 [Caenorhabditis briggsae]
15009.m00159 (606 letters; record 269)	5.5e-33	42.6	13	591	36	223	ref|NP_504573.1| Y38A10A.7 [Caenorhabditis elegans] >gb|AAK95886.1|AF125963_7 Hypothetical protein Y38A10A.7 [Caenorhabditis elegans]
14946.m00544 (1008 letters; record 1031)	9.7e-20	30	235	957	67	297	ref|NP_498625.1| F08F8.4 [Caenorhabditis elegans] >gb|AAK68308.1|U28991_5 Hypothetical protein F08F8.4 [Caenorhabditis elegans]
WB-contig_1178 (528 letters; record 1182)	5.9e-45	100	3	299	34	132	ref|NP_040588.1| DNA packaging protein [Enterobacteria phage lambda] >sp|P03709|VPF1_LAMBD DNA packaging protein FI >pir||JVBPFL DNA-packaging protein FI - phage lambda >gb|AAA96541.1| Fi (DNA packaging;117) [bacteriophage lambda]
TC3341 (755 letters; record 55)	4.1e-64	97.4	266	619	1	119	gb|AAW27335.1| unknown [Schistosoma japonicum]
WB-contig_1596 (1057 letters; record 326)	6.3e-16	32.7	253	777	41	217	ref|NP_611471.1| CG11200-PB, isoform B [Drosophila melanogaster] >ref|NP_725952.1| CG11200-PA, isoform A [Drosophila melanogaster] >gb|AAF57481.1| CG11200-PA, isoform A [Drosophila melanogaster] >gb|AAF57482.1| CG11200-PB, isoform B [Drosophila melanogaster] >gb|AAL47985.1| GH19857p [Drosophila melanogaster]
14731.m01005 (468 letters; record 254)	7.5e-20	44.4	58	465	74	209	emb|CAE65738.1| Hypothetical protein CBG10823 [Caenorhabditis briggsae]
14538.m00479 (1170 letters; record 798)	4.8e-82	43.9	7	1119	6	370	ref|NP_498042.1| C26E6.12 [Caenorhabditis elegans] >gb|AAK67213.1|U13875_12 Hypothetical protein C26E6.12 [Caenorhabditis elegans]
15232.m00009 (395 letters; record 636)	2.1e-06	40.4	392	96	34	124	dbj|BAB28906.1| unnamed protein product [Mus musculus]
13240.m00053 (228 letters; record 882)	4.2e-35	100	3	227	61	135	gb|AAT07055.1| cathepsin L-like cysteine proteinase [Brugia malayi]
Wbm0427 (1068 letters; record 829)	5.1e-181	100	1	1065	1	355	ref|YP_198257.1| recombinase A [Wolbachia endosymbiont strain TRS of Brugia malayi] >sp|Q5GSK9|RECA_WOLTR Protein recA (Recombinase A) >gb|AAW71015.1| RecA recombinase [Wolbachia endosymbiont strain TRS of Brugia malayi]
14972.m07187 (1518 letters; record 781)	7.8e-16	29.8	451	1107	151	354	ref|XP_685642.1| PREDICTED: hypothetical protein XP_680550, partial [Danio rerio]
TC3068 (630 letters; record 335)	4.6e-29	41	43	510	11	156	emb|CAE64829.1| Hypothetical protein CBG09625 [Caenorhabditis briggsae]
BMW00414 (586 letters; record 350)	8.4e-29	83.6	283	119	127	181	gb|EAA10832.3| ENSANGP00000017705 [Anopheles gambiae str. PEST]
14992.m11165 (1146 letters; record 93)	8.9e-83	49.2	277	1128	132	415	ref|NP_506242.2| R186.6 [Caenorhabditis elegans] >emb|CAB76723.2| Hypothetical protein R186.6 [Caenorhabditis elegans] >emb|CAB76412.2| Hypothetical protein R186.6 [Caenorhabditis elegans]
BMC00614 (652 letters; record 596)	8.4e-54	69.9	3	452	437	589	ref|NP_001024641.1| ADDucin family member (add-1) [Caenorhabditis elegans] >gb|AAL32219.1|AF039043_4 Adducin protein 1, isoform c [Caenorhabditis elegans]
TC3689 (538 letters; record 671)	2.1e-08	36.5	35	310	37	124	ref|NP_001022167.1| Temporarily Assigned Gene name family member (tag-169) [Caenorhabditis elegans] >emb|CAH04715.1| Hypothetical protein F44G4.4b [Caenorhabditis elegans]
WB-contig_1447 (479 letters; record 202)	6e-36	89.1	42	290	1	83	gb|ABF18132.1| mitochondrial NADH dehydrogenase (ubiquinone) 1 alpha subcomplex [Aedes aegypti] >gb|EAT45890.1| NADH:ubiquinone dehydrogenase, putative [Aedes aegypti]
14992.m11050 (1053 letters; record 33)	5e-119	64.6	13	1047	23	367	emb|CAE72028.1| Hypothetical protein CBG19110 [Caenorhabditis briggsae] >emb|CAE72032.1| Hypothetical protein CBG19114 [Caenorhabditis briggsae]
BMC06278 (634 letters; record 425)	9.8e-54	83.6	338	520	69	125	gb|AAH54362.1| BC010304 protein [Mus musculus]
BMC04100 (561 letters; record 870)	4e-30	54.3	5	415	1	133	ref|NP_499549.1| Y56A3A.19 [Caenorhabditis elegans] >emb|CAB60498.1| Hypothetical protein Y56A3A.19 [Caenorhabditis elegans]
BMC07493 (437 letters; record 1019)	4e-25	58.6	3	314	649	752	ref|NP_495256.1| F13H8.2 [Caenorhabditis elegans] >gb|AAK31492.1| Hypothetical protein F13H8.2 [Caenorhabditis elegans]
BMC07496 (640 letters; record 80)	8.1e-29	39.5	7	525	190	365	ref|NP_495166.2| H41C03.3 [Caenorhabditis elegans] >gb|AAC26306.2| Hypothetical protein H41C03.3 [Caenorhabditis elegans]
BMC10515 (310 letters; record 578)	5.7e-25	56	11	310	67	165	ref|NP_872167.2| MTM (myotubularin) family member (mtm-9) [Caenorhabditis elegans] >gb|AAT68891.1| Mtm (myotubularin) family protein 9, isoform b [Caenorhabditis elegans]
14972.m07110 (1557 letters; record 760)	1.9e-78	36.7	4	1551	39	569	ref|XP_971243.1| PREDICTED: similar to CG3985-PE, isoform E [Tribolium castaneum]
TC2777 (530 letters; record 957)	1.4e-25	100	39	215	1	59	gb|AAB69626.2| ALT-3 protein [Onchocerca volvulus]
BMC04991 (411 letters; record 111)	1.2e-22	62.9	120	359	1	81	emb|CAE59478.1| Hypothetical protein CBG02862 [Caenorhabditis briggsae]
14409.m00247 (1539 letters; record 1166)	1.7e-148	57.7	10	1428	428	900	ref|NP_504458.1| C24G6.2a [Caenorhabditis elegans] >gb|AAC19210.1| Hypothetical protein C24G6.2a [Caenorhabditis elegans]
BMW00054 (574 letters; record 215)	4.3e-24	67.5	574	353	196	268	ref|NP_499713.2| Y39E4B.7 [Caenorhabditis elegans] >emb|CAB54433.2| Hypothetical protein Y39E4B.7 [Caenorhabditis elegans]
13842.m00014 (363 letters; record 616)	2e-22	50.8	4	180	128	186	ref|NP_001023947.1| Farnesylated-proteins Converting Enzyme (FACE) family member (fce-2) [Caenorhabditis elegans] >emb|CAD31791.1| farnesylated-proteins converting enzyme-2 [Caenorhabditis elegans] >emb|CAD91634.1| Hypothetical protein F48F5.5 [Caenorhabditis elegans]
BMC12432 (454 letters; record 43)	4.4e-56	81.2	5	451	1	149	gb|ABF18253.1| ribosomal protein L19 [Aedes aegypti]
14974.m00818 (10,950 letters; record 117)	0	33	70	3588	4	1171	emb|CAE68951.1| Hypothetical protein CBG14931 [Caenorhabditis briggsae]
14158.m00114 (2841 letters; record 777)	2.4e-45	31.1	235	2772	31	855	ref|YP_068003.1| LF3 [Cercopithecine herpesvirus 15] >gb|AAK95470.1| LF3 [cercopithicine herpesvirus 15]
BMC11409 (654 letters; record 20)	7.4e-29	36.6	6	392	161	297	emb|CAE59251.1| Hypothetical protein CBG02577 [Caenorhabditis briggsae]
BMC12051 (536 letters; record 407)	5.2e-40	55.1	8	475	127	280	emb|CAE57231.1| Hypothetical protein CBG00101 [Caenorhabditis briggsae]
14057.m00074 (429 letters; record 1093)	6.1e-11	48.1	13	321	127	226	emb|CAG06358.1| unnamed protein product [Tetraodon nigroviridis]
14744.m00192 (429 letters; record 117)	1.7e-25	44.3	4	426	822	961	ref|NP_495221.1| F21H12.6 [Caenorhabditis elegans] >sp|Q09541|YQS6_CAEEL Hypothetical subtilase-type proteinase F21H12.6 in chromosome II >gb|AAC46718.1| Hypothetical protein F21H12.6 [Caenorhabditis elegans]
14977.m05077 (624 letters; record 466)	4.3e-33	48.8	61	534	394	563	ref|NP_495220.1| Fem-3 mRNA Binding Factor family member (fbf-2) [Caenorhabditis elegans] >sp|Q09312|FBF2_CAEEL Fem-3 mRNA-binding factor 2 >gb|AAC46716.1| Fem-3 mrna binding factor protein 2 [Caenorhabditis elegans]
14679.m00158 (846 letters; record 467)	4.6e-93	62.1	4	843	319	598	emb|CAE56712.1| Hypothetical protein CBG24498 [Caenorhabditis briggsae]
BMC00212 (450 letters; record 874)	3.2e-12	33	40	399	1	110	ref|NP_497051.1| K02B7.3 [Caenorhabditis elegans] >emb|CAB05540.1| Hypothetical protein K02B7.3 [Caenorhabditis elegans]
14975.m04430 (255 letters; record 241)	4.1e-12	41.8	25	246	114	187	ref|XP_001122750.1| PREDICTED: similar to jaguar CG5695-PB, isoform B, partial [Apis mellifera]
14992.m10969 (606 letters; record 1121)	1.7e-70	71.1	16	597	32	225	emb|CAE64846.1| Hypothetical protein CBG09642 [Caenorhabditis briggsae]
14972.m07141 (543 letters; record 793)	1.2e-14	37.2	142	495	42	153	ref|NP_501955.2| Eph(F)riN family member (efn-2) [Caenorhabditis elegans] >emb|CAB54195.2| Hypothetical protein C43F9.8 [Caenorhabditis elegans]
14950.m01802 (579 letters; record 1155)	6.9e-42	52.3	10	525	3	171	ref|NP_502546.1| JC8.4 [Caenorhabditis elegans] >emb|CAB05231.1| Hypothetical protein JC8.4 [Caenorhabditis elegans]
14356.m00508 (3378 letters; record 387)	3.5e-184	48.4	1	1491	1	485	ref|NP_495679.1| C08B11.3 [Caenorhabditis elegans] >sp|Q09441|YP83_CAEEL Hypothetical protein C08B11.3 in chromosome II >emb|CAA86663.1| Hypothetical protein C08B11.3 [Caenorhabditis elegans]
14687.m00358 (270 letters; record 470)	1.5e-21	59.3	1	267	1	91	gb|AAC35355.1| abundant larval transcript-2 protein [Wuchereria bancrofti]
14975.m04458 (642 letters; record 274)	1.2e-90	84.1	1	639	15	233	ref|NP_001021973.1| RAB family member (rab-3) [Caenorhabditis elegans] >gb|AAK68195.1|U28944_9 Rab family protein 3, isoform a [Caenorhabditis elegans]
14971.m02787 (576 letters; record 585)	1.7e-68	70	4	573	7	192	gb|AAF01687.1|AF176377_2 CPN-1 [Caenorhabditis briggsae] >emb|CAE67087.1| Hypothetical protein CBG12498 [Caenorhabditis briggsae]
13241.m00030 (684 letters; record 1030)	4.6e-13	29.7	118	537	52	191	dbj|BAE93298.1| zinc finger protein [Ciona intestinalis]
14387.m00357 (3303 letters; record 1121)	6e-62	26.8	136	2415	27	793	sp|Q8BMG7|RBGPR_MOUSE Rab3 GTPase-activating protein non-catalytic subunit (Rab3 GTPase-activating protein 150 kDa subunit) (Rab3-GAP p150) (Rab3-GAP regulatory subunit) (RAB3-GAP150)
13314.m00590 (972 letters; record 1199)	1e-95	57.1	1	963	1	318	ref|NP_499749.1| Aspergillus NUclear Division related family member (nud-1) [Caenorhabditis elegans] >gb|AAF82633.1|AF164431_1 NUD-1 [Caenorhabditis elegans] >emb|CAB04452.1| Hypothetical protein F53A2.4 [Caenorhabditis elegans]
14232.m00277 (1743 letters; record 42)	1.8e-141	54.3	928	1719	252	504	ref|NP_509562.1| B0416.5a [Caenorhabditis elegans] >sp|Q11073|YT45_CAEEL Hypothetical protein B0416.5 >gb|AAG38882.1| Hypothetical protein B0416.5a [Caenorhabditis elegans]
14934.m00271 (189 letters; record 437)	2.1e-08	63.6	10	138	10	53	pdb|1WGG|A Chain A, Solution Structure Of The N-Terminal Ubiquitin-Like Domain Of Mouse Ubiquitin Specific Protease 14 (Usp14)
BMC00140 (476 letters; record 829)	6.9e-17	60	157	276	1	40	ref|NP_001016374.1| hypothetical protein LOC549128 [Xenopus tropicalis] >sp|Q28GR1|CCD72_XENTR Coiled-coil domain-containing protein 72 >emb|CAJ82054.1| novel protein [Xenopus tropicalis]
14973.m02711 (888 letters; record 171)	7.7e-27	41.8	394	867	54	198	ref|NP_001016016.1| hypothetical protein LOC548770 [Xenopus tropicalis]
WB-contig_1096 (656 letters; record 1114)	2e-10	35	53	388	8	117	ref|NP_057174.1| RNA binding motif protein 7 [Homo sapiens] >sp|Q9Y580|RBM7_HUMAN RNA-binding protein 7 (RNA-binding motif protein 7) >gb|AAD39257.1|AF156098_1 RNA binding motif protein 7 [Homo sapiens] >gb|AAH34381.1| RNA binding motif protein 7 [Homo sapiens]
Wbm0629 (978 letters; record 1031)	3.7e-169	100	1	975	1	325	ref|YP_198459.1| NADPH:quinone reductase [Wolbachia endosymbiont strain TRS of Brugia malayi] >gb|AAW71217.1| NADPH:quinone reductase [Wolbachia endosymbiont strain TRS of Brugia malayi]
BMW01579 (295 letters; record 656)	1.4e-07	55	36	212	157	212	ref|NP_741080.1| GEX Interacting protein family member (gei-16) [Caenorhabditis elegans] >gb|AAM97955.1| Gex interacting protein protein 16, isoform g [Caenorhabditis elegans]
BMC01450 (630 letters; record 9)	4.9e-25	41.5	85	558	15	178	ref|NP_496560.1| Y17G7B.12 [Caenorhabditis elegans] >emb|CAA19458.1| Hypothetical protein Y17G7B.12 [Caenorhabditis elegans]
14687.m00370 (363 letters; record 476)	1.7e-13	42.6	1	264	889	977	ref|NP_504187.1| ZC132.5 [Caenorhabditis elegans] >gb|AAB63932.1| Hypothetical protein ZC132.5 [Caenorhabditis elegans]
Wbm0780 (210 letters; record 1182)	3.5e-31	98.5	1	207	1	69	ref|YP_198610.1| hypothetical protein Wbm0780 [Wolbachia endosymbiont strain TRS of Brugia malayi] >gb|AAW71368.1| Predicted protein [Wolbachia endosymbiont strain TRS of Brugia malayi]
14224.m00316 (795 letters; record 831)	1.5e-76	57.7	1	789	226	487	emb|CAE72201.1| Hypothetical protein CBG19309 [Caenorhabditis briggsae]
BMC04373 (421 letters; record 769)	2.7e-19	45.7	38	316	10	100	emb|CAE61991.1| Hypothetical protein CBG05999 [Caenorhabditis briggsae]
13632.m00183 (193 letters; record 1032)	1.7e-13	58	5	190	98	159	ref|NP_493676.1| T01D1.4 [Caenorhabditis elegans] >gb|AAB37884.1| Hypothetical protein T01D1.4 [Caenorhabditis elegans]
BMC04076 (910 letters; record 693)	2.2e-07	26.1	67	792	536	763	ref|NP_495241.1| C30B5.5 [Caenorhabditis elegans] >gb|AAK31469.1| Hypothetical protein C30B5.5 [Caenorhabditis elegans]
12830.m00013 (1056 letters; record 638)	4.6e-84	58.3	1	870	791	1082	ref|NP_494807.1| Variable ABnormal morphology family member (vab-1) [Caenorhabditis elegans] >gb|AAK77620.1|U49956_1 Variable abnormal morphology protein 1, isoform a [Caenorhabditis elegans]
14961.m05323 (2847 letters; record 409)	4.8e-24	29.5	52	744	4	238	gb|AAR85527.1| 14-3-3b protein [Meloidogyne incognita]
BMC11530 (538 letters; record 699)	1.7e-15	44.1	242	499	46	131	emb|CAE67125.1| Hypothetical protein CBG12545 [Caenorhabditis briggsae]
14974.m00851 (675 letters; record 124)	1.4e-06	31.3	283	579	291	392	dbj|BAE37559.1| unnamed protein product [Mus musculus]
H30986 (241 letters; record 909)	4.5e-06	58.1	32	157	1	40	ref|NP_501784.1| F32B6.9 [Caenorhabditis elegans] >sp|O45435|YV4Q_CAEEL Hypothetical protein F32B6.9 in chromosome IV >emb|CAB03043.1| Hypothetical protein F32B6.9 [Caenorhabditis elegans]
12597.m00009 (482 letters; record 425)	2.1e-23	44.3	39	446	43	180	ref|NP_505469.3| F25B3.3 [Caenorhabditis elegans] >emb|CAA94755.3| Hypothetical protein F25B3.3 [Caenorhabditis elegans]
13662.m00126 (1875 letters; record 324)	2.8e-14	34.6	1	753	31	282	ref|NP_510840.2| F31A3.5 [Caenorhabditis elegans] >gb|AAB36859.3| Hypothetical protein F31A3.5 [Caenorhabditis elegans]
14972.m07155 (957 letters; record 761)	2e-93	58.5	124	951	99	380	emb|CAE58592.1| Hypothetical protein CBG01759 [Caenorhabditis briggsae]
13066.m00248 (1248 letters; record 821)	8e-32	45.9	322	861	107	300	ref|NP_001024676.1| F46H5.2c [Caenorhabditis elegans] >gb|AAP40531.1| Hypothetical protein F46H5.2c [Caenorhabditis elegans]
WB-contig_391 (813 letters; record 897)	1.6e-06	30.9	94	702	1	198	ref|XP_969775.1| PREDICTED: similar to CG4420-PA [Tribolium castaneum]
BMW00049 (591 letters; record 131)	5.1e-62	66.4	31	585	1	183	ref|NP_001038872.1| hypothetical protein LOC751694 [Danio rerio] >gb|AAI22244.1| Zgc:153325 [Danio rerio]
14632.m00151 (711 letters; record 1024)	8.7e-17	36.8	238	687	20	175	ref|NP_495687.1| APurinic/apyrimidinic endoNuclease family member (apn-1) [Caenorhabditis elegans] >sp|Q10002|APN1_CAEEL DNA-(apurinic or apyrimidinic site) lyase (AP endonuclease) (Apurinic-apyrimidinic endonuclease) >emb|CAA87789.2| Hypothetical protein T05H10.2 [Caenorhabditis elegans]
12575.m00210 (939 letters; record 473)	1.2e-71	49.6	1	858	17	299	ref|NP_997729.1| cell division cycle 2 [Danio rerio] >gb|AAP47014.1|AF268044_1 cell division control protein 2 [Danio rerio] >gb|AAH79527.1| Cell division cycle 2 [Danio rerio]
WB-contig_406 (784 letters; record 905)	3.3e-64	56.5	25	702	955	1178	ref|NP_509338.2| TropoNin T family member (tnt-3) [Caenorhabditis elegans] >gb|AAT92083.1| Troponin t protein 3, isoform b [Caenorhabditis elegans]
12633.m00021 (872 letters; record 771)	7e-152	95.3	3	869	53	353	dbj|BAC24765.1| cathepsin L-like cysteine proteinase [Brugia malayi]
14039.m00119 (1194 letters; record 900)	7.8e-34	34.4	385	1161	102	385	emb|CAE64196.1| Hypothetical protein CBG08825 [Caenorhabditis briggsae]
14450.m00177 (399 letters; record 10)	4e-69	100	2	397	171	302	emb|CAE57617.1| Hypothetical protein CBG00598 [Caenorhabditis briggsae]
14773.m00936 (1017 letters; record 378)	3.5e-118	64.1	4	1008	59	392	ref|NP_495693.1| T05H10.6a [Caenorhabditis elegans] >sp|P52899|ODPA_CAEEL Probable pyruvate dehydrogenase E1 component alpha subunit, mitochondrial precursor (PDHE1-A) >emb|CAA87793.1| Hypothetical protein T05H10.6a [Caenorhabditis elegans]
BMW01051 (573 letters; record 515)	2.2e-38	57.3	90	470	6	132	ref|NP_500142.1| EGg Laying defective family member (egl-4) [Caenorhabditis elegans] >gb|AAD36953.1|AF067612_2 Egg laying defective protein 4, isoform b [Caenorhabditis elegans]
BMC04322 (422 letters; record 753)	1e-43	59.3	163	420	215	300	ref|NP_491993.1| CRAL/TRIO and GOLD domain containing family member (ctg-1) [Caenorhabditis elegans] >emb|CAB07482.1| Hypothetical protein H06O01.3 [Caenorhabditis elegans]
BMC00330 (1099 letters; record 928)	5.8e-38	59.5	408	4	6	139	ref|NP_500273.2| Y54G2A.23 [Caenorhabditis elegans] >sp|Q9N3B0|ARMET_CAEEL ARMET-like protein precursor >gb|AAK93864.2|AC024817_17 Hypothetical protein Y54G2A.23 [Caenorhabditis elegans]
WB-contig_382 (414 letters; record 889)	5.3e-51	84.2	34	375	1	112	ref|NP_498300.2| MLP/CRP family (Muscle LIM Protein/Cysteine-rich Protein) family member (mlp-1) [Caenorhabditis elegans] >gb|AAM97945.1| Mlp/crp family (muscle lim protein/cysteine-rich protein) protein 1, isoform b [Caenorhabditis elegans]
BMC12294 (364 letters; record 495)	9.1e-24	77.7	139	354	24	95	sp|Q90YS0|RS4_ICTPU 40S ribosomal protein S4 >gb|AAK95186.1|AF402812_1 40S ribosomal protein S4 [Ictalurus punctatus]
14634.m00542 (444 letters; record 1032)	4e-07	26	58	324	230	321	emb|CAD55564.1| TH1L [Homo sapiens]
BMC05247 (347 letters; record 899)	2e-42	100	3	272	50	139	gb|AAR28033.1| immunogenic protein 3 [Brugia malayi]
14990.m08080 (588 letters; record 1027)	7.7e-43	50	1	549	1	183	ref|NP_492686.1| C25A1.13 [Caenorhabditis elegans] >emb|CAB02765.1| Hypothetical protein C25A1.13 [Caenorhabditis elegans]
BMC10463 (308 letters; record 608)	1.5e-12	52	89	307	1	72	emb|CAE69863.1| Hypothetical protein CBG16194 [Caenorhabditis briggsae]
14972.m07093 (1356 letters; record 755)	1.4e-82	57.1	109	1089	535	854	ref|NP_510253.1| Synapses of Amphids Defective family member (sad-1) [Caenorhabditis elegans] >gb|AAG50270.1|AF316542_1 serine/threonine kinase SAD-1 [Caenorhabditis elegans] >emb|CAA94127.2| Hypothetical protein F15A2.6 [Caenorhabditis elegans]
14917.m00327 (246 letters; record 169)	1.8e-11	50	25	219	36	101	ref|XP_001120034.1| PREDICTED: similar to CG31950-PA [Apis mellifera]
BMC07307 (305 letters; record 550)	4.1e-20	60	19	273	5	88	emb|CAE59899.1| Hypothetical protein CBG03383 [Caenorhabditis briggsae]
AA052030 (365 letters; record 601)	1.3e-08	65.9	148	279	15	58	ref|XP_668908.1| hypothetical protein PB402448.00.0 [Plasmodium berghei strain ANKA] >emb|CAI02155.1| hypothetical protein PB402448.00.0 [Plasmodium berghei]
14271.m00291 (1797 letters; record 199)	8.8e-43	27.7	37	1419	6787	7251	ref|XP_972528.1| PREDICTED: similar to Serine/threonine-protein phosphatase alpha-1 isoform [Tribolium castaneum]
WB-contig_1372 (471 letters; record 144)	3.2e-15	71.7	153	16	52	97	dbj|BAC85595.1| unnamed protein product [Homo sapiens]
WB-contig_1323 (726 letters; record 98)	1.2e-92	100	552	13	1	180	prf||0807217A DNA,phage lambda >prf||0807217B protein Q
15106.m00016 (345 letters; record 91)	6.8e-19	46.9	13	342	242	350	emb|CAE59779.1| Hypothetical protein CBG03231 [Caenorhabditis briggsae]
13370.m00110 (378 letters; record 31)	4.3e-49	83.4	1	372	1	127	ref|YP_198586.1| NifU homolog involved in Fe-S cluster formation [Wolbachia endosymbiont strain TRS of Brugia malayi] >gb|AAW71344.1| NifU homolog involved in Fe-S cluster formation [Wolbachia endosymbiont strain TRS of Brugia malayi]
14990.m08110 (1665 letters; record 1034)	9.1e-214	72	1	1662	14	564	ref|NP_491560.1| Ezrin/Radixin/Moesin family member (erm-1) [Caenorhabditis elegans] >gb|AAB37642.1| Ezrin/radixin/moesin protein 1, isoform b [Caenorhabditis elegans] >dbj|BAC98355.1| ERM-1B [Caenorhabditis elegans] >dbj|BAC98358.1| ERM-1B [Caenorhabditis elegans]
14409.m00244 (747 letters; record 1165)	5.6e-10	26.3	115	603	848	1009	ref|NP_506253.3| F15B9.4 [Caenorhabditis elegans] >emb|CAB01425.3| Hypothetical protein F15B9.4 [Caenorhabditis elegans]
14971.m02834 (1467 letters; record 622)	4.5e-48	37.7	751	1455	1838	2072	emb|CAE66816.1| Hypothetical protein CBG12181 [Caenorhabditis briggsae]
BMC02048 (490 letters; record 170)	7.3e-31	66.3	15	308	42	139	ref|NP_499132.1| F58A4.9 [Caenorhabditis elegans] >sp|P34476|RPO1D_CAEEL Probable DNA-directed RNA polymerase I subunit D >emb|CAA80165.1| Hypothetical protein F58A4.9 [Caenorhabditis elegans]
BMC01706 (446 letters; record 451)	7.1e-17	49.3	197	445	3	84	gb|EAA09399.4| ENSANGP00000009967 [Anopheles gambiae str. PEST]
BMC01666 (629 letters; record 71)	2e-37	59.4	25	408	1	137	ref|NP_496278.1| C06A1.5 [Caenorhabditis elegans] >sp|Q17684|RPB6_CAEEL Probable DNA-directed RNA polymerases I, II, and III 14.4 kDa polypeptide (RPB6) >emb|CAA90053.1| Hypothetical protein C06A1.5 [Caenorhabditis elegans]
Wbm0760 (618 letters; record 1162)	1.4e-107	100	1	615	1	205	ref|YP_198590.1| Signal peptidase I [Wolbachia endosymbiont strain TRS of Brugia malayi] >gb|AAW71348.1| Signal peptidase I [Wolbachia endosymbiont strain TRS of Brugia malayi]
14424.m00387 (780 letters; record 2)	2.2e-45	41.8	49	777	30	265	ref|NP_001023328.1| R07H5.3a [Caenorhabditis elegans] >emb|CAB03226.2| Hypothetical protein R07H5.3a [Caenorhabditis elegans]
14971.m02814 (114 letters; record 205)	9.3e-07	56.7	2	112	253	289	gb|AAO18222.1| peptidylglycine alpha hydroxylating mono-oxygenase [Schistosoma mansoni]
14232.m00264 (2868 letters; record 39)	5.2e-28	22.9	331	2829	53	859	emb|CAE72525.1| Hypothetical protein CBG19705 [Caenorhabditis briggsae]
TC3691 (672 letters; record 1163)	5.7e-43	42.6	8	538	9	187	emb|CAE72716.1| Hypothetical protein CBG19953 [Caenorhabditis briggsae]
14975.m04538 (294 letters; record 324)	3.4e-13	42.3	7	279	30	120	emb|CAE59408.1| Hypothetical protein CBG02772 [Caenorhabditis briggsae]
12808.m00012 (380 letters; record 606)	8.8e-31	67.8	3	320	106	217	emb|CAE69512.1| Hypothetical protein CBG15720 [Caenorhabditis briggsae]
WB-contig_1675 (572 letters; record 394)	5.2e-12	88	17	142	87	126	dbj|BAB26428.1| unnamed protein product [Mus musculus]
14982.m02236 (867 letters; record 807)	9.7e-14	23.3	10	624	103	315	emb|CAE66869.1| Hypothetical protein CBG12246 [Caenorhabditis briggsae]
14972.m06952 (2142 letters; record 645)	6.3e-174	52.1	73	2133	175	867	gb|AAM12419.1| spliced leader 175 kDa protein [Ascaris suum]
13346.m00184 (801 letters; record 1171)	3.8e-66	49.2	4	792	1	263	emb|CAE60423.1| Hypothetical protein CBG04029 [Caenorhabditis briggsae]
BMC08555 (486 letters; record 829)	7.1e-21	42.9	21	485	881	1030	ref|NP_509836.1| VEGF (vascular endothelial growth factor) Receptor family member (ver-3) [Caenorhabditis elegans] >emb|CAA91990.1| Hypothetical protein F59F3.1 [Caenorhabditis elegans]
BMC11895 (269 letters; record 355)	5.4e-19	71.4	49	264	3	79	ref|NP_501727.1| K01H12.2 [Caenorhabditis elegans] >emb|CAA92472.1| Hypothetical protein K01H12.2 [Caenorhabditis elegans]
15343.m00013 (1023 letters; record 202)	2.7e-22	30.3	226	1002	25	275	emb|CAI24557.1| novel zinc finger domain-containing protein [Mus musculus]
12761.m00009 (717 letters; record 622)	7.6e-62	57.7	127	708	127	327	ref|NP_490679.1| COLlagen family member (col-45) [Caenorhabditis elegans] >gb|AAB54156.1| Collagen protein 45 [Caenorhabditis elegans]
Wbm0277 (1251 letters; record 681)	4.4e-230	100	1	1248	1	416	ref|YP_198108.1| Calcineurin-like phosphoesterase [Wolbachia endosymbiont strain TRS of Brugia malayi] >gb|AAW70866.1| Calcineurin-like phosphoesterase [Wolbachia endosymbiont strain TRS of Brugia malayi]
13188.m00033 (1089 letters; record 917)	6.9e-37	34.7	1	927	1	303	emb|CAE67220.1| Hypothetical protein CBG12657 [Caenorhabditis briggsae]
BMC02600 (501 letters; record 194)	1.6e-43	56	6	497	339	502	emb|CAE72254.1| Hypothetical protein CBG19373 [Caenorhabditis briggsae]
14979.m04385 (1389 letters; record 506)	1e-125	54.4	1	1308	101	535	ref|NP_499276.1| K10G9.1 [Caenorhabditis elegans] >emb|CAA85289.1| Hypothetical protein K10G9.1 [Caenorhabditis elegans] >emb|CAA88135.1| Hypothetical protein K10G9.1 [Caenorhabditis elegans]
14977.m04954 (1125 letters; record 396)	2.4e-76	51.9	1	597	1	202	emb|CAE73387.1| Hypothetical protein CBG20827 [Caenorhabditis briggsae]
13945.m00125 (219 letters; record 542)	2.3e-27	88.7	1	201	77	147	ref|YP_197980.1| Thiol-disulfide isomerase, thioredoxin family [Wolbachia endosymbiont strain TRS of Brugia malayi] >gb|AAW70738.1| Thiol-disulfide isomerase, thioredoxin family [Wolbachia endosymbiont strain TRS of Brugia malayi]
14972.m07465 (372 letters; record 455)	1.1e-36	62	1	369	1	124	ref|NP_495468.1| Ribosomal Protein, Large subunit family member (rpl-33) [Caenorhabditis elegans] >sp|P49180|RL35A_CAEEL 60S ribosomal protein L35a >gb|AAA82422.1| Ribosomal protein, large subunit protein 33 [Caenorhabditis elegans]
BMW00633 (669 letters; record 80)	5.3e-11	78.5	108	191	91	118	dbj|BAB33421.1| putative senescence-associated protein [Pisum sativum]
13247.m00688 (462 letters; record 961)	2.9e-43	59	4	453	436	589	ref|NP_001024805.1| Temporarily Assigned Gene name family member (tag-126) [Caenorhabditis elegans] >gb|AAQ82847.1| Temporarily assigned gene name protein 126, isoform b [Caenorhabditis elegans]
14961.m05281 (418 letters; record 317)	1.5e-28	44.8	8	415	361	496	ref|XP_966624.1| PREDICTED: similar to Hypothetical WD-repeat protein l(2)k07824 [Tribolium castaneum]
TC3568 (484 letters; record 82)	3.7e-27	63.1	202	480	14	108	ref|NP_491411.1| C44E4.4 [Caenorhabditis elegans] >gb|AAB54169.1| Hypothetical protein C44E4.4 [Caenorhabditis elegans]
14972.m07535 (89 letters; record 471)	1.9e-07	100	3	86	307	334	ref|NP_001024842.1| protein KINase family member (kin-2) [Caenorhabditis elegans] >gb|AAK82909.1|U39652_7 Protein kinase protein 2, isoform b [Caenorhabditis elegans]
BMC00667 (698 letters; record 1024)	1.6e-15	50	161	409	7	87	ref|NP_505417.1| K07B1.6a [Caenorhabditis elegans] >gb|AAB54242.1| Hypothetical protein K07B1.6a [Caenorhabditis elegans]
14355.m00223 (705 letters; record 1049)	4.3e-21	40.2	37	432	30	157	dbj|BAA24679.1| otx/orthodenticle related homeoprotein [Halocynthia roretzi]
BMC04954 (545 letters; record 839)	1.3e-54	75.6	32	502	1	160	sp|P37801|CLPH_ONCVO Calponin homolog OV9M
14249.m00049 (225 letters; record 916)	4.5e-22	63.1	1	222	96	171	ref|NP_001033359.1| F26A1.15 [Caenorhabditis elegans] >gb|AAZ32809.1| Hypothetical protein F26A1.15 [Caenorhabditis elegans]
TC3488 (847 letters; record 549)	3.2e-28	34.7	10	699	11	248	ref|XP_394630.2| PREDICTED: similar to elongation protein 4 homolog [Apis mellifera]
15135.m00167 (1962 letters; record 105)	1.3e-129	43.5	1	1917	1	630	emb|CAE67031.1| Hypothetical protein CBG12433 [Caenorhabditis briggsae]
14961.m05243 (1155 letters; record 389)	3.6e-132	66.8	67	1128	22	374	gb|AAB40605.1| cathepsin B-like cysteine proteinase [Ascaris suum]
14971.m02795 (996 letters; record 588)	1.2e-69	45.2	37	981	5	320	sp|Q61X59|MMP37_CAEBR MMP37-like protein, mitochondrial precursor >emb|CAE60498.1| Hypothetical protein CBG04116 [Caenorhabditis briggsae]
Wbm0576 (369 letters; record 978)	2.2e-59	100	1	366	1	122	ref|YP_198406.1| hypothetical protein Wbm0576 [Wolbachia endosymbiont strain TRS of Brugia malayi] >gb|AAW71164.1| Predicted protein [Wolbachia endosymbiont strain TRS of Brugia malayi]
14476.m00009 (218 letters; record 122)	6.6e-10	60	67	216	7	56	emb|CAE70610.1| Hypothetical protein CBG17293 [Caenorhabditis briggsae]
14992.m11302 (831 letters; record 181)	1e-56	53.1	208	816	13	209	ref|NP_501166.2| GRound-Like (grd related) family member (grl-4) [Caenorhabditis elegans] >gb|AAA81484.2| Ground-like (grd related) protein 4 [Caenorhabditis elegans]
BMW00408 (556 letters; record 347)	3.3e-35	42.2	8	553	284	469	emb|CAE69007.1| Hypothetical protein CBG15000 [Caenorhabditis briggsae]
WB-contig_1514 (1193 letters; record 259)	2.8e-61	50.7	30	779	35	287	emb|CAE70572.1| Hypothetical protein CBG17226 [Caenorhabditis briggsae]
14977.m05084 (2547 letters; record 457)	1.7e-230	62.8	1354	2544	481	887	ref|XP_222478.4| PREDICTED: similar to transportin 2 (importin 3, karyopherin beta 2b) [Rattus norvegicus] >ref|XP_001070750.1| PREDICTED: similar to transportin 2 (importin 3, karyopherin beta 2b) [Rattus norvegicus]
WB-contig_537 (525 letters; record 995)	1.2e-21	65.2	87	350	11	102	emb|CAE57582.1| Hypothetical protein CBG00561 [Caenorhabditis briggsae]
14053.m00122 (1266 letters; record 649)	3.6e-61	38.6	61	1089	433	782	ref|XP_393097.3| PREDICTED: similar to CG14650-PA [Apis mellifera]
14972.m07013 (1026 letters; record 710)	8.3e-66	36.9	424	996	173	359	ref|XP_684697.1| PREDICTED: similar to translocating chain-associating membrane protein [Danio rerio]
BMC07899 (713 letters; record 553)	3.9e-55	62	3	530	288	469	ref|NP_493467.1| K03D10.3 [Caenorhabditis elegans] >emb|CAB04552.2| Hypothetical protein K03D10.3 [Caenorhabditis elegans]
14356.m00512 (813 letters; record 1052)	2.2e-36	43.5	187	783	312	500	emb|CAE59274.1| Hypothetical protein CBG02606 [Caenorhabditis briggsae]
Wbm0179 (1170 letters; record 585)	6.5e-197	99.7	1	1167	1	389	ref|YP_198012.1| 1-deoxy-D-xylulose 5-phosphate reductoisomerase [Wolbachia endosymbiont strain TRS of Brugia malayi] >sp|Q5GTA4|DXR_WOLTR 1-deoxy-D-xylulose 5-phosphate reductoisomerase (DXP reductoisomerase) (1-deoxyxylulose-5-phosphate reductoisomerase) (2-C-methyl-D-erythritol 4-phosphate synthase) >gb|AAW70770.1| 1-deoxy-D-xylulose 5-phosphate reductoisomerase [Wolbachia endosymbiont strain …
14979.m04554 (1383 letters; record 562)	3.1e-30	45.7	106	561	32	184	ref|XP_969269.1| PREDICTED: similar to CG40351-PA.3 [Tribolium castaneum]
15084.m00043 (705 letters; record 81)	2.9e-52	50.2	4	675	121	343	emb|CAE56142.1| Hypothetical protein CBG23755 [Caenorhabditis briggsae]
14992.m11025 (1404 letters; record 1138)	2.5e-26	29.6	7	807	2	280	emb|CAE68833.1| Hypothetical protein CBG14794 [Caenorhabditis briggsae] >emb|CAE68849.1| Hypothetical protein CBG14811 [Caenorhabditis briggsae]
14947.m01142 (1896 letters; record 1140)	3e-231	71.8	274	1839	104	621	ref|NP_001023937.1| F46E10.1a [Caenorhabditis elegans] >gb|AAD14712.1| Hypothetical protein F46E10.1a [Caenorhabditis elegans]
14980.m02702 (2868 letters; record 643)	5.3e-179	54.5	1	1227	1	412	emb|CAE73674.1| Hypothetical protein CBG21183 [Caenorhabditis briggsae]
WB-contig_192 (805 letters; record 767)	1.4e-98	100	26	598	1	191	gb|AAD55261.1| GTP-binding protein [Wuchereria bancrofti]
AA509079 (278 letters; record 647)	2.8e-06	47.1	124	276	3	55	gb|AAW26069.1| SJCHGC06648 protein [Schistosoma japonicum]
14700.m00145 (1071 letters; record 129)	7.4e-125	69.3	28	1062	34	382	ref|XP_420257.1| PREDICTED: similar to Ribosomal protein S6 kinase alpha 6 (S6K-alpha 6) (90 kDa ribosomal protein S6 kinase 6) (p90-RSK 6) (Ribosomal S6 kinase 4) (RSK-4) (pp90RSK4) [Gallus gallus]
14364.m00211 (798 letters; record 444)	4.4e-39	75	592	795	112	179	emb|CAE71247.1| Hypothetical protein CBG18123 [Caenorhabditis briggsae]
BMC00309 (222 letters; record 8)	1.8e-17	69	58	219	161	215	gb|AAH56199.1| Smarca2 protein [Mus musculus]
BMC12019 (393 letters; record 400)	4.1e-07	65.9	263	391	62	104	ref|NP_506579.1| F23B12.5 [Caenorhabditis elegans] >sp|Q19749|ODP2_CAEEL Dihydrolipoyllysine-residue acetyltransferase component of pyruvate dehydrogenase complex, mitochondrial precursor (E2) (Dihydrolipoamide acetyltransferase component of pyruvate dehydrogenase complex) >emb|CAB01163.1| Hypothetical protein F23B12.5 [Caenorhabditis elegans]
BMC00923 (753 letters; record 560)	8.9e-37	40	93	464	23	143	ref|NP_509196.2| C36B7.6 [Caenorhabditis elegans] >gb|AAK68233.2|AC006615_7 Hypothetical protein C36B7.6 [Caenorhabditis elegans]
15508.m00009 (1028 letters; record 1013)	1e-134	78.1	79	1026	595	910	emb|CAE62116.1| Hypothetical protein CBG06155 [Caenorhabditis briggsae]
14099.m00135 (1512 letters; record 740)	2.8e-141	54.9	28	1473	10	479	ref|NP_499065.1| C38C10.2 [Caenorhabditis elegans] >sp|Q03567|YLD2_CAEEL Uncharacterized transporter C38C10.2 >emb|CAA79549.1| Hypothetical protein C38C10.2 [Caenorhabditis elegans]
TC3415 (615 letters; record 62)	5.7e-73	67.5	40	510	4	159	emb|CAE73310.1| Hypothetical protein CBG20737 [Caenorhabditis briggsae]
BMC02864 (391 letters; record 690)	2.2e-29	50	4	387	299	429	emb|CAE65126.1| Hypothetical protein CBG09991 [Caenorhabditis briggsae]
14990.m07753 (746 letters; record 786)	3.1e-103	78.9	3	743	191	437	ref|NP_491955.1| K02F2.2 [Caenorhabditis elegans] >sp|P27604|SAHH_CAEEL Adenosylhomocysteinase (S-adenosyl-L-homocysteine hydrolase) (AdoHcyase) (Protein dumpy-14) >gb|AAA28062.1| S-adenosylhomocysteine hydrolase >gb|AAB25906.1| S-adenosylhomocysteine hydrolase; AHH [Caenorhabditis elegans] >gb|AAB97565.1| Hypothetical protein K02F2.2 [Caenorhabditis elegans]
BMC03174 (487 letters; record 453)	9.2e-08	39.2	248	484	27	96	ref|NP_500377.1| Y37E11B.3 [Caenorhabditis elegans] >gb|AAD12823.1| Hypothetical protein Y37E11B.3 [Caenorhabditis elegans]
NP274646 (843 letters; record 346)	2.1e-150	100	1	840	1	280	gb|AAF37721.1|AF237486_1 galectin [Brugia malayi]
BMW01401 (595 letters; record 615)	3.2e-53	64.9	27	494	134	290	emb|CAE60870.1| Hypothetical protein CBG04581 [Caenorhabditis briggsae]
14990.m07865 (375 letters; record 1162)	1.7e-24	47.4	7	360	21	138	emb|CAE60477.1| Hypothetical protein CBG04089 [Caenorhabditis briggsae]
14968.m01506 (3504 letters; record 621)	0	57.8	733	3501	221	1147	ref|NP_001022088.1| F14E5.2b [Caenorhabditis elegans] >emb|CAH04737.1| Hypothetical protein F14E5.2b [Caenorhabditis elegans]
14990.m07769 (1863 letters; record 895)	1.7e-109	47.8	568	1815	78	496	ref|NP_491709.1| TYRosinase family member (tyr-4) [Caenorhabditis elegans] >gb|AAB52481.1| Hypothetical protein C34G6.2 [Caenorhabditis elegans]
13466.m00197 (591 letters; record 172)	2.8e-22	30.7	1	570	134	326	emb|CAE70375.1| Hypothetical protein CBG16935 [Caenorhabditis briggsae]
14954.m01611 (954 letters; record 53)	3.9e-71	44.8	1	951	333	646	emb|CAE73955.1| Hypothetical protein CBG21580 [Caenorhabditis briggsae]
BMC12081 (455 letters; record 415)	5.4e-42	78.3	20	352	13	123	ref|NP_694906.1| NADH dehydrogenase subunit 6 [Brugia malayi] >gb|AAN17807.1| NADH dehydrogenase subunit 6 [Brugia malayi]
12429.m00201 (747 letters; record 343)	3e-57	53.8	115	744	39	242	ref|NP_001022796.1| SET (trithorax/polycomb) domain containing family member (set-1) [Caenorhabditis elegans] >sp|Q22795|SET1_CAEEL Protein set-1 >gb|AAC77512.1| Set (trithorax/polycomb) domain containing protein 1, isoform a [Caenorhabditis elegans]
Wbm0796 (2625 letters; record 1198)	0	71.9	1	2487	1	826	gb|AAX86702.2| VirB6 [Wolbachia endosymbiont of Armadillidium vulgare]
14979.m04530 (121 letters; record 225)	5.1e-08	84.3	2	97	339	370	ref|XP_636294.1| hypothetical protein DDBDRAFT_0188361 [Dictyostelium discoideum AX4] >gb|EAL62781.1| hypothetical protein DDBDRAFT_0188361 [Dictyostelium discoideum AX4]
14972.m06972 (654 letters; record 656)	7.4e-22	34.7	22	651	5	212	ref|NP_001070633.1| hypothetical protein LOC565126 [Danio rerio] >gb|AAI24225.1| Zgc:153043 [Danio rerio]
13164.m00016 (348 letters; record 963)	3e-09	85.7	61	165	187	221	emb|CAJ83813.1| CHK1 checkpoint homolog (S. pombe) [Xenopus tropicalis]
12870.m00009 (651 letters; record 670)	7.7e-43	47.9	25	588	7	200	emb|CAE63359.1| Hypothetical protein CBG07767 [Caenorhabditis briggsae]
12992.m00077 (1758 letters; record 798)	8.2e-10	37	1753	1568	60	121	emb|CAF88611.1| unnamed protein product [Tetraodon nigroviridis]
14961.m05209 (1248 letters; record 307)	1.3e-58	37.5	1	957	104	412	emb|CAE69817.1| Hypothetical protein CBG16133 [Caenorhabditis briggsae]
BMB_gene_21 (390 letters; record 703)	8.4e-17	61.1	120	332	425	496	ref|XP_644961.1| hypothetical protein DDB0217088 [Dictyostelium discoideum] >ref|XP_001134629.1| uracil glycosylase [Dictyostelium discoideum AX4] >gb|EAS66963.1| uracil glycosylase [Dictyostelium discoideum AX4]
14749.m00216 (519 letters; record 292)	9.1e-41	52.9	5	502	835	1002	ref|NP_497837.1| Leucyl tRNA Synthetase family member (lrs-1) [Caenorhabditis elegans] >sp|Q09996|SYLC_CAEEL Leucyl-tRNA synthetase (Leucine--tRNA ligase) (LeuRS) >emb|CAA86751.1| Hypothetical protein R74.1 [Caenorhabditis elegans] >emb|CAA85280.1| Hypothetical protein R74.1 [Caenorhabditis elegans]
14245.m00082 (1266 letters; record 92)	2.4e-94	47.6	10	1260	5	421	ref|NP_490909.2| M01D7.4 [Caenorhabditis elegans] >gb|AAK84629.2|AF003739_4 Hypothetical protein M01D7.4 [Caenorhabditis elegans]
14963.m01810 (279 letters; record 473)	1.3e-13	53.8	10	240	67	139	ref|XP_793433.2| PREDICTED: similar to CG2264A [Strongylocentrotus purpuratus] >ref|XP_001188710.1| PREDICTED: similar to CG2264A [Strongylocentrotus purpuratus]
WB-contig_210 (978 letters; record 775)	1.9e-110	81	25	753	1	243	emb|CAE61654.1| Hypothetical protein CBG05588 [Caenorhabditis briggsae]
WB-contig_1346 (166 letters; record 120)	8.3e-14	73.5	165	7	34	86	dbj|BAC03469.1| unnamed protein product [Homo sapiens]
15510.m00010 (539 letters; record 272)	1.2e-19	34.2	6	515	157	319	ref|XP_001004273.1| PREDICTED: similar to gonadotropin inducible ovarian transcription factor 1 isoform 3 [Mus musculus]
14095.m00105 (726 letters; record 733)	4.1e-25	32.4	156	719	150	337	sp|Q03650|CRAM_TRYBB Cysteine-rich, acidic integral membrane protein precursor
15204.m00020 (1752 letters; record 579)	4.9e-19	29.1	1162	1722	429	616	ref|NP_490861.3| Y92H12A.5 [Caenorhabditis elegans] >gb|ABD63205.1| Hypothetical protein Y92H12A.5 [Caenorhabditis elegans]
14525.m00162 (2823 letters; record 126)	1.8e-202	48.3	685	2391	216	789	ref|NP_507906.1| Phasmid Socket Absent family member (psa-1) [Caenorhabditis elegans] >gb|AAG16654.1|AF230279_1 SWI3-like protein; PSA-1 [Caenorhabditis elegans] >emb|CAB54337.2| Hypothetical protein Y113G7B.23 [Caenorhabditis elegans]
14954.m01595 (470 letters; record 235)	8e-15	70.2	361	468	128	164	emb|CAE68636.1| Hypothetical protein CBG14526 [Caenorhabditis briggsae]
BMC00956 (845 letters; record 1108)	5.7e-98	83.7	6	653	1	216	emb|CAE67897.1| Hypothetical protein CBG13493 [Caenorhabditis briggsae]
14276.m00249 (186 letters; record 39)	2.6e-26	93.4	3	185	122	182	gb|ABA43002.1| SP-1 [Brugia malayi]
14963.m01808 (954 letters; record 471)	1.4e-34	33	184	948	17	260	ref|NP_505964.1| T04F3.2 [Caenorhabditis elegans] >emb|CAA96669.1| Hypothetical protein T04F3.2 [Caenorhabditis elegans]
BMC12063 (594 letters; record 294)	3.1e-62	65.6	2	592	98	293	pir||T15660 hypothetical protein C27F2.5 - Caenorhabditis elegans
BMC11047 (385 letters; record 1133)	1.9e-18	51.4	3	308	620	722	emb|CAE62536.1| Hypothetical protein CBG06645 [Caenorhabditis briggsae]
TC3238 (692 letters; record 42)	1.9e-42	62	125	472	4	119	pir||T29355 hypothetical protein R05G6.7 - Caenorhabditis elegans
15322.m00022 (1164 letters; record 798)	1.3e-56	36.7	4	1140	514	904	ref|NP_498348.1| C23G10.8 [Caenorhabditis elegans] >gb|AAF99879.1| Hypothetical protein C23G10.8 [Caenorhabditis elegans]
BMW01270 (605 letters; record 578)	1.3e-70	67.7	289	11	490	582	emb|CAE61835.1| Hypothetical protein CBG05805 [Caenorhabditis briggsae]
14929.m00396 (999 letters; record 841)	3.8e-144	82.4	28	996	19	333	ref|NP_499603.1| Protein PHosphatase family member (pph-4.1) [Caenorhabditis elegans] >emb|CAA22090.1| Hypothetical protein Y75B8A.30 [Caenorhabditis elegans]
14990.m07944 (249 letters; record 1173)	6.5e-14	51.7	7	246	1	85	ref|XP_795741.1| PREDICTED: hypothetical protein [Strongylocentrotus purpuratus] >ref|XP_001177128.1| PREDICTED: hypothetical protein [Strongylocentrotus purpuratus]
14980.m02718 (996 letters; record 649)	8.6e-28	27.1	61	993	11	308	emb|CAE71144.1| Hypothetical protein CBG17999 [Caenorhabditis briggsae]
BMC01060 (848 letters; record 180)	7.9e-25	40.2	42	542	544	703	ref|XP_886170.1| PREDICTED: similar to proteasome 26S non-ATPase subunit 1 isoform 13 [Bos taurus]
14971.m02866 (1293 letters; record 628)	5e-55	39.8	28	1137	5	352	ref|NP_956760.1| protein tyrosine phosphatase, non-receptor type 2 [Danio rerio] >gb|AAH55169.1| Protein tyrosine phosphatase, non-receptor type 2 [Danio rerio]
14945.m00265 (1413 letters; record 1122)	2.6e-124	52.3	1	813	388	661	ref|NP_500304.2| Y67D8A.1 [Caenorhabditis elegans] >gb|AAK68543.2|AC024848_1 Hypothetical protein Y67D8A.1 [Caenorhabditis elegans]
13538.m00204 (392 letters; record 987)	1.9e-07	39	133	384	23	109	ref|XP_001223008.1| hypothetical protein CHGG_03794 [Chaetomium globosum CBS 148.51] >gb|EAQ87175.1| hypothetical protein CHGG_03794 [Chaetomium globosum CBS 148.51]
14972.m07829 (2721 letters; record 1121)	9.1e-252	52	79	1479	21	496	ref|NP_494897.3| R05F9.12 [Caenorhabditis elegans] >gb|AAA83174.3| Hypothetical protein R05F9.12 [Caenorhabditis elegans]
BMC07138 (840 letters; record 37)	2.1e-47	67.3	5	418	57	194	gb|AAY52456.1| ubiquitin conjugating enzyme E2 [Caenorhabditis remanei]
BMC00888 (611 letters; record 1138)	1.7e-12	66	422	586	206	261	sp|Q9U6D2|JNK1_ANCCA Stress-activated protein kinase JNK-1
BMW00289 (594 letters; record 12)	1.9e-78	68.8	2	352	31	152	ref|NP_001024806.1| M03F4.7a [Caenorhabditis elegans] >gb|AAB04578.1| Hypothetical protein M03F4.7a [Caenorhabditis elegans] >gb|AAF34189.1| calumenin-like protein [Caenorhabditis elegans]
14972.m07116 (1218 letters; record 731)	2.4e-64	37.8	34	1158	111	470	ref|NP_001023577.1| Prion-like-(Q/N-rich)-domain-bearing protein family member (pqn-89) [Caenorhabditis elegans] >gb|AAF60877.1| Prion-like-(q/n-rich)-domain-bearing protein protein 89, isoform a [Caenorhabditis elegans]
CB328841 (414 letters; record 881)	1.8e-34	60.9	15	413	3	134	ref|ZP_00742913.1| Pyruvate kinase [Bacillus thuringiensis serovar israelensis ATCC 35646] >gb|EAO52809.1| Pyruvate kinase [Bacillus thuringiensis serovar israelensis ATCC 35646]
14274.m00229 (310 letters; record 1153)	7.5e-52	99	2	307	403	504	sp|P29030|CHIT_BRUMA Endochitinase precursor (MF1 antigen) >gb|AAA27854.1| chitinase
14494.m00077 (544 letters; record 23)	5.8e-07	27.3	7	543	295	471	ref|XP_783989.2| PREDICTED: similar to Rad50-interacting protein 1 [Strongylocentrotus purpuratus] >ref|XP_001179475.1| PREDICTED: similar to Rad50-interacting protein 1 [Strongylocentrotus purpuratus]
13247.m00720 (1366 letters; record 991)	3.8e-15	36.6	2	484	387	549	ref|NP_001024684.1| F47A4.3b [Caenorhabditis elegans] >emb|CAH60776.1| Hypothetical protein F47A4.3b [Caenorhabditis elegans]
WB-contig_1345 (154 letters; record 119)	1.1e-09	73.3	143	9	69	112	dbj|BAC86219.1| unnamed protein product [Homo sapiens]
13563.m00018 (534 letters; record 305)	2e-16	35.6	76	528	72	228	emb|CAB64386.1| SoxNeuro [Drosophila melanogaster]
Wbm0710 (2481 letters; record 1112)	0	100	1	2478	1	826	ref|YP_198540.1| Membrane associated signal transduction histidine kinase and receiver domain [Wolbachia endosymbiont strain TRS of Brugia malayi] >gb|AAW71298.1| Membrane associated signal transduction histidine kinase and receiver domain [Wolbachia endosymbiont strain TRS of Brugia malayi]
BMC02420 (378 letters; record 262)	1.4e-14	55.7	184	366	23	83	ref|NP_506688.1| T01C3.4 [Caenorhabditis elegans] >emb|CAB01664.1| Hypothetical protein T01C3.4 [Caenorhabditis elegans]
BMW00676 (256 letters; record 258)	4.2e-10	60.8	34	171	14	59	ref|NP_741813.1| T07H6.1b [Caenorhabditis elegans] >gb|AAM15599.1|U53344_2 Hypothetical protein T07H6.1b [Caenorhabditis elegans]
Wbm0043 (414 letters; record 451)	8.9e-65	100	1	411	1	137	ref|YP_197877.1| hypothetical protein Wbm0043 [Wolbachia endosymbiont strain TRS of Brugia malayi] >gb|AAW70635.1| Predicted protein [Wolbachia endosymbiont strain TRS of Brugia malayi]
14672.m00017 (1194 letters; record 435)	1.7e-52	41.9	124	1164	344	708	gb|AAS92593.1| excretory/secretory protein Juv-p120 precursor [Litomosoides sigmodontis]
BMC06835 (529 letters; record 413)	4.2e-30	70	3	323	1026	1128	ref|NP_741352.1| Membrane Calcium ATPase family member (mca-3) [Caenorhabditis elegans] >gb|AAM97979.1| Membrane calcium atpase protein 3, isoform c [Caenorhabditis elegans]
13562.m00090 (723 letters; record 300)	1.3e-43	42.3	1	621	458	659	emb|CAE59556.1| Hypothetical protein CBG02953 [Caenorhabditis briggsae]
14920.m00419 (1107 letters; record 788)	1.1e-49	54.3	88	720	7	208	ref|NP_741836.1| SOX (mammalian SRY box) family member (sox-2) [Caenorhabditis elegans] >gb|AAA79747.2| Sox (mammalian sry box) family protein 2, isoform a [Caenorhabditis elegans]
14972.m07644 (1308 letters; record 1145)	7.9e-57	38.2	670	1305	742	954	ref|NP_001023357.2| T04C4.1a [Caenorhabditis elegans] >gb|AAZ32794.1| Hypothetical protein T04C4.1a [Caenorhabditis elegans]
14972.m07742 (513 letters; record 892)	6.6e-76	87.6	1	510	1	170	emb|CAE58684.1| Hypothetical protein CBG01858 [Caenorhabditis briggsae] >emb|CAE58685.1| Hypothetical protein CBG01859 [Caenorhabditis briggsae]
BMC07874 (485 letters; record 737)	2.4e-53	68.9	4	477	187	344	emb|CAE75346.1| Hypothetical protein CBG23326 [Caenorhabditis briggsae]
BMC03631 (318 letters; record 592)	3.2e-37	79.7	7	303	6	104	ref|NP_491092.1| Y54E10BR.5 [Caenorhabditis elegans] >gb|AAF59551.1| Hypothetical protein Y54E10BR.5 [Caenorhabditis elegans]
Wbm0681 (417 letters; record 1083)	3.3e-67	100	1	414	1	138	ref|YP_198511.1| hypothetical protein Wbm0681 [Wolbachia endosymbiont strain TRS of Brugia malayi] >gb|AAW71269.1| Uncharacterized conserved membrane protein [Wolbachia endosymbiont strain TRS of Brugia malayi]
14961.m05034 (549 letters; record 577)	1.6e-30	47	7	546	61	235	ref|NP_741422.1| Y73B6BL.33 [Caenorhabditis elegans] >gb|AAM44389.1|AC084197_27 Hypothetical protein Y73B6BL.33 [Caenorhabditis elegans]
14768.m00179 (737 letters; record 309)	8.8e-13	25.2	26	709	573	791	ref|NP_740827.1| Y44E3A.6a [Caenorhabditis elegans] >gb|AAN73852.1| Hypothetical protein Y44E3A.6a [Caenorhabditis elegans]
BMC01973 (426 letters; record 1164)	9.6e-29	65.9	133	423	138	234	ref|XP_425725.1| PREDICTED: similar to Serine/threonine-protein kinase 6 (Serine/threonine kinase 15) (Aurora/IPL1-related kinase 1) (Aurora-related kinase 1) (hARK1) (Aurora-A) (Breast-tumor-amplified kinase) [Gallus gallus]
BMC00613 (632 letters; record 1007)	2.6e-17	35.5	191	592	2	132	emb|CAE67685.1| Hypothetical protein CBG13252 [Caenorhabditis briggsae]
12903.m00106 (2163 letters; record 745)	7.5e-61	61.5	424	876	1	151	ref|NP_497829.1| C16C10.8 [Caenorhabditis elegans] >sp|Q09464|YQ58_CAEEL Hypothetical protein C16C10.8 >emb|CAA86746.1| Hypothetical protein C16C10.8 [Caenorhabditis elegans]
14979.m04603 (894 letters; record 606)	1.1e-93	60.1	7	891	95	388	emb|CAE67145.1| Hypothetical protein CBG12568 [Caenorhabditis briggsae]
14954.m01669 (888 letters; record 37)	1.1e-59	58.5	25	573	237	426	pir||T22089 hypothetical protein Y16B4A.1 - Caenorhabditis elegans
BMC01157 (483 letters; record 585)	3e-57	98.3	30	392	1	121	ref|NP_001030580.1| hypothetical protein LOC618702 [Bos taurus] >sp|Q3T0L7|RL28_BOVIN 60S ribosomal protein L28 >gb|AAI02345.1| Similar to ribosomal protein L28 [Bos taurus]
14948.m00287 (1248 letters; record 1066)	4.3e-33	34	208	1245	623	965	ref|XP_725343.1| hypothetical protein PY04960 [Plasmodium yoelii yoelii str. 17XNL] >gb|EAA16908.1| Drosophila melanogaster CG8797 gene product-related [Plasmodium yoelii yoelii]
14034.m00010 (699 letters; record 619)	5e-39	40.3	91	696	202	408	ref|XP_699846.1| PREDICTED: similar to Zinc finger protein 180 (HHZ168) [Danio rerio]
TC3352 (532 letters; record 469)	5.4e-07	29.1	32	409	144	255	ref|XP_636207.1| putative small nuclear ribonucleoparticle-associated protein [Dictyostelium discoideum AX4] >gb|EAL62706.1| putative small nuclear ribonucleoparticle-associated protein [Dictyostelium discoideum AX4]
BMC00750 (1220 letters; record 1048)	1.1e-35	32.3	583	1161	747	935	ref|XP_394651.2| PREDICTED: similar to CG17665-PA.3 isoform 1 [Apis mellifera]
14253.m00152 (456 letters; record 1147)	7.5e-06	27.7	58	435	10	132	ref|NP_001026534.1| thyroid hormone receptor associated protein 4 [Gallus gallus] >emb|CAH65264.1| hypothetical protein [Gallus gallus]
15111.m00029 (225 letters; record 432)	2.8e-08	38.3	3	221	158	230	gb|AAK30077.1|AF336811_1 collagen-like protein B [Streptococcus pyogenes]
BMC03608 (363 letters; record 586)	5.4e-49	88.2	7	363	2	120	emb|CAE69689.1| Hypothetical protein CBG15944 [Caenorhabditis briggsae]
14972.m07247 (2490 letters; record 822)	9.6e-187	52.7	160	2358	112	838	emb|CAE62104.1| Hypothetical protein CBG06138 [Caenorhabditis briggsae]
14992.m11111 (3222 letters; record 1158)	1.4e-204	43.6	721	3201	142	969	emb|CAB57358.1| microsomal aminopeptidase [Haemonchus contortus]
BMC06201 (394 letters; record 1072)	6.6e-43	88.9	33	359	243	351	ref|ZP_00730120.1| COG5281: Phage-related minor tail protein [Escherichia coli E22]
14284.m00374 (480 letters; record 971)	5.1e-14	46.5	67	324	37	120	ref|NP_001022167.1| Temporarily Assigned Gene name family member (tag-169) [Caenorhabditis elegans] >emb|CAH04715.1| Hypothetical protein F44G4.4b [Caenorhabditis elegans]
TC2778 (487 letters; record 106)	2.7e-79	96.1	3	470	393	548	ref|NP_008370.1|COX1_13186 cytochrome c oxidase subunit I [Onchocerca volvulus] >gb|AAC61612.1| cytochrome oxidase subunit 1 [Onchocerca volvulus]
14979.m04612 (3861 letters; record 583)	6e-185	39.4	1561	3858	12386	13133	gb|AAQ11020.1| mesocentin [Caenorhabditis briggsae]
Wbm0515 (186 letters; record 917)	2e-26	100	1	183	1	61	ref|YP_198345.1| hypothetical protein Wbm0515 [Wolbachia endosymbiont strain TRS of Brugia malayi] >gb|AAW71103.1| Predicted protein [Wolbachia endosymbiont strain TRS of Brugia malayi]
14749.m00215 (1002 letters; record 297)	5.2e-76	48.7	37	987	15	332	gb|AAH76734.1| MGC81365 protein [Xenopus laevis]
WB-contig_1422 (196 letters; record 183)	4.3e-06	88.4	1	78	196	221	gb|EAT42328.1| conserved hypothetical protein [Aedes aegypti] >gb|EAT42329.1| conserved hypothetical protein [Aedes aegypti]
15424.m00007 (1717 letters; record 228)	4e-117	51.1	163	1713	926	1420	gb|AAQ22439.1| RE63138p [Drosophila melanogaster]
13747.m00049 (1029 letters; record 390)	2.7e-104	60.1	526	1023	204	371	ref|NP_493668.1| C. elegans WNT family member (cwn-1) [Caenorhabditis elegans] >sp|P34888|WNT1_CAEEL Protein Wnt-1 precursor >emb|CAA51446.1| Wnt-1 protein [Caenorhabditis elegans] >gb|AAB71011.1| C. elegans wnt family protein 1, isoform a [Caenorhabditis elegans]
15224.m00009 (1755 letters; record 145)	4.8e-57	59.4	898	1542	454	663	emb|CAE71867.1| Hypothetical protein CBG18919 [Caenorhabditis briggsae]
Wbm0296 (1323 letters; record 700)	3.8e-231	100	1	1320	1	440	ref|YP_198127.1| Ankyrin repeat-containing protein [Wolbachia endosymbiont strain TRS of Brugia malayi] >gb|AAW70885.1| Ankyrin repeat-containing protein [Wolbachia endosymbiont strain TRS of Brugia malayi]
14393.m00059 (252 letters; record 501)	5.9e-36	85.3	1	246	1	82	emb|CAE65930.1| Hypothetical protein CBG11103 [Caenorhabditis briggsae]
WB-contig_968 (661 letters; record 1011)	2e-44	65.4	8	394	121	256	ref|XP_624713.1| PREDICTED: similar to CG10754-PA [Apis mellifera]
14895.m00026 (890 letters; record 667)	8.6e-60	45.5	3	890	17	321	ref|NP_503395.1| C39F7.2 [Caenorhabditis elegans] >gb|AAC69216.2| Hypothetical protein C39F7.2 [Caenorhabditis elegans]
BMC01421 (374 letters; record 920)	2.6e-17	44.6	34	315	164	256	ref|NP_999915.1| hypothetical protein LOC406612 [Danio rerio] >gb|AAH56330.1| Zgc:65779 [Danio rerio] >gb|AAH69061.1| Zgc:65779 protein [Danio rerio]
14715.m01242 (1086 letters; record 551)	6.6e-58	38.1	25	717	15	245	emb|CAE64671.1| Hypothetical protein CBG09446 [Caenorhabditis briggsae]
BMC05015 (591 letters; record 850)	1.2e-15	35.7	18	467	4	146	ref|NP_495280.1| C32D5.12 [Caenorhabditis elegans] >gb|AAC46799.1| Hypothetical protein C32D5.12 [Caenorhabditis elegans]
Wbm0238 (1368 letters; record 642)	2.3e-240	100	1	1365	1	455	ref|YP_198069.1| UDP-N-acetylmuramyl pentapeptide synthase [Wolbachia endosymbiont strain TRS of Brugia malayi] >gb|AAW70827.1| UDP-N-acetylmuramyl pentapeptide synthase [Wolbachia endosymbiont strain TRS of Brugia malayi]
BMC02629 (420 letters; record 315)	2.3e-25	50	54	401	2	117	ref|NP_505155.1| F38E1.9 [Caenorhabditis elegans] >sp|Q20157|MPU1_CAEEL Mannose-P-dolichol utilization defect 1 protein homolog >gb|AAA83473.1| Hypothetical protein F38E1.9 [Caenorhabditis elegans]
15431.m00031 (1281 letters; record 233)	5.2e-124	57	1	1278	1	429	emb|CAE57882.1| Hypothetical protein CBG00928 [Caenorhabditis briggsae]
13247.m00704 (639 letters; record 1063)	2.9e-27	40.3	10	552	1596	1781	ref|NP_508324.1| Y75D11A.5 [Caenorhabditis elegans] >gb|AAF36060.1| Hypothetical protein Y75D11A.5 [Caenorhabditis elegans]
14648.m00052 (897 letters; record 1098)	7.7e-59	43.3	1	879	206	490	ref|XP_613406.1| PREDICTED: similar to CG11306-PA [Bos taurus]
Wbm0776 (468 letters; record 1178)	3.4e-79	100	1	465	1	155	ref|YP_198606.1| hypothetical protein Wbm0776 [Wolbachia endosymbiont strain TRS of Brugia malayi] >gb|AAW71364.1| Predicted protein [Wolbachia endosymbiont strain TRS of Brugia malayi]
14500.m00154 (1368 letters; record 739)	1.3e-36	27.5	112	1263	79	478	ref|XP_394287.2| PREDICTED: similar to vacuolar peduncle CG9209-PB, isoform B [Apis mellifera]
BMC02040 (587 letters; record 167)	1e-31	94.7	65	292	1	76	ref|NP_492717.1| F45H11.2 [Caenorhabditis elegans] >sp|Q93725|NEDD8_CAEEL NEDD8 precursor (Ubiquitin-like protein Nedd8) (Neddylin) (Protein NED-8) >emb|CAB01708.1| Hypothetical protein F45H11.2 [Caenorhabditis elegans]
TC2982 (563 letters; record 310)	9.3e-15	37.2	10	405	2	136	ref|NP_506598.1| RNAi-Induced Longevity family member (ril-1) [Caenorhabditis elegans] >emb|CAB03983.1| Hypothetical protein C53A5.1 [Caenorhabditis elegans]
14562.m00124 (822 letters; record 848)	1.3e-17	36.5	376	804	4	143	ref|NP_491693.1| C.Elegans Homeobox family member (ceh-12) [Caenorhabditis elegans] >sp|P17487|HM12_CAEEL Homeobox protein ceh-12 >gb|AAB96698.1| C.elegans homeobox protein 12 [Caenorhabditis elegans]
14963.m01790 (3201 letters; record 463)	9.9e-18	22.2	1492	3072	700	1202	gb|EAT40858.1| conserved hypothetical protein [Aedes aegypti]
Wbm0124 (1740 letters; record 530)	0	100	1	1737	1	579	ref|YP_197957.1| Single-stranded DNA-specific exonuclease RecJ [Wolbachia endosymbiont strain TRS of Brugia malayi] >gb|AAW70715.1| Single-stranded DNA-specific exonuclease RecJ [Wolbachia endosymbiont strain TRS of Brugia malayi]
13311.m00343 (318 letters; record 1195)	1.6e-08	34.7	28	291	270	356	ref|NP_149990.1| zinc finger protein 670 [Homo sapiens] >sp|Q9BS34|ZN670_HUMAN Zinc finger protein 670 >gb|AAH05360.1| Zinc finger protein 670 [Homo sapiens] >dbj|BAC11200.1| unnamed protein product [Homo sapiens] >emb|CAH70012.1| novel protein similar to zinc finger protein [Homo sapiens] >emb|CAI15616.1| novel protein similar to zinc finger protein [Homo sapiens]
14990.m07900 (1056 letters; record 950)	2.8e-12	31.7	412	732	595	697	emb|CAE58947.1| Hypothetical protein CBG02215 [Caenorhabditis briggsae]
BMC05008 (410 letters; record 898)	4.9e-14	62.5	167	358	1	64	emb|CAE62159.1| Hypothetical protein CBG06206 [Caenorhabditis briggsae]
TC3682 (1776 letters; record 938)	3.7e-249	99.7	52	1443	1	464	sp|P27592|EF1A_ONCVO Elongation factor 1-alpha (EF-1-alpha) >gb|AAA29416.1| elongation factor
BMC00258 (404 letters; record 899)	3.3e-12	60	67	171	4	38	ref|XP_974133.1| PREDICTED: similar to transmembrane protein 14C [Tribolium castaneum]
12442.m00022 (1188 letters; record 280)	7.4e-12	32	373	1041	36	263	gb|AAI07479.1| C6orf205 protein [Homo sapiens]
14794.m00097 (1245 letters; record 507)	6.6e-101	51.4	4	1242	4	400	ref|NP_502122.1| DNaJ domain (prokaryotic heat shock protein) family member (dnj-1) [Caenorhabditis elegans] >emb|CAA97416.1| Hypothetical protein B0035.14 [Caenorhabditis elegans]
14705.m00186 (643 letters; record 101)	1e-35	45.1	31	435	5	128	ref|NP_001039594.1| WD repeat domain, phosphoinositide interacting 1 [Bos taurus] >gb|AAI05504.1| WD repeat domain, phosphoinositide interacting 1 [Bos taurus]
14627.m00043 (768 letters; record 1017)	4.8e-24	32.4	82	744	271	497	emb|CAE56797.1| Hypothetical protein CBG24609 [Caenorhabditis briggsae]
AA842209 (336 letters; record 673)	6.6e-12	100	218	334	1	39	ref|YP_198302.1| Threonyl-tRNA synthetase [Wolbachia endosymbiont strain TRS of Brugia malayi] >sp|Q5GSG4|SYT_WOLTR Threonyl-tRNA synthetase (Threonine--tRNA ligase) (ThrRS) >gb|AAW71060.1| Threonyl-tRNA synthetase [Wolbachia endosymbiont strain TRS of Brugia malayi]
14961.m05160 (504 letters; record 266)	2e-21	49	1	321	1	107	ref|NP_509272.1| F46C8.3 [Caenorhabditis elegans] >gb|AAF99942.2| Hypothetical protein F46C8.3 [Caenorhabditis elegans]
Wbm0802 (198 letters; record 1204)	2.7e-31	100	1	195	1	65	ref|YP_198632.1| NADH:ubiquinone oxidoreductase Fe-S subunit [Wolbachia endosymbiont strain TRS of Brugia malayi] >gb|AAW71390.1| NADH:ubiquinone oxidoreductase Fe-S subunit [Wolbachia endosymbiont strain TRS of Brugia malayi]
14039.m00115 (986 letters; record 1082)	6.1e-153	90.3	69	986	1	311	sp|P49149|RL3_TOXCA 60S ribosomal protein L3 >gb|AAA92285.1| ribosomal protein L3
Wbm0232 (798 letters; record 638)	4.5e-141	100	1	795	1	265	ref|YP_198065.1| Phosphoribosylformylglycinamidine (FGAM) synthase, glutamine amidotransferase domain [Wolbachia endosymbiont strain TRS of Brugia malayi] >gb|AAW70823.1| Phosphoribosylformylglycinamidine (FGAM) synthase, glutamine amidotransferase domain [Wolbachia endosymbiont strain TRS of Brugia malayi]
BMC02968 (449 letters; record 400)	1.9e-55	99.1	104	448	1	115	gb|AAF91074.1| macrophage migration inhibitory factor 2 [Brugia malayi]
15227.m00009 (1252 letters; record 148)	1.7e-67	45.6	32	925	358	630	emb|CAE75221.1| Hypothetical protein CBG23170 [Caenorhabditis briggsae]
14972.m07062 (369 letters; record 387)	1.4e-10	36	10	363	10	133	gb|AAH59994.1| MGC68780 protein [Xenopus laevis]
BMC01914 (433 letters; record 141)	1.4e-26	56.9	174	431	538	623	ref|XP_393033.3| PREDICTED: similar to CG4041-PA [Apis mellifera]
BMW00636 (332 letters; record 148)	2e-51	94.5	332	3	11	120	ref|NP_694903.1| NADH dehydrogenase subunit 2 [Brugia malayi] >gb|AAN17804.1| NADH dehydrogenase subunit 2 [Brugia malayi]
14963.m01825 (774 letters; record 451)	1.1e-20	57.1	511	762	267	350	ref|NP_001024093.1| GRound-Like (grd related) family member (grl-7) [Caenorhabditis elegans] >emb|CAB07652.1| Hypothetical protein T02E9.2a [Caenorhabditis elegans]
12983.m00011 (414 letters; record 730)	7.4e-61	77.3	1	411	244	380	emb|CAE69114.1| Hypothetical protein CBG15140 [Caenorhabditis briggsae]
14641.m00156 (131 letters; record 75)	1e-08	62.7	1	129	13	55	ref|NP_496552.1| Y17G7B.1 [Caenorhabditis elegans] >emb|CAA19448.1| Hypothetical protein Y17G7B.1 [Caenorhabditis elegans]
14967.m01548 (1731 letters; record 497)	6.2e-121	44.4	1	1611	71	597	ref|NP_510249.2| TREhalase family member (tre-4) [Caenorhabditis elegans] >emb|CAD54511.1| trehalase [Caenorhabditis elegans] >emb|CAA94130.2| Hypothetical protein F15A2.2 [Caenorhabditis elegans]
14972.m07322 (3498 letters; record 916)	1.1e-224	47.7	223	2556	58	816	ref|NP_989802.1| ubiquitin specific protease 7 (herpes virus-associated) [Gallus gallus] >gb|AAQ74888.1| UBP [Gallus gallus]
14956.m00489 (311 letters; record 544)	5.2e-26	59.7	9	299	929	1025	sp|Q623T0|ODO1_CAEBR 2-oxoglutarate dehydrogenase E1 component, mitochondrial precursor (Alpha-ketoglutarate dehydrogenase) >emb|CAE58572.1| Hypothetical protein CBG01737 [Caenorhabditis briggsae]
BMC01699 (749 letters; record 81)	2e-129	99.5	2	748	4	252	emb|CAB41467.1| TBP-like factor [Brugia malayi]
15448.m00009 (856 letters; record 944)	8.2e-110	76	1	852	27	296	ref|XP_317947.2| ENSANGP00000020532 [Anopheles gambiae str. PEST]
15443.m00043 (586 letters; record 1166)	1.1e-16	34.2	148	576	32	172	ref|NP_496280.1| mammalian cell Death Associated Protein related family member (dap-3) [Caenorhabditis elegans] >gb|AAD20727.1| unknown [Caenorhabditis elegans] >emb|CAB60994.1| Hypothetical protein C14A4.2 [Caenorhabditis elegans]
13736.m00405 (1332 letters; record 384)	1.2e-144	65.4	19	972	3	317	sp|Q60Q90|PUR8_CAEBR Adenylosuccinate lyase (Adenylosuccinase) (ASL) (ASASE) >emb|CAE74232.1| Hypothetical protein CBG21917 [Caenorhabditis briggsae]
14961.m05135 (1053 letters; record 257)	2.6e-74	44	43	1038	9	336	emb|CAE18060.2| Hypothetical protein ZK678.8 [Caenorhabditis elegans] >emb|CAL49453.1| Hypothetical protein ZK678.8 [Caenorhabditis elegans]
Wbm0223 (1821 letters; record 629)	0	99.8	1	1818	1	606	ref|YP_198056.1| Glucosamine 6-phosphate synthetase, contains amidotransferase and phosphosugar isomerase domains [Wolbachia endosymbiont strain TRS of Brugia malayi] >gb|AAW70814.1| Glucosamine 6-phosphate synthetase, contains amidotransferase and phosphosugar isomerase domains [Wolbachia endosymbiont strain TRS of Brugia malayi]
BMC11666 (422 letters; record 289)	1.5e-25	57.4	24	296	117	210	ref|NP_523886.1| Ribosomal protein L23A CG7977-PA [Drosophila melanogaster] >gb|AAF47545.1| CG7977-PA [Drosophila melanogaster]
Wbm0568 (1206 letters; record 970)	2.1e-214	100	1	1203	1	401	ref|YP_198398.1| succinyl-diaminopimelate desuccinylase [Wolbachia endosymbiont strain TRS of Brugia malayi] >gb|AAW71156.1| Acetylornithine deacetylase/Succinyl-diaminopimelate desuccinylase [Wolbachia endosymbiont strain TRS of Brugia malayi]
BMC11715 (654 letters; record 303)	2.1e-37	49.4	127	378	39	117	sp|Q19420|IMPA1_CAEEL Probable inositol monophosphatase (IMPase) (IMP) (Inositol-1(or 4)-monophosphatase)
BMC05868 (350 letters; record 1005)	6.7e-12	38.5	27	350	9	115	pdb|1M1S|A Chain A, Structure Of Wr4, A C.Elegans Msp Family Member
14977.m04868 (711 letters; record 995)	1.2e-85	67	19	711	4	236	emb|CAE60636.1| Hypothetical protein CBG04280 [Caenorhabditis briggsae]
14977.m04902 (217 letters; record 607)	6.2e-25	74.6	1	213	1	71	emb|CAE57570.1| Hypothetical protein CBG00548 [Caenorhabditis briggsae]
WB-contig_1133 (421 letters; record 1145)	2.8e-45	87.7	86	403	22	127	gb|AAL66293.1|AF452453_1 phosphate transporter [Glycine max]
BMC00226 (315 letters; record 882)	9.6e-13	44.5	27	248	15	88	emb|CAE63509.1| Hypothetical protein CBG07988 [Caenorhabditis briggsae]
13075.m00123 (4812 letters; record 855)	6.3e-95	28.9	1522	4599	241	1253	ref|NP_491206.1| abnormal cell LINeage family member (lin-59) [Caenorhabditis elegans] >sp|O44757|LIN59_CAEEL Protein lin-59 (Abnormal cell lineage protein 59) >gb|AAD49324.1|AF163019_1 trithorax-related protein LIN-59 [Caenorhabditis elegans] >gb|AAB96746.1| Abnormal cell lineage protein 59 [Caenorhabditis elegans]
Wbm0693 (279 letters; record 1095)	1.4e-43	100	1	276	1	92	ref|YP_198523.1| hypothetical protein Wbm0693 [Wolbachia endosymbiont strain TRS of Brugia malayi] >gb|AAW71281.1| Predicted protein [Wolbachia endosymbiont strain TRS of Brugia malayi]
BMC05800 (804 letters; record 985)	3.6e-72	64.1	4	363	8	127	emb|CAD21560.1| NADH dehydrogenase subunit 2 [Rattus norvegicus]
BMC01652 (466 letters; record 662)	1.8e-41	57.6	1	465	213	366	ref|NP_741083.1| ALdehyde deHydrogenase family member (alh-11) [Caenorhabditis elegans] >gb|AAM29693.1|U00051_6 Aldehyde dehydrogenase protein 11, isoform b [Caenorhabditis elegans]
BMC08605 (630 letters; record 170)	3.4e-06	54.2	494	598	1	35	ref|XP_648185.1| enolase [Entamoeba histolytica HM-1:IMSS] >gb|EAL42801.1| enolase, putative [Entamoeba histolytica HM-1:IMSS]
14282.m00453 (810 letters; record 967)	1e-14	33.3	19	399	4	136	ref|NP_492325.2| R05D11.6 [Caenorhabditis elegans] >emb|CAA99893.2| Hypothetical protein R05D11.6 [Caenorhabditis elegans]
TC3024 (616 letters; record 1062)	3.8e-73	98	79	531	1	151	sp|P62299|RS13_BRUPA 40S ribosomal protein S13 (17.4K protein) >sp|P62300|RS13_WUCBA 40S ribosomal protein S13 (40S ribosomal protein S15) >emb|CAA34603.1| unnamed protein product [Brugia pahangi] >gb|AAA51420.1| ribosomal protein S13 >gb|AAA30343.1| ribosomal protein S13
BMC00351 (1023 letters; record 935)	1.4e-82	74.5	145	828	1	220	gb|AAB97283.2| vespid allergen antigen homolog [Brugia malayi] >gb|AAK12274.1| venom allergen antigen-like protein 1 [Brugia malayi]
12627.m00071 (373 letters; record 746)	1.3e-21	43.5	6	356	111	227	sp|Q6NTW6|ULA1_XENLA NEDD8-activating enzyme E1 regulatory subunit (Amyloid protein-binding protein 1) (APP-BP1) >gb|AAH68838.1| MGC81483 protein [Xenopus laevis]
14975.m04431 (1596 letters; record 242)	3.4e-83	35.9	31	1371	560	1001	ref|XP_867529.1| PREDICTED: similar to Myosin-6 (Myosin VI) isoform 3 [Canis familiaris]
14961.m05358 (848 letters; record 634)	3.6e-148	100	1	846	1	282	emb|CAD80260.1| RNA polymerase II large subunit [Brugia malayi]
14673.m00023 (1446 letters; record 16)	1.7e-189	74	10	1440	24	494	ref|NP_492591.1| SUppressor of activated let-60 Ras family member (sur-6) [Caenorhabditis elegans] >gb|AAD51977.1|AF174643_1 PP2A-B regulatory subunit PR55/B [Caenorhabditis elegans] >emb|CAB03008.1| Hypothetical protein F26E4.1 [Caenorhabditis elegans] >emb|CAA99882.1| Hypothetical protein F26E4.1 [Caenorhabditis elegans]
Wbm0068 (306 letters; record 476)	3.5e-45	100	1	303	1	101	ref|YP_197902.1| hypothetical protein Wbm0068 [Wolbachia endosymbiont strain TRS of Brugia malayi] >gb|AAW70660.1| Predicted protein [Wolbachia endosymbiont strain TRS of Brugia malayi]
14693.m00122 (408 letters; record 88)	1e-08	48.4	61	252	27	84	ref|NP_001021261.1| B0035.18 [Caenorhabditis elegans] >emb|CAI91178.1| Hypothetical protein B0035.18 [Caenorhabditis elegans]
15245.m00020 (693 letters; record 153)	3.5e-71	66	16	510	1	165	emb|CAE75222.1| Hypothetical protein CBG23171 [Caenorhabditis briggsae]
14950.m01811 (2148 letters; record 1081)	7.5e-25	24.4	487	2106	11	546	ref|XP_787467.2| PREDICTED: hypothetical protein [Strongylocentrotus purpuratus] >ref|XP_001194791.1| PREDICTED: hypothetical protein [Strongylocentrotus purpuratus]
BMC04837 (552 letters; record 230)	7.7e-33	50	2	511	1284	1452	emb|CAE72546.1| Hypothetical protein CBG19730 [Caenorhabditis briggsae]
BMC12050 (667 letters; record 237)	1.7e-10	40.2	107	397	11	94	emb|CAE74339.1| Hypothetical protein CBG22054 [Caenorhabditis briggsae]
14556.m00153 (558 letters; record 36)	4.9e-48	52.6	19	558	72	252	ref|NP_506895.1| F53E4.1 [Caenorhabditis elegans] >emb|CAB04012.1| Hypothetical protein F53E4.1 [Caenorhabditis elegans] >emb|CAB03122.1| Hypothetical protein F53E4.1 [Caenorhabditis elegans]
13219.m00026 (909 letters; record 1018)	5.6e-78	53.1	1	906	559	863	emb|CAE71172.1| Hypothetical protein CBG18029 [Caenorhabditis briggsae]
14977.m05042 (448 letters; record 641)	6.8e-11	42.3	137	445	61	154	ref|NP_495106.1| FUcosyl Transferase family member (fut-3) [Caenorhabditis elegans] >gb|AAB54261.2| Fucosyl transferase protein 3 [Caenorhabditis elegans] >emb|CAG32978.1| alpha1,3-fucosyltransferase homologue [Caenorhabditis elegans]
14133.m00050 (1389 letters; record 759)	2.4e-87	38.7	16	1374	21	471	ref|NP_872030.1| T02H6.1b [Caenorhabditis elegans] >gb|AAN60497.1| Hypothetical protein T02H6.1b [Caenorhabditis elegans]
gb|L27686.1|ONGIGGORF (618 letters; record 652)	6.4e-87	100	40	573	1	178	sp|Q25619|FAR1_ONCVO Fatty-acid and retinol-binding protein 1 precursor (Ov-FAR-1) (Ov20) (OvS1) (S1 protein) (OvMBP/11) (Antigen maltose-binding protein) >sp|Q8WT57|FAR1_ONCOC Fatty-acid and retinol-binding protein 1 precursor (Oo-FAR-1) >gb|AAC32662.1| retinoid binding protein precursor [Onchocerca volvulus]
15347.m00020 (1188 letters; record 205)	1.8e-82	43	133	1131	49	395	ref|XP_694695.1| PREDICTED: similar to DeltaC [Danio rerio]
WB-contig_439 (315 letters; record 928)	5.6e-08	37.8	28	273	1	82	gb|AAC47624.1| putative RNA binding protein [Brugia malayi]
14735.m00112 (2433 letters; record 639)	3.1e-08	19.7	532	2337	196	805	gb|EAT33821.1| gamma-tubulin complex component 2 (gcp-2) [Aedes aegypti]
14095.m00100 (954 letters; record 1006)	5e-55	38.8	19	945	137	444	ref|NP_001026547.1| embryonic ectoderm development [Gallus gallus] >emb|CAG31770.1| hypothetical protein [Gallus gallus]
13906.m00033 (285 letters; record 709)	1.1e-12	43.4	1	267	418	516	emb|CAE59950.1| Hypothetical protein CBG03437 [Caenorhabditis briggsae]
Wbm0766 (336 letters; record 1168)	1.2e-51	100	1	333	1	111	ref|YP_198596.1| Uncharacterized protein involved in tolerance to divalent cations [Wolbachia endosymbiont strain TRS of Brugia malayi] >gb|AAW71354.1| Uncharacterized protein involved in tolerance to divalent cations [Wolbachia endosymbiont strain TRS of Brugia malayi]
15083.m00074 (750 letters; record 415)	6.1e-34	62.3	1	351	1	117	emb|CAE59954.1| Hypothetical protein CBG03442 [Caenorhabditis briggsae]
Wbm0335 (621 letters; record 738)	3.8e-105	100	1	618	1	206	ref|YP_198166.1| Ribosomal protein S3 [Wolbachia endosymbiont strain TRS of Brugia malayi] >sp|Q5GSV0|RS3_WOLTR 30S ribosomal protein S3 >gb|AAW70924.1| Ribosomal protein S3 [Wolbachia endosymbiont strain TRS of Brugia malayi]
14990.m08034 (1428 letters; record 989)	5e-26	32.3	361	1044	119	343	ref|NP_497233.2| C09F5.3 [Caenorhabditis elegans] >sp|Q09452|YQ23_CAEEL Putative zinc finger protein C09F5.3 >gb|AAA64508.2| Hypothetical protein C09F5.3 [Caenorhabditis elegans]
15085.m00026 (381 letters; record 417)	6.6e-62	97.5	1	363	1	121	gb|ABC58767.1| ribosomal protein S23 [Brugia malayi]
13333.m00080 (307 letters; record 930)	2.6e-11	40.8	1	291	463	560	emb|CAE60712.1| Hypothetical protein CBG04380 [Caenorhabditis briggsae]
Wbm0383 (897 letters; record 785)	4.9e-151	100	1	894	1	298	ref|YP_198213.1| Co/Zn/Cd efflux system component [Wolbachia endosymbiont strain TRS of Brugia malayi] >gb|AAW70971.1| Co/Zn/Cd efflux system component [Wolbachia endosymbiont strain TRS of Brugia malayi]
BMC11569 (450 letters; record 401)	5e-33	53.6	6	449	239	380	emb|CAE59919.1| Hypothetical protein CBG03405 [Caenorhabditis briggsae]
14975.m04486 (411 letters; record 282)	3.9e-55	76.4	1	408	20	155	ref|NP_001022278.1| R07G3.9 [Caenorhabditis elegans] >gb|AAU87820.1| Hypothetical protein R07G3.9 [Caenorhabditis elegans]
14972.m07259 (732 letters; record 825)	2.7e-54	59.1	13	651	192	391	ref|NP_001024570.1| Variable ABnormal morphology family member (vab-3) [Caenorhabditis elegans] >gb|AAA82991.1| variable abnormal-3 >emb|CAA90186.2| Hypothetical protein F14F3.1a [Caenorhabditis elegans] >prf||2120399A vab-3 gene
13771.m00037 (1314 letters; record 562)	9.9e-27	27.6	46	1029	51	384	ref|NP_502844.1| Prion-like-(Q/N-rich)-domain-bearing protein family member (pqn-91) [Caenorhabditis elegans] >emb|CAB70227.1| Hypothetical protein Y73F8A.9 [Caenorhabditis elegans]
14715.m01249 (849 letters; record 553)	6.1e-23	34.5	832	374	71	226	ref|XP_675648.1| hypothetical protein PB402672.00.0 [Plasmodium berghei strain ANKA] >emb|CAI05410.1| hypothetical protein PB402672.00.0 [Plasmodium berghei]
BMC08478 (569 letters; record 1189)	2.6e-42	64	137	562	1	142	gb|AAK54043.1|AF292562_1 G protein alpha subunit 3 [Strongyloides stercoralis]
14950.m01848 (687 letters; record 1146)	1.1e-13	27.7	585	7	60	257	ref|XP_913556.2| PREDICTED: similar to CG31901-PA [Mus musculus]
Wbm0765 (594 letters; record 1167)	1.2e-101	100	1	591	1	197	ref|YP_198595.1| hypothetical protein Wbm0765 [Wolbachia endosymbiont strain TRS of Brugia malayi] >gb|AAW71353.1| Predicted protein [Wolbachia endosymbiont strain TRS of Brugia malayi]
14972.m07262 (462 letters; record 827)	1.8e-50	82.6	7	369	57	177	emb|CAE60791.1| Hypothetical protein CBG04481 [Caenorhabditis briggsae]
14134.m00015 (720 letters; record 760)	3.9e-21	29.2	13	369	3	125	emb|CAE59932.1| Hypothetical protein CBG03418 [Caenorhabditis briggsae]
WB-contig_1229 (670 letters; record 19)	2.7e-56	76	77	526	2	151	emb|CAE62476.1| Hypothetical protein CBG06573 [Caenorhabditis briggsae]
12803.m00025 (558 letters; record 605)	2.1e-47	59	1	513	146	309	gb|EAL26152.1| GA14866-PA [Drosophila pseudoobscura]
Wbm0318 (1068 letters; record 722)	1.6e-184	100	1	1065	1	355	ref|YP_198149.1| DNA-directed RNA polymerase alpha subunit [Wolbachia endosymbiont strain TRS of Brugia malayi] >sp|Q5GSW7|RPOA_WOLTR DNA-directed RNA polymerase alpha chain (RNAP alpha subunit) (Transcriptase alpha chain) (RNA polymerase subunit alpha) >gb|AAW70907.1| DNA-directed RNA polymerase alpha subunit/40 kD subunit, RpoA [Wolbachia endosymbiont strain TRS of Brugia malayi]
BMW00400 (538 letters; record 136)	7.6e-52	86.9	3	392	588	717	sp|O61998|HSP90_BRUPA Heat shock protein 90 >emb|CAA06695.1| heat shock protein 90 [Brugia pahangi]
BMC11517 (830 letters; record 266)	1.2e-62	62.9	17	697	1	215	emb|CAE73664.1| Hypothetical protein CBG21173 [Caenorhabditis briggsae]
15196.m00040 (576 letters; record 574)	2.1e-17	34.8	40	567	5	175	emb|CAE74243.1| Hypothetical protein CBG21928 [Caenorhabditis briggsae]
14972.m07269 (1071 letters; record 850)	1.2e-71	47.7	7	1017	121	442	ref|NP_502168.1| SphingoMyelin Synthase family member (sms-1) [Caenorhabditis elegans] >sp|Q9U3D4|SMS1_CAEEL Putative phosphatidylcholine:ceramide cholinephosphotransferase 1 (Sphingomyelin synthase 1) >emb|CAB54269.1| Hypothetical protein H21P03.3b [Caenorhabditis elegans]
AA840996 (370 letters; record 664)	4.5e-47	82.1	1	369	23	145	gb|AAB42377.1| BmSERPIN [Brugia malayi]
BMC00450 (677 letters; record 872)	1.8e-75	81	11	454	1398	1544	dbj|BAA21563.1| Dhm2 protein [Mus musculus]
14656.m00220 (1476 letters; record 1176)	4.6e-44	35.2	400	1470	841	1181	ref|XP_511785.2| PREDICTED: zinc finger protein 624 [Pan troglodytes]
14972.m07128 (636 letters; record 760)	3.3e-99	86.7	1	636	1	212	gb|AAP47012.1| casein kinase I epsilon [Gallus gallus]
14992.m11005 (813 letters; record 19)	1.1e-68	55.7	1	813	1	273	ref|NP_741296.1| K11H12.8a [Caenorhabditis elegans] >gb|AAC24402.1| Hypothetical protein K11H12.8a [Caenorhabditis elegans]
14973.m02718 (393 letters; record 173)	2.6e-35	65.5	4	351	4	119	emb|CAE64974.1| Hypothetical protein CBG09808 [Caenorhabditis briggsae]
Wbm0764 (2379 letters; record 1166)	0	91.1	73	1926	1	621	ref|ZP_00372279.1| DNA gyrase, B subunit [Wolbachia endosymbiont of Drosophila simulans] >gb|EAL60209.1| DNA gyrase, B subunit [Wolbachia endosymbiont of Drosophila simulans]
14979.m04392 (467 letters; record 1033)	7.1e-56	74.1	1	465	1	155	emb|CAE69210.1| Hypothetical protein CBG15250 [Caenorhabditis briggsae]
13156.m00091 (674 letters; record 861)	3.7e-59	54.6	1	672	5	238	emb|CAE65672.1| Hypothetical protein CBG10738 [Caenorhabditis briggsae]
WB-contig_1468 (713 letters; record 220)	9e-39	48.6	23	568	39	213	ref|XP_973143.1| PREDICTED: similar to 3-phosphoinositide-dependent protein kinase 1 (hPDK1) [Tribolium castaneum]
BMW00170 (547 letters; record 256)	1.5e-32	45.8	119	544	3	146	ref|NP_495003.2| Boca/MESD chaperone for YWTD beta-propeller-EGF family member (bmy-1) [Caenorhabditis elegans] >gb|AAN63414.1| Boca/mesd chaperone for ywtd beta-propeller-egf protein 1 [Caenorhabditis elegans]
13708.m00044 (2190 letters; record 502)	8.2e-245	61.3	1	2169	1	724	gb|EAT46335.1| DEAD box ATP-dependent RNA helicase [Aedes aegypti]
BMC03801 (520 letters; record 640)	1.6e-26	38.1	20	475	2	153	emb|CAE75171.1| Hypothetical protein CBG23108 [Caenorhabditis briggsae]
15277.m00006 (347 letters; record 163)	3.4e-10	39.7	72	287	389	461	emb|CAE66611.1| Hypothetical protein CBG11944 [Caenorhabditis briggsae]
12776.m00031 (272 letters; record 788)	2e-20	55.8	9	266	1279	1364	ref|NP_497045.1| UNCoordinated family member (unc-52) [Caenorhabditis elegans] >pir||C88369 protein unc-52 [imported] - Caenorhabditis elegans >emb|CAB07568.1| Hypothetical protein ZC101.2c [Caenorhabditis elegans] >emb|CAB07707.1| Hypothetical protein ZC101.2c [Caenorhabditis elegans]
BMC06712 (754 letters; record 587)	1.4e-29	38.6	41	703	7	232	emb|CAE65259.1| Hypothetical protein CBG10150 [Caenorhabditis briggsae]
WB-contig_1413 (507 letters; record 175)	1.3e-06	53.6	266	388	50	84	emb|CAH04400.1| histidine-rich glycoprotein [Euplotes vannus]
14992.m10898 (1617 letters; record 1101)	1.6e-79	39	658	1608	382	684	ref|NP_497345.1| Y119D3B.14 [Caenorhabditis elegans] >gb|AAK29716.2| Hypothetical protein Y119D3B.14 [Caenorhabditis elegans]
14963.m01820 (387 letters; record 475)	2.9e-36	63	1	372	1	134	emb|CAE72480.1| Hypothetical protein CBG19656 [Caenorhabditis briggsae]
14977.m04975 (420 letters; record 407)	5.5e-49	71	7	417	4	141	emb|CAE72285.1| Hypothetical protein CBG19413 [Caenorhabditis briggsae]
14538.m00470 (1431 letters; record 795)	6.2e-105	46	46	1407	25	485	gb|AAH46236.1| WD repeat domain 37 [Mus musculus]
13442.m00055 (2340 letters; record 162)	5.4e-232	57.1	1	2325	1	772	emb|CAE59203.1| Hypothetical protein CBG02514 [Caenorhabditis briggsae]
14715.m01240 (1224 letters; record 549)	1.1e-74	59.5	520	816	76	174	ref|XP_975498.1| PREDICTED: similar to CG2244-PB, isoform B [Tribolium castaneum]
Wbm0153 (1428 letters; record 559)	1.7e-251	100	1	1425	1	475	ref|YP_197986.1| Zn-dependent carboxypeptidase [Wolbachia endosymbiont strain TRS of Brugia malayi] >gb|AAW70744.1| Zn-dependent carboxypeptidase [Wolbachia endosymbiont strain TRS of Brugia malayi]
14408.m00070 (351 letters; record 1159)	3.2e-15	40.7	1	339	455	565	ref|NP_740967.1| C24H12.4b [Caenorhabditis elegans] >gb|AAL16306.1|AF025451_6 Hypothetical protein C24H12.4b [Caenorhabditis elegans]
14094.m00138 (393 letters; record 1175)	1.3e-38	62.7	7	393	5	133	ref|NP_491965.1| T21G5.4 [Caenorhabditis elegans] >gb|AAB52899.1| Hypothetical protein T21G5.4 [Caenorhabditis elegans]
BMC00185 (738 letters; record 859)	5.8e-38	100	254	499	1	82	gb|AAC47624.1| putative RNA binding protein [Brugia malayi]
TC2769 (1049 letters; record 100)	1.6e-65	47.6	89	916	6	280	emb|CAE57231.1| Hypothetical protein CBG00101 [Caenorhabditis briggsae]
WB-contig_239 (570 letters; record 791)	5.1e-62	96.9	52	441	1	130	gb|ABF18071.1| 40S ribosomal protein S15/S22 [Aedes aegypti] >gb|EAT39002.1| 30S ribosomal protein S8 [Aedes aegypti] >gb|EAT39003.1| 30S ribosomal protein S8 [Aedes aegypti]
AI723683 (500 letters; record 690)	5.9e-55	74.4	210	491	70	163	gb|AAK07634.1|AF319997_1 thioredoxin peroxidase [Brugia malayi]
12906.m00015 (998 letters; record 746)	3e-06	23.3	3	989	42	341	ref|XP_001072332.1| PREDICTED: hypothetical protein [Rattus norvegicus]
BMC07477 (10,744 letters; record 807)	2.5e-161	94.9	8260	9216	20	354	gb|AAB82017.2| microfilarial sheath protein SHP3 [Litomosoides sigmodontis]
12858.m00013 (233 letters; record 805)	9.7e-11	53.8	2	232	50	123	emb|CAE56772.1| Hypothetical protein CBG24578 [Caenorhabditis briggsae]
14620.m00029 (978 letters; record 1014)	2.8e-24	29.3	16	945	811	1102	emb|CAE69524.1| Hypothetical protein CBG15733 [Caenorhabditis briggsae]
TC3582 (819 letters; record 220)	1.9e-70	74.2	143	655	1	170	emb|CAE72089.1| Hypothetical protein CBG19177 [Caenorhabditis briggsae]
BMC00250 (792 letters; record 892)	7.1e-56	52.6	23	745	17	258	ref|XP_973115.1| PREDICTED: similar to CG11522-PB, isoform B [Tribolium castaneum]
13637.m00285 (1275 letters; record 427)	5.8e-59	37.9	85	972	254	545	ref|NP_506567.1| Nuclear eXport Factor family member (nxf-1) [Caenorhabditis elegans] >sp|Q9XVS7|NXF1_CAEEL Nuclear RNA export factor 1 >emb|CAB02734.1| Hypothetical protein C15H11.3 [Caenorhabditis elegans]
14947.m01137 (213 letters; record 1058)	4.8e-18	67.1	16	207	43	106	emb|CAE64705.1| Hypothetical protein CBG09491 [Caenorhabditis briggsae]
14810.m00077 (1140 letters; record 519)	1.7e-93	53	22	1137	8	373	ref|NP_741208.1| F57B9.7b [Caenorhabditis elegans] >gb|AAM48539.1|U13876_10 Hypothetical protein F57B9.7b [Caenorhabditis elegans]
14027.m00013 (882 letters; record 890)	2.9e-67	47.6	1	882	784	1075	emb|CAE67467.1| Hypothetical protein CBG12969 [Caenorhabditis briggsae]
BMC08041 (831 letters; record 144)	2.8e-61	58	2	688	138	372	emb|CAE69324.1| Hypothetical protein CBG15399 [Caenorhabditis briggsae]
15253.m00026 (822 letters; record 663)	6e-75	56.4	4	741	46	293	emb|CAE72154.1| Hypothetical protein CBG19252 [Caenorhabditis briggsae]
14974.m00824 (2148 letters; record 214)	6e-167	62.4	19	1476	10	486	ref|NP_492097.1| ZK524.4 [Caenorhabditis elegans] >emb|CAA96698.1| Hypothetical protein ZK524.4 [Caenorhabditis elegans] >emb|CAA98148.1| Hypothetical protein ZK524.4 [Caenorhabditis elegans]
BMC12380 (864 letters; record 528)	1.2e-122	94.4	59	808	1	250	gb|AAP81756.1| enolase [Onchocerca volvulus]
Wbm0554 (1344 letters; record 956)	3.2e-234	100	1	1341	1	447	ref|YP_198384.1| FKBP-type peptidyl-prolyl cis-trans isomerase, tig [Wolbachia endosymbiont strain TRS of Brugia malayi] >sp|Q5GS82|TIG_WOLTR Trigger factor (TF) >gb|AAW71142.1| FKBP-type peptidyl-prolyl cis-trans isomerase, tig [Wolbachia endosymbiont strain TRS of Brugia malayi]
14974.m00840 (1491 letters; record 219)	1e-152	54.5	10	1488	2	496	ref|NP_492363.1| C36B1.5 [Caenorhabditis elegans] >emb|CAB02270.1| Hypothetical protein C36B1.5 [Caenorhabditis elegans]
BMC07389 (321 letters; record 308)	8.9e-49	100	11	319	49	151	ref|YP_198519.1| ATP synthase subunit B [Wolbachia endosymbiont strain TRS of Brugia malayi] >gb|AAW71277.1| F0F1-type ATP synthase, beta subunit [Wolbachia endosymbiont strain TRS of Brugia malayi]
BMC02764 (521 letters; record 789)	8.3e-59	64.7	1	519	320	492	emb|CAE62085.1| Hypothetical protein CBG06108 [Caenorhabditis briggsae]
WB-contig_180 (822 letters; record 756)	3.7e-27	44.1	106	564	22	175	emb|CAE72582.1| Hypothetical protein CBG19770 [Caenorhabditis briggsae]
13186.m00013 (252 letters; record 914)	3.3e-12	52.9	4	207	483	550	emb|CAE75311.1| Hypothetical protein CBG23281 [Caenorhabditis briggsae]
14873.m00232 (522 letters; record 603)	8.5e-18	72.4	337	510	265	322	ref|YP_198264.1| DNA polymerase III, gamma/tau subunit [Wolbachia endosymbiont strain TRS of Brugia malayi] >gb|AAW71022.1| DNA polymerase III, gamma/tau subunit [Wolbachia endosymbiont strain TRS of Brugia malayi]
14752.m00031 (654 letters; record 298)	1.2e-42	53.3	91	597	4	181	emb|CAE60814.1| Hypothetical protein CBG04517 [Caenorhabditis briggsae]
BMC01872 (630 letters; record 130)	5e-15	32.6	86	628	43	220	ref|XP_780429.2| PREDICTED: hypothetical protein [Strongylocentrotus purpuratus] >ref|XP_001187259.1| PREDICTED: hypothetical protein [Strongylocentrotus purpuratus]
BMC00215 (668 letters; record 876)	4e-85	94.7	18	530	1	171	gb|AAC47232.1| cyclophilin Dicyp-2
13834.m00093 (273 letters; record 456)	1e-05	52	10	153	10	57	ref|NP_505414.1| UnCoupling Protein (mitochondrial substrate carrier) family member (ucp-4) [Caenorhabditis elegans] >gb|AAB54239.2| Uncoupling protein (mitochondrial substrate carrier) protein 4 [Caenorhabditis elegans]
14058.m00573 (309 letters; record 657)	7.6e-14	56.7	106	303	21	87	ref|ZP_01226804.1| ferrochelatase [Aurantimonas sp. SI85-9A1] >gb|EAS50678.1| ferrochelatase [Aurantimonas sp. SI85-9A1]
BMC04455 (422 letters; record 782)	2.2e-27	44.2	216	398	61	121	ref|XP_624639.1| PREDICTED: similar to CG4279-PA [Apis mellifera]
TC2796 (736 letters; record 1177)	4e-78	96.2	63	545	1	161	emb|CAB58171.1| troponin-like protein [Anisakis simplex]
14972.m07411 (1686 letters; record 990)	4.4e-56	51.7	106	807	35	262	emb|CAE74712.1| Hypothetical protein CBG22527 [Caenorhabditis briggsae]
14671.m00123 (1197 letters; record 14)	8.1e-13	37.7	397	897	412	576	ref|XP_445981.1| unnamed protein product [Candida glabrata] >emb|CAG58900.1| unnamed protein product [Candida glabrata CBS 138]
WB-contig_302 (1076 letters; record 832)	1.1e-64	54.6	250	1047	1	262	ref|XP_574627.1| PREDICTED: hypothetical protein [Rattus norvegicus] >ref|XP_001076464.1| PREDICTED: hypothetical protein [Rattus norvegicus]
14451.m00035 (453 letters; record 627)	3.3e-26	54.9	64	393	23	133	gb|EAL29812.1| GA20566-PA [Drosophila pseudoobscura]
14954.m01640 (396 letters; record 65)	4e-22	55.1	46	393	848	957	ref|NP_001024529.1| SLOwpoke potassium channel family member (slo-2) [Caenorhabditis elegans] >emb|CAI79159.1| Hypothetical protein F08B12.3c [Caenorhabditis elegans]
14973.m02686 (753 letters; record 63)	1.4e-50	48.7	64	750	37	272	ref|XP_863658.1| PREDICTED: similar to Protein KIAA0152 precursor isoform 2 [Canis familiaris]
14979.m04619 (1020 letters; record 586)	8.7e-19	46.6	367	672	4	106	ref|XP_793894.2| PREDICTED: hypothetical protein [Strongylocentrotus purpuratus] >ref|XP_001190188.1| PREDICTED: hypothetical protein [Strongylocentrotus purpuratus]
14940.m00179 (1659 letters; record 1069)	8.2e-39	31.8	562	1635	206	546	ref|XP_592674.2| PREDICTED: similar to zinc finger protein 21 isoform 1 isoform 2 [Bos taurus] >ref|XP_879302.1| PREDICTED: similar to zinc finger protein 21 isoform 1 isoform 4 [Bos taurus]
14972.m06964 (1020 letters; record 652)	5.9e-57	42.9	370	1014	165	379	emb|CAE71809.1| Hypothetical protein CBG18823 [Caenorhabditis briggsae]
BMC00439 (696 letters; record 903)	4.5e-25	42.4	1	294	129	227	ref|XP_509358.2| PREDICTED: G protein-coupled receptor kinase-interactor 2 isoform 6 [Pan troglodytes]
14992.m11342 (1254 letters; record 27)	1e-205	97	13	1251	1938	2339	gb|AAK85734.1| beta-G spectrin [Brugia malayi]
BMW00831 (596 letters; record 455)	2e-23	85.2	134	33	132	165	ref|NP_498738.2| ACOnitase family member (aco-2) [Caenorhabditis elegans] >gb|AAN63393.1| Aconitase protein 2, isoform c [Caenorhabditis elegans]
13756.m00013 (1892 letters; record 556)	4.7e-202	52	3	1109	158	522	ref|NP_509013.2| PaTched Related family member (ptr-4) [Caenorhabditis elegans] >gb|AAK68251.3|AC006618_7 Patched related family protein 4 [Caenorhabditis elegans]
15064.m00016 (329 letters; record 360)	3.2e-30	59	13	327	30	134	ref|NP_495296.2| K06A1.3 [Caenorhabditis elegans] >gb|AAC24298.3| Hypothetical protein K06A1.3 [Caenorhabditis elegans]
BMC02028 (401 letters; record 879)	3.2e-21	39.1	57	401	1	115	ref|NP_001021606.1| T03F1.12 [Caenorhabditis elegans] >gb|AAO12405.1| Hypothetical protein T03F1.12 [Caenorhabditis elegans]
14009.m00170 (588 letters; record 591)	1.3e-38	48.9	1	525	1	180	emb|CAE66442.1| Hypothetical protein CBG11716 [Caenorhabditis briggsae]
BMC03329 (768 letters; record 496)	7.6e-75	61.7	1	768	26	273	ref|NP_500214.1| Y69A2AR.18a [Caenorhabditis elegans] >gb|AAK68562.1|AC084158_10 Hypothetical protein Y69A2AR.18a [Caenorhabditis elegans]
14944.m00541 (1578 letters; record 1114)	4.3e-49	27.8	16	1497	1	483	ref|NP_490809.2| SPindle Defective family member (spd-1) [Caenorhabditis elegans] >gb|AAT81176.1| Spindle defective protein 1 [Caenorhabditis elegans] >gb|AAV68307.1| SPD-1 [Caenorhabditis elegans]
14992.m11237 (2436 letters; record 1195)	1.1e-130	68.2	1363	1938	140	332	ref|NP_506417.1| Seven WD repeats, AN11 family member (swan-2) [Caenorhabditis elegans] >emb|CAB02116.2| Hypothetical protein F53C11.7 [Caenorhabditis elegans]
15296.m00009 (610 letters; record 1119)	2.9e-52	52.9	3	608	51	248	ref|NP_741191.1| C56G2.1b [Caenorhabditis elegans] >gb|AAM22054.1|U23177_3 Hypothetical protein C56G2.1b [Caenorhabditis elegans]
13562.m00095 (489 letters; record 304)	1.1e-09	32	40	417	460	586	emb|CAE62875.1| Hypothetical protein CBG07061 [Caenorhabditis briggsae]
14973.m02587 (1203 letters; record 1177)	3.9e-60	40.9	40	1098	175	518	ref|XP_222270.4| PREDICTED: similar to RUN and TBC1 domain containing 2 [Rattus norvegicus] >ref|XP_001080492.1| PREDICTED: similar to RUN and TBC1 domain containing 2 [Rattus norvegicus]
BMC02553 (462 letters; record 297)	4.4e-75	98.5	46	462	349	487	gb|AAD09400.1| gamma-glutamyl transpeptidase precursor [Brugia malayi]
14992.m11328 (1431 letters; record 191)	2.1e-86	42.5	10	1422	198	683	sp|Q52KV5|LEO1_XENLA RNA polymerase-associated protein LEO1 >gb|AAH94174.1| LOC443607 protein [Xenopus laevis]
14972.m07448 (1038 letters; record 926)	8.6e-39	31.8	1	1005	87	424	ref|XP_587985.2| PREDICTED: similar to lethal giant larvae homolog 2 isoform c [Bos taurus]
14961.m04981 (1518 letters; record 236)	1.8e-176	69.2	1	1458	1	489	ref|NP_501227.1| IMportin Alpha family member (ima-3) [Caenorhabditis elegans] >sp|Q19969|IMA3_CAEEL Importin alpha-3 subunit (Karyopherin alpha-3 subunit) >gb|AAB97171.1| importin alpha 3 [Caenorhabditis elegans] >gb|AAA83354.2| Importin alpha family protein 3 [Caenorhabditis elegans]
14990.m08097 (339 letters; record 1193)	1.7e-45	76.1	1	339	1	113	ref|XP_855734.1| PREDICTED: similar to 5-3 exoribonuclease 2 isoform 3 [Canis familiaris]
WB-contig_1326 (542 letters; record 101)	1.7e-40	59	119	541	13	156	emb|CAE62820.1| Hypothetical protein CBG06999 [Caenorhabditis briggsae]
12849.m00037 (3549 letters; record 647)	2.8e-114	35.1	1744	2844	1645	2012	emb|CAE61690.1| Hypothetical protein CBG05636 [Caenorhabditis briggsae]
14977.m04909 (735 letters; record 354)	1.4e-46	44	10	660	749	953	pir||T16859 hypothetical protein T13C2.5 - Caenorhabditis elegans
14971.m02848 (1569 letters; record 664)	1.8e-226	87.8	187	1560	73	532	ref|NP_490866.4| SRC oncogene related family member (src-1) [Caenorhabditis elegans] >gb|AAL84635.1|AF475094_1 SRC-1 [Caenorhabditis elegans] >gb|AAN31394.1|AF419171_1 protein tyrosine kinase [Caenorhabditis elegans] >gb|AAK29735.4| Src oncogene related protein 1 [Caenorhabditis elegans]
BMC00746 (351 letters; record 161)	3.7e-20	50.5	62	349	136	232	dbj|BAE24648.1| unnamed protein product [Mus musculus]
14972.m06960 (822 letters; record 651)	2.3e-50	38.8	13	792	7	272	ref|NP_501633.1| F49C12.10 [Caenorhabditis elegans] >emb|CAA92513.1| Hypothetical protein F49C12.10 [Caenorhabditis elegans]
14992.m11258 (619 letters; record 42)	1.1e-06	35.7	23	283	329	423	emb|CAE64904.1| Hypothetical protein CBG09721 [Caenorhabditis briggsae]
14972.m07637 (2775 letters; record 1034)	5.5e-168	44.6	16	2484	53	872	emb|CAE62098.1| Hypothetical protein CBG06126 [Caenorhabditis briggsae]
BMC12302 (652 letters; record 499)	2.8e-72	82.2	74	394	1	107	ref|NP_498349.1| Ribosomal Protein, Small subunit family member (rps-3) [Caenorhabditis elegans] >sp|P48152|RS3_CAEEL 40S ribosomal protein S3 >gb|AAF99870.1| Ribosomal protein, small subunit protein 3 [Caenorhabditis elegans]
13131.m00009 (555 letters; record 899)	1.9e-16	29	7	393	19	143	emb|CAE71432.1| Hypothetical protein CBG18343 [Caenorhabditis briggsae]
12910.m00014 (293 letters; record 114)	9.9e-43	98.9	3	290	296	391	gb|AAB42377.1| BmSERPIN [Brugia malayi]
14972.m07453 (1461 letters; record 928)	7e-81	38.4	184	1053	52	335	ref|NP_500015.2| F58H7.3 [Caenorhabditis elegans] >gb|AAC02597.2| Hypothetical protein F58H7.3 [Caenorhabditis elegans]
Wbm0087 (1044 letters; record 494)	2.1e-184	100	1	1041	1	347	ref|YP_197921.1| Phenylalanyl-tRNA synthetase alpha subunit [Wolbachia endosymbiont strain TRS of Brugia malayi] >sp|Q5GTJ5|SYFA_WOLTR Phenylalanyl-tRNA synthetase alpha chain (Phenylalanine--tRNA ligase alpha chain) (PheRS) >gb|AAW70679.1| Phenylalanyl-tRNA synthetase alpha subunit [Wolbachia endosymbiont strain TRS of Brugia malayi]
Wbm0202 (699 letters; record 608)	1.8e-121	100	1	696	1	232	ref|YP_198035.1| Methylase involved in ubiquinone/menaquinone biosynthesis [Wolbachia endosymbiont strain TRS of Brugia malayi] >gb|AAW70793.1| Methylase involved in ubiquinone/menaquinone biosynthesis [Wolbachia endosymbiont strain TRS of Brugia malayi]
14869.m00011 (679 letters; record 601)	4.2e-73	80.6	1	558	1740	1925	ref|NP_001022038.1| Multiple PDZ domain protein family member (mpz-1) [Caenorhabditis elegans] >emb|CAA86769.3| Hypothetical protein C52A11.4a [Caenorhabditis elegans] >emb|CAA86789.3| Hypothetical protein C52A11.4a [Caenorhabditis elegans]
14961.m05312 (1278 letters; record 382)	1.3e-40	31.6	238	1239	31	369	ref|NP_508889.1| Y34B4A.7 [Caenorhabditis elegans] >gb|AAF59637.2| Hypothetical protein Y34B4A.7 [Caenorhabditis elegans]
BMC06206 (318 letters; record 369)	1.6e-25	63.8	6	317	523	627	ref|NP_501001.1| C43G2.2 [Caenorhabditis elegans] >gb|AAB09108.1| Hypothetical protein C43G2.2 [Caenorhabditis elegans]
BMC11740 (430 letters; record 309)	3.1e-46	79.2	44	418	2	125	emb|CAE59628.1| Hypothetical protein CBG03041 [Caenorhabditis briggsae]
14980.m02802 (1344 letters; record 719)	3.4e-159	64.6	1	1314	110	562	ref|NP_499400.2| M142.2 [Caenorhabditis elegans] >emb|CAA97806.2| Hypothetical protein M142.2 [Caenorhabditis elegans]
Wbm0070 (1287 letters; record 478)	2.1e-221	100	1	1284	1	428	ref|YP_197904.1| Putative Mg2+ and Co2+ transporter CorB [Wolbachia endosymbiont strain TRS of Brugia malayi] >gb|AAW70662.1| Putative Mg2+ and Co2+ transporter CorB [Wolbachia endosymbiont strain TRS of Brugia malayi]
14052.m00198 (587 letters; record 1090)	1.2e-69	68	1	585	1	195	ref|NP_496376.1| NADH Ubiquinone Oxidoreductase family member (nuo-1) [Caenorhabditis elegans] >emb|CAA90435.1| Hypothetical protein C09H10.3 [Caenorhabditis elegans]
14953.m00216 (213 letters; record 518)	9.8e-27	87.1	1	210	1	70	emb|CAJ17436.1| ribosomal protein L38e [Julodis onopordi]
BMC00827 (635 letters; record 1069)	1.7e-59	80.9	51	428	1	124	sp|Q90YV7|RL11_ICTPU 60S ribosomal protein L11 >gb|AAK95137.1|AF401565_1 ribosomal protein L11 [Ictalurus punctatus]
13320.m00031 (1656 letters; record 1134)	1.8e-50	38.5	61	975	43	340	emb|CAE59417.1| Hypothetical protein CBG02786 [Caenorhabditis briggsae]
14981.m02435 (813 letters; record 736)	2.5e-60	51.6	70	804	14	263	ref|NP_495653.1| T09A5.9 [Caenorhabditis elegans] >sp|P45969|YNZ9_CAEEL Hypothetical protein T09A5.9 >emb|CAA85336.1| Hypothetical protein T09A5.9 [Caenorhabditis elegans]
BMC06762 (624 letters; record 1182)	4.1e-12	50.6	99	317	4	72	emb|CAE71442.1| Hypothetical protein CBG18353 [Caenorhabditis briggsae]
14990.m07844 (633 letters; record 914)	4.4e-63	65.4	1	618	251	459	emb|CAE60241.1| Hypothetical protein CBG03814 [Caenorhabditis briggsae]
14920.m00402 (1257 letters; record 955)	4e-94	51.9	193	1248	46	398	ref|NP_001020596.1| mitogen activated protein kinase kinase 7 [Rattus norvegicus] >gb|AAX61178.1| mitogen activated protein kinase kinase 7 [Rattus norvegicus]
BMC00288 (414 letters; record 911)	9.1e-24	82.1	63	230	1	56	gb|AAY66917.1| ribosomal protein S29 [Ixodes scapularis]
14459.m00240 (1320 letters; record 636)	1e-88	53.4	22	1137	13	371	emb|CAE61649.1| Hypothetical protein CBG05583 [Caenorhabditis briggsae]
14954.m01567 (2385 letters; record 36)	1.4e-90	36.1	40	1365	110	531	ref|XP_396001.3| PREDICTED: similar to CG4078-PA [Apis mellifera]
14981.m02440 (252 letters; record 1130)	1e-33	80.2	4	246	30	110	emb|CAE57895.1| Hypothetical protein CBG00944 [Caenorhabditis briggsae]
BMC02000 (637 letters; record 163)	2e-42	54.3	22	576	227	419	emb|CAE63503.1| Hypothetical protein CBG07980 [Caenorhabditis briggsae]
Wbm0636 (894 letters; record 1038)	2e-154	100	1	891	1	297	ref|YP_198466.1| tRNA delta(2)-isopentenylpyrophosphate transferase [Wolbachia endosymbiont strain TRS of Brugia malayi] >gb|AAW71224.1| tRNA delta(2)-isopentenylpyrophosphate transferase [Wolbachia endosymbiont strain TRS of Brugia malayi]
BMW01055 (615 letters; record 259)	2.3e-17	44	262	615	134	247	emb|CAE70527.1| Hypothetical protein CBG17156 [Caenorhabditis briggsae]
14705.m00190 (2187 letters; record 133)	1.8e-73	25.8	772	1470	1076	1314	ref|XP_970496.1| PREDICTED: similar to CG15439-PA [Tribolium castaneum]
14276.m00252 (372 letters; record 207)	2.3e-41	71.9	1	363	697	817	emb|CAE71402.1| Hypothetical protein CBG18310 [Caenorhabditis briggsae]
BMC01558 (581 letters; record 36)	1.3e-38	72.6	8	352	5	121	emb|CAE58592.1| Hypothetical protein CBG01759 [Caenorhabditis briggsae]
14979.m04438 (468 letters; record 475)	8.8e-42	62.8	73	465	12	143	ref|NP_001040853.1| F44E2.6b [Caenorhabditis elegans] >gb|ABD94102.1| Hypothetical protein F44E2.6b [Caenorhabditis elegans]
14398.m00013 (445 letters; record 1156)	2.3e-41	58.8	5	427	352	489	emb|CAE60271.1| Hypothetical protein CBG03850 [Caenorhabditis briggsae]
WB-contig_1517 (1021 letters; record 262)	8.3e-13	30.6	82	624	231	402	ref|NP_001040990.1| T23B5.1a [Caenorhabditis elegans] >emb|CAB07676.1| Hypothetical protein T23B5.1a [Caenorhabditis elegans]
14990.m08019 (777 letters; record 1036)	7.6e-107	83.4	1	762	1	251	emb|CAE66957.1| Hypothetical protein CBG12349 [Caenorhabditis briggsae]
14799.m00210 (363 letters; record 513)	1.2e-39	68.6	1	354	1	118	emb|CAE75099.1| Hypothetical protein CBG23021 [Caenorhabditis briggsae]
14968.m01501 (527 letters; record 343)	1.9e-80	91.3	3	524	214	387	gb|AAQ04694.1|AF453385_1 cuticlin protein [Dirofilaria immitis]
BMC11789 (406 letters; record 602)	3.9e-39	62.9	29	406	7	141	gb|AAC28365.1| aminopeptidase ES-62 precursor [Acanthocheilonema viteae]
WB-contig_1256 (585 letters; record 42)	2.1e-63	75.9	1	462	157	310	ref|NP_001024140.1| INneXin family member (inx-10) [Caenorhabditis elegans] >gb|AAT81186.1| Innexin protein 10, isoform b [Caenorhabditis elegans]
14972.m07095 (834 letters; record 724)	2.5e-37	36	67	807	140	386	ref|NP_508166.1| ImmunoGlobulin-like Cell adhesion Molecule family member (igcm-1) [Caenorhabditis elegans] >gb|AAF23186.1|U42847_4 Immunoglobulin-like cell adhesion molecule family protein 1 [Caenorhabditis elegans]
BMW00613 (604 letters; record 405)	3.5e-08	36.2	350	123	13	85	dbj|BAC05810.1| seven transmembrane helix receptor [Homo sapiens]
13261.m00257 (798 letters; record 1116)	6.2e-41	48.7	232	795	8	200	ref|XP_001122241.1| PREDICTED: similar to Protein FRA10AC1 [Apis mellifera]
BMC08254 (585 letters; record 154)	5.1e-30	38.2	24	584	2	189	gb|EAL26330.1| GA11181-PA [Drosophila pseudoobscura]
BMW00011 (602 letters; record 194)	1.4e-29	39.6	2	556	337	517	ref|NP_501963.1| PaTched Related family member (ptr-14) [Caenorhabditis elegans] >emb|CAB00873.1| Hypothetical protein R09H10.4 [Caenorhabditis elegans]
14992.m10918 (480 letters; record 11)	2.2e-52	62.1	13	480	2	157	emb|CAE66247.1| Hypothetical protein CBG11491 [Caenorhabditis briggsae]
14992.m11243 (449 letters; record 946)	3.6e-36	59.6	79	447	44	167	ref|NP_505571.1| K08H10.9 [Caenorhabditis elegans] >emb|CAB05547.1| Hypothetical protein K08H10.9 [Caenorhabditis elegans]
BMC10519 (565 letters; record 235)	6.8e-16	54.6	49	285	133	218	emb|CAE66272.1| Hypothetical protein CBG11516 [Caenorhabditis briggsae]
14310.m00250 (1035 letters; record 281)	2.1e-45	33.4	28	1026	1307	1646	ref|NP_494782.1| ZK430.1 [Caenorhabditis elegans] >sp|Q23495|HEAT1_CAEEL Hypothetical protein ZK430.1 in chromosome II >gb|AAA83581.1| Hypothetical protein ZK430.1 [Caenorhabditis elegans]
BMC02348 (446 letters; record 251)	4.7e-21	42.1	65	445	226	353	emb|CAE75059.1| Hypothetical protein CBG22973 [Caenorhabditis briggsae]
Wbm0275 (729 letters; record 679)	9.9e-130	100	1	726	1	242	ref|YP_198106.1| Glutamine synthetase [Wolbachia endosymbiont strain TRS of Brugia malayi] >gb|AAW70864.1| Glutamine synthetase [Wolbachia endosymbiont strain TRS of Brugia malayi]
14961.m05207 (1236 letters; record 350)	1.6e-10	25.5	4	942	247	554	gb|AAH95837.1| Wu:fb10f09 protein [Danio rerio]
TC3326 (658 letters; record 1125)	4.2e-35	44.7	80	589	11	179	emb|CAE72524.1| Hypothetical protein CBG19704 [Caenorhabditis briggsae]
BMC00003 (765 letters; record 750)	9.1e-24	57.4	360	662	30	130	ref|NP_502790.1| NADH Ubiquinone Oxidoreductase family member (nuo-3) [Caenorhabditis elegans] >emb|CAB16513.1| Hypothetical protein Y57G11C.12 [Caenorhabditis elegans]
14982.m02211 (2226 letters; record 774)	3.6e-148	48.1	298	2196	214	831	pir||F88481 protein C16A3.1 [imported] - Caenorhabditis elegans
WB-contig_1445 (553 letters; record 201)	5.4e-28	47.5	14	373	301	420	ref|NP_510177.1| F17H10.1 [Caenorhabditis elegans] >emb|CAA93652.1| Hypothetical protein F17H10.1 [Caenorhabditis elegans] >emb|CAA93682.1| Hypothetical protein F17H10.1 [Caenorhabditis elegans]
12579.m00068 (723 letters; record 475)	2.1e-40	84	421	684	178	265	emb|CAE70211.1| Hypothetical protein CBG16689 [Caenorhabditis briggsae]
12958.m00016 (471 letters; record 767)	1.5e-54	71.3	4	471	398	554	ref|NP_499097.1| yeast CLU (mitochondrial clustering) related family member (clu-1) [Caenorhabditis elegans] >sp|P34466|IF3X_CAEEL Putative eukaryotic translation initiation factor 3 subunit (eIF-3) >emb|CAA81605.1| Hypothetical protein F55H2.6 [Caenorhabditis elegans] >emb|CAA80143.1| Hypothetical protein F55H2.6 [Caenorhabditis elegans]
TC2928 (520 letters; record 130)	1.8e-36	75.6	77	421	3	111	ref|NP_740801.1| Ribosomal Protein, Acidic family member (rpa-1) [Caenorhabditis elegans] >sp|P91913|RLA1_CAEEL 60S acidic ribosomal protein P1 >gb|AAK27864.1| Ribosomal protein, acidic protein 1 [Caenorhabditis elegans]
BMC05545 (300 letters; record 605)	4.5e-13	48.6	6	221	1	72	gb|AAY24068.1| unknown [Homo sapiens]
BMC00574 (1041 letters; record 997)	1.2e-28	74.3	491	712	142	215	emb|CAE75270.1| Hypothetical protein CBG23235 [Caenorhabditis briggsae]
14562.m00125 (3948 letters; record 220)	1.8e-142	41.9	1225	2673	476	962	emb|CAE60471.1| Hypothetical protein CBG04082 [Caenorhabditis briggsae]
BMC06295 (459 letters; record 438)	9.3e-31	54.7	3	380	258	383	emb|CAE72827.1| Hypothetical protein CBG20109 [Caenorhabditis briggsae]
BMC04969 (420 letters; record 843)	5.4e-26	47.2	47	412	11	137	ref|NP_503101.1| C30H6.8 [Caenorhabditis elegans] >emb|CAB02808.1| Hypothetical protein C30H6.8 [Caenorhabditis elegans]
BMC03118 (1033 letters; record 435)	1.7e-57	50	583	903	95	200	emb|CAE72911.1| Hypothetical protein CBG20229 [Caenorhabditis briggsae]
14890.m00117 (1323 letters; record 871)	1.3e-136	99.2	244	1023	7	265	gb|AAC61752.1| nuclear hormone receptor [Brugia pahangi]
13111.m00027 (288 letters; record 895)	9.7e-17	54.3	28	270	17	95	emb|CAE64786.1| Hypothetical protein CBG09579 [Caenorhabditis briggsae]
14777.m00111 (651 letters; record 430)	4.5e-18	31.6	28	570	220	384	ref|XP_222495.3| PREDICTED: similar to serine (or cysteine) proteinase inhibitor, clade B (ovalbumin), member 11 [Rattus norvegicus]
14324.m00043 (741 letters; record 324)	1.1e-29	34	13	681	6	234	emb|CAA69591.1| DAN26 [Homo sapiens]
12584.m00067 (1170 letters; record 413)	2.4e-96	49.4	1	1167	61	448	ref|NP_501005.2| F38A5.2b [Caenorhabditis elegans] >gb|AAP40537.1| Hypothetical protein F38A5.2b [Caenorhabditis elegans]
WB-contig_1593 (1146 letters; record 325)	3.6e-92	98	164	628	1	155	ref|XP_001089551.1| PREDICTED: similar to Repressor of RNA polymerase III transcription MAF1 homolog [Macaca mulatta]
TC2818 (807 letters; record 108)	1.6e-49	51	19	591	103	293	emb|CAE71140.1| Hypothetical protein CBG17995 [Caenorhabditis briggsae]
14990.m07916 (573 letters; record 957)	1.3e-06	31.5	354	572	11	82	sp|P14586|HRP3_PLAFS Histidine-rich protein >gb|AAA29619.1| histidine rich protein B
14954.m01592 (756 letters; record 1198)	3.1e-17	36.9	115	465	649	763	gb|AAG09799.1| pregnancy-associated plasma protein-A [Mus musculus]
14280.m00062 (414 letters; record 209)	5.7e-70	97.8	1	411	325	461	gb|AAT07059.1| cathepsin F-like cysteine proteinase [Brugia malayi]
BMC03805 (560 letters; record 641)	8.8e-26	39.4	53	499	34	183	ref|NP_500884.2| H04M03.4 [Caenorhabditis elegans] >gb|AAD12787.2| Hypothetical protein H04M03.4 [Caenorhabditis elegans] >tpg|DAA05693.1| TPA_exp: UDP-galactopyranose mutase [Caenorhabditis elegans] >emb|CAI38753.2| UDP-galactopyranose mutase [Caenorhabditis elegans]
14954.m01627 (1131 letters; record 59)	7.4e-35	34.1	298	627	247	351	emb|CAE70004.1| Hypothetical protein CBG16414 [Caenorhabditis briggsae]
WB-contig_1192 (591 letters; record 1194)	1.5e-33	49	17	487	719	875	gb|AAI21883.1| Unknown (protein for MGC:145520) [Xenopus tropicalis]
WB-contig_136 (509 letters; record 745)	9.5e-11	57.1	208	2	11	77	dbj|BAB33421.1| putative senescence-associated protein [Pisum sativum]
R47641 (312 letters; record 742)	4.5e-11	51.4	48	152	6	40	gb|AAY66877.1| nonmuscle myosin essential light chain [Ixodes scapularis]
14977.m04907 (377 letters; record 1008)	8.2e-53	88.8	1	375	25	150	emb|CAE59677.1| Hypothetical protein CBG03100 [Caenorhabditis briggsae]
BMC01704 (289 letters; record 1074)	6.4e-39	97.6	1	255	365	449	dbj|BAA22203.1| alpha-3 tubulin [Caenorhabditis elegans]
13247.m00713 (2424 letters; record 1069)	2e-106	38.4	508	2418	117	746	ref|NP_500567.1| R08C7.10a [Caenorhabditis elegans] >gb|AAC48078.1| Hypothetical protein R08C7.10a [Caenorhabditis elegans]
TC2793 (1317 letters; record 1175)	8.7e-122	59.8	55	1218	49	445	pir||T16441 hypothetical protein F53A9.10 - Caenorhabditis elegans
13889.m00011 (735 letters; record 678)	1.1e-52	45.7	1	729	78	319	ref|NP_649784.1| tex CG9615-PA [Drosophila melanogaster] >gb|AAF54217.1| CG9615-PA [Drosophila melanogaster] >emb|CAD89224.1| Tex protein [Drosophila melanogaster]
13307.m00100 (2592 letters; record 1164)	8.5e-82	31	823	2586	363	959	pir||T23094 hypothetical protein H15N14.1a - Caenorhabditis elegans
14938.m00341 (143 letters; record 464)	4.6e-06	54.3	2	139	77	122	ref|NP_001022840.1| Y39A1A.21a [Caenorhabditis elegans] >emb|CAA21030.1| Hypothetical protein Y39A1A.21a [Caenorhabditis elegans]
14715.m01235 (1575 letters; record 547)	3.5e-17	25.7	16	1017	205	520	ref|XP_001092953.1| PREDICTED: tubulin, gamma complex associated protein 2 isoform 1 [Macaca mulatta] >ref|XP_001093066.1| PREDICTED: tubulin, gamma complex associated protein 2 isoform 2 [Macaca mulatta]
13507.m00011 (1189 letters; record 244)	1.1e-105	51.4	1	1185	152	556	pir||T32827 hypothetical protein H19M22.2 - Caenorhabditis elegans
BMW00039 (553 letters; record 283)	6.5e-07	45.4	363	524	60	114	ref|NP_506116.1| C54D10.3 [Caenorhabditis elegans] >emb|CAA99799.1| Hypothetical protein C54D10.3 [Caenorhabditis elegans]
Wbm0572 (312 letters; record 974)	5.7e-47	100	1	309	1	103	ref|YP_198402.1| Bacterial nucleoid DNA-binding protein, HupA family [Wolbachia endosymbiont strain TRS of Brugia malayi] >gb|AAW71160.1| Bacterial nucleoid DNA-binding protein, HupA family [Wolbachia endosymbiont strain TRS of Brugia malayi]
TC3253 (2040 letters; record 1014)	0	99.4	49	1761	1	571	gb|AAL08488.1| prolyl-4-hydroxylase alpha subunit-like protein [Onchocerca volvulus]
14981.m02439 (864 letters; record 776)	2e-74	63.9	172	861	33	261	ref|NP_001022370.1| T26C5.3c [Caenorhabditis elegans] >emb|CAH04735.1| Hypothetical protein T26C5.3c [Caenorhabditis elegans]
BMC00732 (214 letters; record 654)	2.1e-31	97.1	7	213	29	97	dbj|BAE30063.1| unnamed protein product [Mus musculus]
14974.m00844 (1029 letters; record 221)	3.6e-93	64.3	85	891	86	354	ref|NP_001021770.1| Y47G6A.7b [Caenorhabditis elegans] >gb|AAT81181.1| Hypothetical protein Y47G6A.7b [Caenorhabditis elegans]
14972.m07592 (324 letters; record 1109)	8.3e-14	46.5	70	321	1	88	emb|CAE59881.1| Hypothetical protein CBG03361 [Caenorhabditis briggsae]
TC2811 (1546 letters; record 1182)	3e-183	87.9	127	1290	1	389	gb|AAD28743.2| cuticulin-1 [Wuchereria bancrofti]
14328.m00023 (1569 letters; record 1037)	1.5e-284	99.8	1	1566	584	1105	gb|AAS77206.1| chitin synthase 2 [Brugia malayi]
14992.m10952 (1143 letters; record 1116)	1.9e-27	25.4	157	1014	41	326	ref|NP_505067.1| F43H9.3 [Caenorhabditis elegans] >gb|AAA92305.1| Hypothetical protein F43H9.3 [Caenorhabditis elegans]
14990.m07986 (534 letters; record 973)	7.9e-08	30.8	10	510	1011	1185	ref|XP_393903.2| PREDICTED: similar to CG9005-PA [Apis mellifera]
14936.m00263 (1344 letters; record 1054)	1.4e-58	32.8	643	1332	266	510	ref|XP_790018.1| PREDICTED: hypothetical protein [Strongylocentrotus purpuratus] >ref|XP_001180321.1| PREDICTED: hypothetical protein [Strongylocentrotus purpuratus]
13644.m00289 (1989 letters; record 313)	5.4e-129	40.8	22	1968	465	1110	ref|NP_056090.1| hypothetical protein LOC23325 [Homo sapiens]
Wbm0709 (825 letters; record 1111)	2.7e-150	100	1	822	1	274	ref|YP_198539.1| coproporphyrinogen III oxidase [Wolbachia endosymbiont strain TRS of Brugia malayi] >gb|AAW71297.1| Coproporphyrinogen III oxidase [Wolbachia endosymbiont strain TRS of Brugia malayi]
14979.m04639 (630 letters; record 597)	1.5e-06	25.5	49	606	36	214	ref|NP_001027603.1| tropomyosin-like protein [Ciona intestinalis] >dbj|BAB00623.1| tropomyosin-like protein [Ciona intestinalis]
14972.m07678 (4701 letters; record 1049)	8.3e-172	32.9	700	3147	645	1474	ref|NP_508324.1| Y75D11A.5 [Caenorhabditis elegans] >gb|AAF36060.1| Hypothetical protein Y75D11A.5 [Caenorhabditis elegans]
14563.m00109 (2382 letters; record 222)	2.4e-116	39.8	16	1602	14	539	ref|NP_496147.1| C05C10.6a [Caenorhabditis elegans] >emb|CAA88206.1| Hypothetical protein C05C10.6a [Caenorhabditis elegans] >emb|CAA91354.1| Hypothetical protein C05C10.6a [Caenorhabditis elegans]
TC3237 (693 letters; record 41)	1e-54	75.3	2	439	270	415	ref|NP_990316.1| phosphoglycerate kinase 1 [Gallus gallus] >sp|P51903|PGK_CHICK Phosphoglycerate kinase >gb|AAC42219.1| PGK
BMC00463 (523 letters; record 324)	3.5e-37	56.1	13	399	2	131	ref|NP_001040727.1| C01F1.3a [Caenorhabditis elegans] >gb|AAB00715.1| Hypothetical protein C01F1.3a [Caenorhabditis elegans]
14688.m00178 (378 letters; record 477)	3e-11	39.2	55	372	199	305	dbj|BAD96672.1| translocase of outer mitochondrial membrane 34 variant [Homo sapiens]
BMC03013 (637 letters; record 412)	9.9e-34	36.2	31	582	1	182	ref|NP_499684.1| Y37D8A.17 [Caenorhabditis elegans] >sp|Q9XWV0|TMM33_CAEEL UPF0121 protein Y37D8A.17 >emb|CAA21541.1| Hypothetical protein Y37D8A.17 [Caenorhabditis elegans]
12875.m00018 (1380 letters; record 705)	8.1e-32	53.9	1	417	157	288	emb|CAE61600.1| Hypothetical protein CBG05518 [Caenorhabditis briggsae]
BMC04080 (754 letters; record 694)	1.5e-71	58.7	1	699	47	279	gb|AAK26377.1|AF339102_1 putative alpha/beta hydrolase [Heterodera glycines]
14937.m00496 (498 letters; record 1059)	2.6e-19	36	1	447	47	182	emb|CAE65561.1| Hypothetical protein CBG10551 [Caenorhabditis briggsae]
13644.m00294 (1044 letters; record 316)	1.8e-43	56.6	163	606	12	161	ref|NP_493638.2| F23F1.4 [Caenorhabditis elegans] >gb|AAB70327.2| Hypothetical protein F23F1.4 [Caenorhabditis elegans]
14972.m07783 (732 letters; record 18)	5.9e-55	56.2	1	501	1	167	emb|CAE58828.1| Hypothetical protein CBG02039 [Caenorhabditis briggsae]
14977.m04914 (144 letters; record 608)	2.7e-15	87.2	3	143	93	139	dbj|BAC39053.1| unnamed protein product [Mus musculus]
13258.m00171 (801 letters; record 1107)	1.1e-14	30.4	34	789	134	388	ref|NP_506181.2| R11D1.10 [Caenorhabditis elegans] >emb|CAA99905.4| Hypothetical protein R11D1.10 [Caenorhabditis elegans]
14961.m05286 (960 letters; record 349)	1.2e-92	57.4	4	957	6	346	ref|NP_500326.2| human HnRNP A1 homolog family member (hrp-1) [Caenorhabditis elegans] >sp|Q22037|ROA1_CAEEL Heterogeneous nuclear ribonucleoprotein A1 >dbj|BAA01645.1| hnRNP like protein [Caenorhabditis elegans] >gb|AAB92051.1| Human hnrnp a1 homolog protein 1, isoform a [Caenorhabditis elegans]
BMW00945 (587 letters; record 488)	1.1e-35	42.3	585	22	506	701	emb|CAE66670.1| Hypothetical protein CBG12009 [Caenorhabditis briggsae]
14972.m07537 (741 letters; record 1066)	1.9e-14	28.5	34	636	162	370	ref|NP_694960.2| ankyrin-repeat and fibronectin type III domain containing 1 [Homo sapiens]
TC2850 (624 letters; record 277)	2.9e-12	40.6	4	372	34	144	ref|XP_742542.1| hypothetical protein [Plasmodium chabaudi chabaudi] >emb|CAH81944.1| conserved hypothetical protein [Plasmodium chabaudi]
Wbm0653 (1173 letters; record 1055)	9.3e-205	100	1	1170	1	390	ref|YP_198483.1| Translation elongation factor EF-Tu, GTPase [Wolbachia endosymbiont strain TRS of Brugia malayi] >gb|AAW71241.1| Translation elongation factor EF-Tu, GTPase [Wolbachia endosymbiont strain TRS of Brugia malayi]
14094.m00128 (1546 letters; record 1003)	9.8e-107	41.9	2	1501	271	780	ref|NP_001006788.1| nuclear cap binding protein subunit 1, 80kDa [Xenopus tropicalis] >sp|Q6DIE2|NCBP1_XENTR Nuclear cap-binding protein subunit 1 >gb|AAH75600.1| Nuclear cap binding protein subunit 1, 80kDa [Xenopus tropicalis] >emb|CAJ83816.1| nuclear cap binding protein subunit 1, 80kDa [Xenopus tropicalis]
14670.m00181 (600 letters; record 428)	5.8e-17	31.4	31	561	119	294	emb|CAA82797.1| gag protein [Ascaris lumbricoides]
BMC06117 (346 letters; record 664)	1.7e-47	100	3	332	93	202	ref|YP_197979.1| Kef-type K+ transport system, membrane component [Wolbachia endosymbiont strain TRS of Brugia malayi] >gb|AAW70737.1| Kef-type K+ transport system, membrane component [Wolbachia endosymbiont strain TRS of Brugia malayi]
TC9505 (426 letters; record 337)	2.8e-13	66.6	205	348	1	48	ref|NP_001023410.1| W02A2.9 [Caenorhabditis elegans] >emb|CAI91167.1| Hypothetical protein W02A2.9 [Caenorhabditis elegans]
Wbm0276 (1383 letters; record 680)	1.4e-240	100	1	1380	1	460	ref|YP_198107.1| chromosomal replication initiation protein [Wolbachia endosymbiont strain TRS of Brugia malayi] >sp|Q5GT09|DNAA_WOLTR Chromosomal replication initiator protein dnaA >gb|AAW70865.1| ATPase involved in DNA replication initiation, DnaA [Wolbachia endosymbiont strain TRS of Brugia malayi]
14516.m00054 (957 letters; record 114)	5.3e-115	71.3	31	954	22	327	ref|NP_492210.2| K04G2.2 [Caenorhabditis elegans] >emb|CAB00039.2| Hypothetical protein K04G2.2 [Caenorhabditis elegans]
BMC03067 (379 letters; record 783)	8.9e-26	69.1	367	128	12	92	emb|CAE67979.1| Hypothetical protein CBG13585 [Caenorhabditis briggsae]
13058.m00015 (435 letters; record 790)	8.1e-23	54.4	100	435	266	376	emb|CAE74252.1| Hypothetical protein CBG21941 [Caenorhabditis briggsae]
14981.m02461 (1464 letters; record 767)	7.6e-90	38.2	514	1410	274	582	ref|NP_493673.1| ELAV-Type RNA binding protein family member (etr-1) [Caenorhabditis elegans] >gb|AAA98566.1| elav-type ribonucleoprotein [Caenorhabditis elegans] >gb|AAB37881.1| Elav-type rna binding protein family protein 1, isoform a [Caenorhabditis elegans]
BMC00887 (526 letters; record 1089)	2.1e-24	71	28	255	1	74	ref|NP_501726.1| K01H12.1 [Caenorhabditis elegans] >sp|Q21102|YZ3I_CAEEL Hypothetical protein K01H12.1 in chromosome IV >emb|CAA92471.1| Hypothetical protein K01H12.1 [Caenorhabditis elegans]
14975.m04539 (936 letters; record 325)	2.8e-38	39.3	130	909	22	279	emb|CAE57982.1| Hypothetical protein CBG01045 [Caenorhabditis briggsae]
13663.m00019 (924 letters; record 465)	4.6e-84	54.4	10	915	362	671	ref|XP_395865.3| PREDICTED: similar to CG11847-PA isoform 1 [Apis mellifera]
13551.m00019 (818 letters; record 295)	2.4e-39	41.6	3	818	114	378	gb|AAG13397.1|AF283982_1 transcription enhancer factor-1-like protein EGL-44 [Caenorhabditis elegans]
BMC02844 (766 letters; record 371)	4.1e-76	66.8	34	675	735	948	ref|NP_001033457.1| Y66H1B.2c [Caenorhabditis elegans] >gb|ABA00151.1| Hypothetical protein Y66H1B.2c [Caenorhabditis elegans]
BMW00968 (600 letters; record 491)	1.1e-18	36.2	191	595	5	136	ref|ZP_01181599.1| CAT RNA-binding region:PRD [Bacillus cereus subsp. cytotoxis NVH 391-98] >gb|EAR69622.1| CAT RNA-binding region:PRD [Bacillus cereus subsp. cytotoxis NVH 391-98]
14971.m02782 (1185 letters; record 583)	1.2e-87	49.6	79	1176	9	391	ref|NP_491588.1| COenzyme Q (ubiquinone) biosynthesis family member (coq-1) [Caenorhabditis elegans] >gb|AAB37678.2| Coenzyme q (ubiquinone) biosynthesis protein 1 [Caenorhabditis elegans]
BMC01287 (379 letters; record 1187)	2.4e-23	51.7	56	379	1	111	emb|CAE57187.1| Hypothetical protein CBG00031 [Caenorhabditis briggsae]
Wbm0485 (366 letters; record 887)	4e-62	100	1	363	1	121	ref|YP_198315.1| Succinate dehydrogenase subunit D sdhD, hydrophobic membrane anchor protein [Wolbachia endosymbiont strain TRS of Brugia malayi] >gb|AAW71073.1| Succinate dehydrogenase subunit D sdhD, hydrophobic membrane anchor protein [Wolbachia endosymbiont strain TRS of Brugia malayi]
14977.m05111 (681 letters; record 497)	4.2e-35	42	40	630	155	350	ref|NP_501041.1| C17H12.3 [Caenorhabditis elegans] >gb|AAC02582.1| Hypothetical protein C17H12.3 [Caenorhabditis elegans]
14920.m00429 (981 letters; record 967)	2e-99	72.9	238	975	102	360	ref|NP_524984.1| will die slowly CG17437-PA [Drosophila melanogaster] >sp|Q9V3J8|WDS_DROME Protein will die slowly >gb|AAF43418.1|AF233288_1 WDS [Drosophila melanogaster] >emb|CAB72292.1| EG:BACR25B3.7 [Drosophila melanogaster] >gb|AAF45791.1| CG17437-PA [Drosophila melanogaster] >gb|AAM48415.1| RE31658p [Drosophila melanogaster]
WB-contig_383 (655 letters; record 890)	2.1e-79	85.5	32	550	105	277	ref|NP_694904.1| NADH dehydrogenase subunit 4 [Brugia malayi] >gb|AAN17805.1| NADH dehydrogenase subunit 4 [Brugia malayi]
TC2800 (1414 letters; record 1010)	1.4e-176	99.1	77	1093	1	339	sp|O01360|G3P_ONCVO Glyceraldehyde 3-phosphate-dehydrogenase (GAPDH) (Larval antigen OvB95) >emb|CAA70607.1| glyceraldehyde-3-phosphate dehydrogenase [Onchocerca volvulus]
12698.m00323 (326 letters; record 782)	9.8e-06	48.5	124	315	5	69	ref|NP_498468.2| yeast ISW (imitation SWI) homolog family member (isw-1) [Caenorhabditis elegans] >sp|P41877|ISW1_CAEEL Chromatin remodelling complex ATPase chain isw-1 (Nucleosome remodeling factor subunit isw-1) >gb|AAA50636.2| Yeast isw (imitation swi) homolog protein 1 [Caenorhabditis elegans]
BMC00193 (667 letters; record 863)	4e-23	39	68	514	12	157	sp|Q61Z75|NDUB2_CAEBR Probable NADH dehydrogenase [ubiquinone] 1 beta subcomplex subunit 2, mitochondrial precursor >emb|CAE59781.1| Hypothetical protein CBG03233 [Caenorhabditis briggsae]
12396.m00011 (417 letters; record 303)	1e-22	46	1	378	1	123	pir||T31060 hypothetical protein C05D9.3 - Caenorhabditis elegans
BMC09631 (811 letters; record 207)	8.6e-95	67.1	29	802	25	274	emb|CAE61462.1| Hypothetical protein CBG05354 [Caenorhabditis briggsae]
BMC02762 (581 letters; record 345)	1.8e-32	51.7	4	432	1133	1274	ref|XP_753630.1| nonribosomal peptide synthase NRPS [Aspergillus fumigatus Af293] >gb|EAL91592.1| nonribosomal peptide synthase (NRPS), putative [Aspergillus fumigatus Af293]
14682.m00039 (239 letters; record 80)	2.2e-09	68.1	6	137	314	357	emb|CAE70077.1| Hypothetical protein CBG16518 [Caenorhabditis briggsae]
14968.m01469 (2043 letters; record 561)	2.4e-199	52.7	58	2016	18	671	emb|CAE59751.1| Hypothetical protein CBG03197 [Caenorhabditis briggsae]
14990.m07742 (3720 letters; record 880)	3.2e-39	26	2341	3633	765	1186	ref|NP_001021054.1| C48B6.6b [Caenorhabditis elegans] >gb|AAT68901.1| Suppressor with morphological effect on genitalia protein 1, isoform b [Caenorhabditis elegans]
BMC05193 (538 letters; record 892)	1.6e-31	47.9	3	365	133	253	emb|CAE65877.1| Hypothetical protein CBG11027 [Caenorhabditis briggsae]
14956.m00507 (1050 letters; record 98)	2e-42	33.7	13	1020	27	368	ref|NP_502081.1| homolog of yeast SPOrulation gene family member (spo-11) [Caenorhabditis elegans] >sp|Q22236|SPO11_CAEEL Meiotic recombination protein spo-11 >emb|CAA92974.1| Hypothetical protein T05E11.4 [Caenorhabditis elegans]
14975.m04450 (596 letters; record 983)	3e-48	55.4	48	593	1	182	gb|ABF18090.1| translocon-associated complex TRAP gamma subunit [Aedes aegypti] >gb|EAT40850.1| translocon-associated protein, gamma subunit [Aedes aegypti] >gb|EAT40851.1| translocon-associated protein, gamma subunit [Aedes aegypti]
BMC12015 (574 letters; record 399)	4.5e-43	61.2	16	360	36	151	ref|NP_501087.1| C06G3.5a [Caenorhabditis elegans] >gb|AAB03130.2| Hypothetical protein C06G3.5a [Caenorhabditis elegans]
BMC09269 (579 letters; record 268)	1.7e-93	94.2	1	576	1	192	gb|AAS18673.1| gamma-glutamyl transpeptidase precursor [Brugia pahangi]
Wbm0331 (360 letters; record 735)	6.4e-55	100	1	357	1	119	ref|YP_198162.1| Ribosomal protein L14 [Wolbachia endosymbiont strain TRS of Brugia malayi] >gb|AAW70920.1| Ribosomal protein L14 [Wolbachia endosymbiont strain TRS of Brugia malayi]
WB-contig_1682 (643 letters; record 400)	1.6e-42	56	120	539	19	159	ref|NP_741000.1| C25H3.9a [Caenorhabditis elegans] >gb|AAK31457.2| Hypothetical protein C25H3.9a [Caenorhabditis elegans]
14963.m01793 (639 letters; record 441)	3.7e-91	81.4	13	636	3	212	emb|CAE56730.1| Hypothetical protein CBG24517 [Caenorhabditis briggsae]
BMC05993 (430 letters; record 958)	3.2e-44	59.8	2	427	122	263	ref|NP_508153.1| T04G9.4 [Caenorhabditis elegans] >gb|AAA82460.1| Hypothetical protein T04G9.4 [Caenorhabditis elegans]
BMC03611 (642 letters; record 589)	7.3e-96	92.3	13	558	1	182	emb|CAA04877.1| RAL-1 protein [Litomosoides sigmodontis]
WB-contig_1209 (514 letters; record 1)	1.6e-26	49.5	2	361	313	433	emb|CAE75513.1| Hypothetical protein CBG23528 [Caenorhabditis briggsae]
WB-contig_1428 (742 letters; record 188)	8e-103	96	47	661	1	204	ref|NP_508202.1| UNCoordinated family member (unc-1) [Caenorhabditis elegans] >sp|Q21190|UNC1_CAEEL Protein unc-1 (Uncoordinated protein 1) >gb|AAC69044.2| Uncoordinated protein 1 [Caenorhabditis elegans]
WB-contig_242 (684 letters; record 793)	2.6e-49	53.7	77	598	5	178	emb|CAE64010.1| Hypothetical protein CBG08605 [Caenorhabditis briggsae]
Wbm0362 (2658 letters; record 764)	0	100	1	2655	1	885	ref|YP_198192.1| Predicted membrane protein [Wolbachia endosymbiont strain TRS of Brugia malayi] >gb|AAW70950.1| Predicted membrane protein [Wolbachia endosymbiont strain TRS of Brugia malayi]
BMC00373 (546 letters; record 599)	5.2e-31	54.7	8	352	208	324	ref|XP_394054.3| PREDICTED: similar to MAP kinase kinase 4 CG9738-PA isoform 1 [Apis mellifera]
BMC12370 (555 letters; record 122)	5.4e-39	50	3	506	2	168	emb|CAE59279.1| Hypothetical protein CBG02611 [Caenorhabditis briggsae]
14533.m00009 (270 letters; record 142)	4.3e-10	45.2	4	222	6	76	gb|AAS00372.1| unknown [Homo sapiens]
TC3010 (752 letters; record 153)	1.5e-39	56.1	8	475	1	156	sp|P92507|DHSD_ASCSU Succinate dehydrogenase [ubiquinone] cytochrome b small subunit, mitochondrial precursor (CybS) (Succinate-ubiquinone reductase membrane anchor subunit) (Cytochrome b558 small subunit) >dbj|BAA11233.1| cytochrome b small subunit of mitochondrial fumarate reductase [Ascaris suum]
TC2937 (1765 letters; record 137)	2.3e-152	62.3	49	957	1	303	emb|CAE71996.1| Hypothetical protein CBG19072 [Caenorhabditis briggsae]
BMW00068 (617 letters; record 178)	4.4e-24	41.2	18	536	74	255	emb|CAE68692.1| Hypothetical protein CBG14607 [Caenorhabditis briggsae]
BMW00166 (595 letters; record 77)	1.4e-25	64.6	298	8	1	99	ref|NP_694913.1| NADH dehydrogenase subunit 3 [Brugia malayi] >gb|AAN17814.1| NADH dehydrogenase subunit 3 [Brugia malayi]
14972.m07757 (1737 letters; record 12)	1.1e-94	36.2	4	1116	2	385	gb|AAH92370.1| LOC594899 protein [Xenopus tropicalis]
14971.m02886 (1134 letters; record 671)	1e-08	33.8	769	1131	208	310	gb|EAT42148.1| conserved hypothetical protein [Aedes aegypti]
BMC02907 (434 letters; record 372)	1.1e-42	55.5	1	432	415	550	ref|NP_510140.1| CHromoDomain protein family member (chd-3) [Caenorhabditis elegans] >sp|Q22516|CHD3_CAEEL Chromodomain helicase-DNA-binding protein 3 homolog (CHD-3) >emb|CAA91798.1| Hypothetical protein T14G8.1 [Caenorhabditis elegans] >emb|CAA91810.1| Hypothetical protein T14G8.1 [Caenorhabditis elegans] >gb|AAG29837.1| CHD-3 [Caenorhabditis elegans]
14944.m00546 (1032 letters; record 1016)	2.6e-83	48.2	1	999	10	343	ref|NP_001021802.1| Y6B3B.5b [Caenorhabditis elegans] >emb|CAH60799.1| Hypothetical protein Y6B3B.5b [Caenorhabditis elegans]
14992.m10921 (2715 letters; record 1179)	1.9e-71	32.6	1201	2601	621	1074	ref|NP_492161.3| Dicer Related Helicase family member (drh-3) [Caenorhabditis elegans] >emb|CAB02082.3| Hypothetical protein D2005.5 [Caenorhabditis elegans]
14954.m01581 (921 letters; record 44)	3.8e-15	31.2	259	843	1015	1209	ref|NP_509779.2| related to oncogene ABL family member (abl-1) [Caenorhabditis elegans] >emb|CAB60297.2| Hypothetical protein M79.1c [Caenorhabditis elegans]
BMW01358 (575 letters; record 149)	8.8e-74	87	32	541	21	189	ref|NP_694903.1| NADH dehydrogenase subunit 2 [Brugia malayi] >gb|AAN17804.1| NADH dehydrogenase subunit 2 [Brugia malayi]
TC2919 (578 letters; record 1196)	1.9e-80	97.5	23	508	1	162	gb|AAL91108.1| ubiquitin [Brugia malayi]
BMC03573 (726 letters; record 581)	1.5e-60	58.7	11	433	13	155	sp|P46825|KLC_LOLPE Kinesin light chain (KLC) >gb|AAA16578.1| kinesin light chain
15481.m00010 (1279 letters; record 261)	1.1e-26	36.9	132	707	269	455	ref|XP_975604.1| PREDICTED: similar to CG2272-PA [Tribolium castaneum]
BMB_gene_13 (569 letters; record 695)	2.3e-73	82.4	38	568	1	176	emb|CAA04389.1| cyclophilin 4 [Brugia malayi]
TC3216 (668 letters; record 396)	2.8e-13	28.4	118	570	7	150	emb|CAE71152.1| Hypothetical protein CBG18008 [Caenorhabditis briggsae]
12941.m00027 (660 letters; record 762)	3.3e-26	37.1	199	657	10	164	emb|CAE72407.1| Hypothetical protein CBG19566 [Caenorhabditis briggsae]
BMC08363 (600 letters; record 1044)	5.4e-18	34.4	23	550	310	480	ref|NP_995984.1| CG12734-PB, isoform B [Drosophila melanogaster] >gb|AAM11180.1| LD40094p [Drosophila melanogaster] >gb|AAS64954.1| CG12734-PB, isoform B [Drosophila melanogaster]
15330.m00020 (717 letters; record 801)	3.7e-43	45.4	28	678	48	264	ref|NP_496604.1| Y57A10A.26 [Caenorhabditis elegans] >emb|CAB55031.1| Hypothetical protein Y57A10A.26 [Caenorhabditis elegans]
14237.m00394 (516 letters; record 875)	2.2e-24	45	91	495	32	169	gb|EAT79670.1| hypothetical protein SNOG_12870 [Phaeosphaeria nodorum SN15]
Wbm0712 (405 letters; record 1114)	2.6e-65	99.2	1	402	1	134	ref|YP_198542.1| hypothetical protein Wbm0712 [Wolbachia endosymbiont strain TRS of Brugia malayi] >gb|AAW71300.1| Predicted protein [Wolbachia endosymbiont strain TRS of Brugia malayi]
12903.m00105 (729 letters; record 744)	4.1e-76	65.4	82	723	5	218	emb|CAE71150.1| Hypothetical protein CBG18006 [Caenorhabditis briggsae]
14926.m00034 (693 letters; record 832)	1.4e-34	38.6	328	681	98	216	ref|NP_508189.2| C44C1.1 [Caenorhabditis elegans] >gb|AAA82366.3| Hypothetical protein C44C1.1 [Caenorhabditis elegans]
TC2803 (900 letters; record 976)	5.7e-150	94.6	1	897	1	299	ref|NP_008375.1|ND1_13186 NADH dehydrogenase subunit 1 [Onchocerca volvulus] >gb|AAC61617.1| NADH dehydrogenase subunit 1 [Onchocerca volvulus]
BMC00291 (557 letters; record 914)	9.5e-10	34.3	42	329	19	111	gb|AAX09928.1| oxidative stress protein [Aurelia aurita]
14961.m05054 (1230 letters; record 282)	8.1e-32	29.4	46	1227	9	393	emb|CAE70858.1| Hypothetical protein CBG17646 [Caenorhabditis briggsae]
14208.m00909 (1599 letters; record 1186)	1.4e-109	47.7	436	1299	210	491	gb|AAG15179.1| nuclear receptor NHR-88 [Caenorhabditis elegans]
TC2968 (444 letters; record 1055)	3.1e-46	85.7	40	375	2	113	gb|ABF18292.1| 60S ribosomal protein L30 [Aedes aegypti] >gb|EAT43318.1| 60S ribosomal protein L30 [Aedes aegypti] >gb|EAT43319.1| 60S ribosomal protein L30 [Aedes aegypti] >gb|EAT43481.1| 60S ribosomal protein L30 [Aedes aegypti]
14990.m08003 (3741 letters; record 979)	5e-222	39.4	1	3651	1	1233	ref|NP_490772.2| Y18H1A.3 [Caenorhabditis elegans] >gb|AAK21507.2| Hypothetical protein Y18H1A.3 [Caenorhabditis elegans]
BMW01389 (542 letters; record 613)	1.5e-20	38.7	540	148	313	454	gb|EAT32974.1| conserved hypothetical protein [Aedes aegypti]
14972.m06984 (546 letters; record 378)	2.5e-14	30.9	46	534	12	168	emb|CAE74558.1| Hypothetical protein CBG22317 [Caenorhabditis briggsae]
WB-contig_1368 (389 letters; record 141)	1.3e-39	68.6	28	381	152	269	dbj|BAD92392.1| serine/threonine kinase 23 variant [Homo sapiens]
13332.m00195 (582 letters; record 1145)	1.7e-22	32.9	7	531	9	190	emb|CAE56474.1| Hypothetical protein CBG24188 [Caenorhabditis briggsae]
Wbm0570 (1020 letters; record 972)	8.8e-177	100	1	1017	1	339	ref|YP_198400.1| D-alanine-D-alanine ligase [Wolbachia endosymbiont strain TRS of Brugia malayi] >gb|AAW71158.1| D-alanine-D-alanine ligase [Wolbachia endosymbiont strain TRS of Brugia malayi]
15149.m00018 (226 letters; record 266)	4.4e-15	85	222	103	19	58	emb|CAE68482.1| Hypothetical protein CBG14284 [Caenorhabditis briggsae]
BMC12431 (445 letters; record 541)	2.1e-19	54.3	45	350	6	106	emb|CAA61153.1| orf [Brugia pahangi]
14972.m07010 (380 letters; record 734)	5.1e-09	42.8	131	379	145	228	ref|NP_001041033.1| Y45F10D.11a [Caenorhabditis elegans] >emb|CAA16386.1| Hypothetical protein Y45F10D.11a [Caenorhabditis elegans]
12701.m00057 (169 letters; record 784)	3.4e-06	48.2	1	168	1	56	gb|EAU82659.1| hypothetical protein CC1G_12427 [Coprinopsis cinerea okayama7#130]
BMC06893 (456 letters; record 641)	2.8e-51	75.9	45	455	5	141	ref|NP_496273.1| Cell Division Cycle related family member (cdc-48.1) [Caenorhabditis elegans] >sp|P54811|TERA1_CAEEL Transitional endoplasmic reticulum ATPase homolog 1 (p97/CDC48 homolog 1) (Cell division cycle-related protein 48.1) >emb|CAA90050.1| Hypothetical protein C06A1.1 [Caenorhabditis elegans]
W91854 (203 letters; record 932)	2.7e-09	62.2	3	158	12	64	ref|NP_694907.1| cytochrome b [Brugia malayi] >gb|AAN17808.1| cytochrome b [Brugia malayi]
14958.m00357 (1710 letters; record 134)	4.2e-122	49.3	178	1644	139	616	ref|NP_741716.1| F55A4.8a [Caenorhabditis elegans] >gb|AAD32274.1| Hypothetical protein F55A4.8a [Caenorhabditis elegans]
BMC03480 (565 letters; record 551)	1.9e-18	37.5	18	353	4	114	pdb|1T0Y|A Chain A, Solution Structure Of A Ubiquitin-Like Domain From Tubulin- Binding Cofactor B
BMC06455 (460 letters; record 575)	8e-44	70.8	84	299	143	214	emb|CAE66170.1| Hypothetical protein CBG11408 [Caenorhabditis briggsae]
14555.m00010 (870 letters; record 845)	6.9e-58	51.1	220	867	253	469	ref|XP_692274.1| PREDICTED: similar to zinc finger protein 420 [Danio rerio]
BMB_gene_5 (584 letters; record 687)	1.4e-84	93.4	34	582	1	182	sp|P10723|SYNC_BRUMA Asparaginyl-tRNA synthetase, cytoplasmic (Asparagine--tRNA ligase) (AsnRS) (Potentially protective 63 kDa antigen) >gb|AAA27852.1| 63 kd antigen
BMC04493 (513 letters; record 788)	5.7e-15	50	53	256	1	68	emb|CAE63453.1| Hypothetical protein CBG07913 [Caenorhabditis briggsae]
15053.m00050 (879 letters; record 327)	1.1e-52	42.5	7	846	2	272	emb|CAE75248.1| Hypothetical protein CBG23205 [Caenorhabditis briggsae]
BMC11797 (210 letters; record 328)	9.8e-11	60.7	42	209	1	53	ref|XP_001119947.1| PREDICTED: similar to ribosomal protein S11 [Apis mellifera]
15068.m00079 (774 letters; record 74)	1.6e-58	46.5	4	771	6	262	ref|NP_498404.1| C05D11.5 [Caenorhabditis elegans] >sp|Q11185|YPD5_CAEEL Hypothetical protein C05D11.5 in chromosome III >gb|AAB53826.1| Hypothetical protein C05D11.5 [Caenorhabditis elegans]
14972.m07190 (1710 letters; record 801)	4.3e-81	44.7	649	1686	191	546	emb|CAE63952.1| Hypothetical protein CBG08534 [Caenorhabditis briggsae]
14990.m07691 (672 letters; record 853)	2.7e-72	73.3	64	615	86	269	ref|XP_623986.1| PREDICTED: similar to CG5830-PA [Apis mellifera]
TC2849 (962 letters; record 276)	4.1e-21	34.4	88	717	74	277	ref|XP_742542.1| hypothetical protein [Plasmodium chabaudi chabaudi] >emb|CAH81944.1| conserved hypothetical protein [Plasmodium chabaudi]
BMW00223 (567 letters; record 45)	6.4e-39	51.8	71	565	1	164	ref|NP_496466.1| F54D5.11 [Caenorhabditis elegans] >emb|CAA70049.1| TFIIE-beta protein [Caenorhabditis elegans] >emb|CAA91336.2| Hypothetical protein F54D5.11 [Caenorhabditis elegans]
BMC05487 (635 letters; record 943)	1.6e-70	68.3	257	607	582	698	emb|CAE71397.1| Hypothetical protein CBG18305 [Caenorhabditis briggsae]
14981.m02406 (396 letters; record 1124)	1.4e-06	31.4	48	395	135	254	ref|XP_860595.1| PREDICTED: similar to cell-cycle and apoptosis regulatory protein 1 isoform 4 [Canis familiaris]
14544.m00112 (327 letters; record 185)	3.2e-08	72	172	300	72	114	emb|CAE64966.1| Hypothetical protein CBG09800 [Caenorhabditis briggsae]
14972.m07363 (687 letters; record 974)	8.7e-74	64.9	4	681	6	240	ref|NP_499649.2| SR Protein (splicing factor) family member (rsp-3) [Caenorhabditis elegans] >sp|Q9NEW6|RSP3_CAEEL Probable splicing factor, arginine/serine-rich 3 (CeSF2) (CeSF2/ASF) >emb|CAC35847.2| Hypothetical protein Y111B2A.18 [Caenorhabditis elegans]
BMC04127 (657 letters; record 704)	1.7e-70	81.5	71	607	30	207	ref|NP_694908.1| cytochrome c oxidase subunit III [Brugia malayi] >gb|AAN17809.1| cytochrome c oxidase subunit III [Brugia malayi]
14971.m02791 (315 letters; record 587)	4.5e-18	51.4	7	303	687	789	emb|CAE65742.1| Hypothetical protein CBG10827 [Caenorhabditis briggsae]
14529.m00203 (642 letters; record 137)	4.4e-95	86.5	16	639	5	210	ref|NP_510572.1| RAB family member (rab-14) [Caenorhabditis elegans] >emb|CAB01884.1| Hypothetical protein K09A9.2 [Caenorhabditis elegans]
14974.m00838 (2769 letters; record 123)	1.9e-76	34.3	7	1752	98	662	ref|NP_493035.1| Rho GTPase Activating protein family member (rga-2) [Caenorhabditis elegans] >emb|CAA22138.1| Hypothetical protein Y53C10A.4 [Caenorhabditis elegans]
BMC01000 (1294 letters; record 1122)	2.4e-42	48.1	179	730	54	239	ref|NP_741296.1| K11H12.8a [Caenorhabditis elegans] >gb|AAC24402.1| Hypothetical protein K11H12.8a [Caenorhabditis elegans]
13667.m00036 (1311 letters; record 331)	1.2e-76	38.5	16	1308	20	460	emb|CAE72720.1| Hypothetical protein CBG19957 [Caenorhabditis briggsae]
14977.m05081 (1326 letters; record 455)	3.5e-77	34.4	490	1299	283	555	ref|NP_505897.1| DEGeneration of certain neurons family member (deg-3) [Caenorhabditis elegans] >sp|P54244|ACH3_CAEEL Acetylcholine receptor subunit alpha-type deg-3 precursor >gb|AAA92688.1| nicotinic acetylcholine receptor alpha subunit >gb|AAA92689.1| nicotinic acetylcholine receptor alpha subunit precursor >emb|CAA98507.1| Hypothetical protein K03B8.9 [Caenorhabditis elegans]
14950.m01853 (1854 letters; record 1199)	1.2e-106	46.4	85	1503	59	536	ref|NP_499172.1| ZK632.2 [Caenorhabditis elegans] >sp|P34648|YOT2_CAEEL Hypothetical protein ZK632.2 >emb|CAA80179.1| Hypothetical protein ZK632.2 [Caenorhabditis elegans]
14208.m00913 (270 letters; record 1188)	4.1e-28	78	7	252	16	97	emb|CAE67559.1| Hypothetical protein CBG13085 [Caenorhabditis briggsae]
14788.m00091 (513 letters; record 768)	2.8e-06	33.3	95	274	62	121	emb|CAF88611.1| unnamed protein product [Tetraodon nigroviridis]
WB-contig_235 (778 letters; record 789)	2.5e-53	58.8	49	579	1	177	ref|XP_393516.3| PREDICTED: similar to SEC13-like 1 isoform b [Apis mellifera]
12612.m00250 (244 letters; record 495)	5.5e-10	43.4	2	208	47	112	dbj|BAB28837.1| unnamed protein product [Mus musculus]
14944.m00552 (417 letters; record 1018)	5.9e-29	49.6	1	399	1	128	emb|CAE60225.1| Hypothetical protein CBG03796 [Caenorhabditis briggsae]
12832.m00015 (752 letters; record 639)	2.4e-55	51.9	56	742	452	679	pir||T19120 hypothetical protein C09D8.2 - Caenorhabditis elegans
BMC05798 (374 letters; record 431)	2.2e-24	47.5	1	357	413	532	ref|NP_001024903.1| abnormal DAuer Formation family member (daf-9) [Caenorhabditis elegans] >gb|AAM15602.1|U39648_2 Abnormal dauer formation protein 9, isoform b [Caenorhabditis elegans] >gb|AAL65132.1| DAF-9 isoform A [Caenorhabditis elegans]
BMC08553 (675 letters; record 759)	4.3e-40	56.7	146	649	140	324	ref|XP_642080.1| calcium-binding protein [Dictyostelium discoideum AX4] >gb|EAL68127.1| calcium-binding protein [Dictyostelium discoideum AX4]
TC3380 (751 letters; record 203)	2.4e-42	50	63	542	1	155	emb|CAE57074.1| Hypothetical protein CBG24970 [Caenorhabditis briggsae] >emb|CAE57647.1| Hypothetical protein CBG00635 [Caenorhabditis briggsae]
WB-contig_1207 (493 letters; record 1205)	1.7e-61	95	2	304	97	197	gb|AAQ97627.1| independent phosphoglycerate mutase isoform 2 [Brugia malayi]
12932.m00087 (1323 letters; record 757)	7.9e-73	48	388	1251	41	327	ref|NP_506609.2| Y40H4A.2 [Caenorhabditis elegans] >emb|CAA22302.2| Hypothetical protein Y40H4A.2 [Caenorhabditis elegans]
Wbm0500 (783 letters; record 902)	2.2e-132	99.6	1	780	1	260	ref|YP_198330.1| Ribosomal protein S6 [Wolbachia endosymbiont strain TRS of Brugia malayi] >sp|Q5GSD6|RS6_WOLTR 30S ribosomal protein S6 >gb|AAW71088.1| Ribosomal protein S6 [Wolbachia endosymbiont strain TRS of Brugia malayi]
TC3245 (599 letters; record 1115)	1.2e-58	61	25	594	1	189	ref|NP_494763.1| Spliceosome-Associated Protein family member (sap-1) [Caenorhabditis elegans] >sp|Q9BLB6|RU2A_CAEEL Probable U2 small nuclear ribonucleoprotein A' (U2 snRNP-A') (Spliceosome-associated protein 1) >gb|AAK31542.1| Spliceosome-associated protein protein 1 [Caenorhabditis elegans]
15265.m00014 (1445 letters; record 160)	4.5e-115	42.9	517	1407	398	710	ref|NP_001022061.1| CLC-type chloride cHannel family member (clh-3) [Caenorhabditis elegans] >gb|AAF13165.1|AF173172_1 CLC chloride channel protein [Caenorhabditis elegans] >gb|AAK68292.2|U28943_4 Clc-type chloride channel protein 3, isoform b [Caenorhabditis elegans]
14990.m07843 (1593 letters; record 937)	4.1e-54	37.6	514	1455	128	444	ref|NP_001069134.1| hypothetical protein LOC514410 [Bos taurus] >gb|AAI23430.1| Similar to Microspherule protein 1 (58 kDa microspherule protein) (Cell cycle-regulated factor p78) [Bos taurus]
14972.m07663 (575 letters; record 489)	3.7e-36	46	43	573	8	175	emb|CAE68788.1| Hypothetical protein CBG14733 [Caenorhabditis briggsae]
BMC07897 (432 letters; record 838)	7.3e-12	36	33	413	26	149	emb|CAE60329.1| Hypothetical protein CBG03921 [Caenorhabditis briggsae]
15343.m00014 (234 letters; record 203)	6e-07	50	25	210	267	328	ref|NP_001070421.1| zinc finger protein 668 [Bos taurus] >gb|AAI11166.1| Zinc finger protein 668 [Bos taurus]
BMC06441 (507 letters; record 67)	2.3e-18	37.5	47	493	3	152	ref|NP_501870.1| C24F3.2 [Caenorhabditis elegans] >emb|CAA18771.1| Hypothetical protein C24F3.2 [Caenorhabditis elegans]
BMC00499 (620 letters; record 973)	1.4e-75	80.9	54	620	1	185	emb|CAE62003.1| Hypothetical protein CBG06011 [Caenorhabditis briggsae]
14975.m04333 (285 letters; record 127)	3e-12	46.2	1	270	611	701	emb|CAE57674.1| Hypothetical protein CBG00668 [Caenorhabditis briggsae]
14992.m10816 (342 letters; record 1056)	1.2e-08	32.3	10	309	85	181	ref|NP_510170.2| K03A11.4 [Caenorhabditis elegans] >emb|CAB00864.2| Hypothetical protein K03A11.4 [Caenorhabditis elegans]
BMC07619 (351 letters; record 1024)	1.2e-16	43.4	347	72	87	176	gb|ABE88024.1| Integrase core domain, putative [Medicago truncatula]
BMC00567 (637 letters; record 227)	1e-14	39.5	254	637	18	146	ref|NP_492116.1| D2030.1 [Caenorhabditis elegans] >emb|CAA98114.1| Hypothetical protein D2030.1 [Caenorhabditis elegans]
14954.m01700 (936 letters; record 43)	3.1e-18	28.4	13	765	22	274	emb|CAE61755.1| Hypothetical protein CBG05711 [Caenorhabditis briggsae]
BMC09187 (602 letters; record 269)	2.8e-13	44.1	50	409	117	228	gb|AAD44521.1| basement membrane protein [Brugia malayi]
14319.m00095 (1740 letters; record 320)	2.1e-42	39.1	592	1188	864	1063	ref|NP_508324.1| Y75D11A.5 [Caenorhabditis elegans] >gb|AAF36060.1| Hypothetical protein Y75D11A.5 [Caenorhabditis elegans]
14754.m00017 (1182 letters; record 648)	3.2e-32	32.2	489	28	250	405	gb|AAA29908.1| p48 eggshell protein
14583.m00119 (1581 letters; record 888)	6.6e-56	31.4	268	1218	102	420	ref|NP_495914.1| C18E9.8 [Caenorhabditis elegans] >emb|CAA93857.1| Hypothetical protein C18E9.8 [Caenorhabditis elegans]
WB-contig_1286 (404 letters; record 67)	3.6e-28	62.3	366	70	11	111	gb|AAF69605.1|AF119917_13 PRO1722 [Homo sapiens]
14992.m11044 (603 letters; record 21)	2.1e-33	46.7	35	526	133	299	emb|CAE66272.1| Hypothetical protein CBG11516 [Caenorhabditis briggsae]
14956.m00522 (1986 letters; record 103)	2.6e-186	53.9	4	1983	110	749	emb|CAE61904.1| Hypothetical protein CBG05896 [Caenorhabditis briggsae]
14506.m00153 (370 letters; record 26)	3.5e-08	38.6	94	339	2	89	emb|CAE67452.1| Hypothetical protein CBG12951 [Caenorhabditis briggsae]
BMC12484 (924 letters; record 561)	5.3e-106	86.1	4	609	79	280	emb|CAB85466.1| putative cuticular collagen [Ascaris suum]
WB-contig_253 (646 letters; record 799)	3.4e-65	88.4	10	423	256	393	gb|AAT07057.1| cathepsin L-like cysteine proteinase [Brugia malayi]
Wbm0468 (207 letters; record 870)	1.9e-30	100	1	204	1	68	ref|YP_198298.1| hypothetical protein Wbm0468 [Wolbachia endosymbiont strain TRS of Brugia malayi] >gb|AAW71056.1| Predicted protein [Wolbachia endosymbiont strain TRS of Brugia malayi]
14972.m06946 (921 letters; record 640)	3.2e-108	68.3	28	900	3	292	emb|CAE61912.1| Hypothetical protein CBG05908 [Caenorhabditis briggsae]
14956.m00483 (142 letters; record 189)	1.4e-07	60	3	137	486	530	emb|CAE61959.1| Hypothetical protein CBG05959 [Caenorhabditis briggsae]
14981.m02446 (549 letters; record 743)	6.6e-37	49.1	7	549	16	190	ref|NP_500774.1| ZK354.7 [Caenorhabditis elegans] >gb|AAB42259.1| Hypothetical protein ZK354.7 [Caenorhabditis elegans]
BMC05801 (420 letters; record 383)	7.3e-70	96.4	1	420	136	275	gb|ABC01896.1| elongation factor 1-alpha-like protein [Solanum tuberosum]
WB-contig_466 (490 letters; record 948)	4.5e-65	94.3	2	424	232	372	emb|CAE66491.1| Hypothetical protein CBG11771 [Caenorhabditis briggsae]
14979.m04409 (1029 letters; record 535)	1.2e-101	65.5	25	990	8	322	emb|CAE65033.1| Hypothetical protein CBG09873 [Caenorhabditis briggsae]
13110.m00009 (976 letters; record 832)	1.7e-132	74.3	5	976	32	355	ref|NP_509671.3| ZC506.1 [Caenorhabditis elegans] >emb|CAA87371.3| Hypothetical protein ZC506.1 [Caenorhabditis elegans]
14977.m04897 (419 letters; record 1006)	6.7e-21	34.5	11	418	3	138	ref|NP_741290.1| T07A9.12a [Caenorhabditis elegans] >gb|AAK39285.1| Hypothetical protein T07A9.12a [Caenorhabditis elegans]
Wbm0656 (894 letters; record 1058)	1.6e-154	100	1	891	1	297	ref|YP_198486.1| Methionyl-tRNA formyltransferase [Wolbachia endosymbiont strain TRS of Brugia malayi] >gb|AAW71244.1| Methionyl-tRNA formyltransferase [Wolbachia endosymbiont strain TRS of Brugia malayi]
14271.m00295 (450 letters; record 201)	5.2e-21	44.5	67	447	11	145	emb|CAE75481.1| Hypothetical protein CBG23485 [Caenorhabditis briggsae]
Wbm0720 (855 letters; record 1122)	2.8e-148	100	1	852	1	284	ref|YP_198550.1| hypothetical protein Wbm0720 [Wolbachia endosymbiont strain TRS of Brugia malayi] >gb|AAW71308.1| Predicted protein [Wolbachia endosymbiont strain TRS of Brugia malayi]
NP274662 (1020 letters; record 349)	1.6e-74	100	261	698	1	146	sp|O77049|JTB_BRUMA JTB protein precursor >dbj|BAA33734.1| BrJTB [Brugia malayi]
14972.m07227 (492 letters; record 820)	1e-63	65.4	4	489	122	283	emb|CAE62172.1| Hypothetical protein CBG06219 [Caenorhabditis briggsae]
BMC04921 (482 letters; record 503)	3.5e-13	42.7	85	369	4	98	ref|NP_505223.1| GRounDhog (hedgehog-like family) family member (grd-5) [Caenorhabditis elegans] >gb|AAB65952.1| Groundhog (hedgehog-like family) protein 5 [Caenorhabditis elegans]
14979.m04577 (744 letters; record 573)	2.2e-38	39.1	52	729	4	228	emb|CAE65029.1| Hypothetical protein CBG09867 [Caenorhabditis briggsae]
14768.m00186 (423 letters; record 364)	9.2e-08	25.1	28	420	19	148	ref|XP_538020.2| PREDICTED: similar to ubiquitously-expressed transcript isoform 1 isoform 1 [Canis familiaris]
WB-contig_1176 (485 letters; record 1180)	8e-09	50.7	8	205	384	448	emb|CAE59219.1| Hypothetical protein CBG02537 [Caenorhabditis briggsae]
14940.m00171 (913 letters; record 955)	5.6e-95	81.9	1	660	1	220	gb|AAD01617.2| cyclophilin-16; OvCYP-16 [Onchocerca volvulus]
Wbm0086 (228 letters; record 493)	5.5e-33	100	1	225	1	75	ref|YP_197920.1| hypothetical protein Wbm0086 [Wolbachia endosymbiont strain TRS of Brugia malayi] >gb|AAW70678.1| Predicted protein [Wolbachia endosymbiont strain TRS of Brugia malayi]
BMW01501 (495 letters; record 639)	1.1e-10	30.1	35	436	349	483	emb|CAE65802.1| Hypothetical protein CBG10909 [Caenorhabditis briggsae]
14601.m00160 (3450 letters; record 284)	3e-18	32.3	139	795	83	316	ref|NP_498159.2| T24G10.2 [Caenorhabditis elegans] >gb|AAA50726.2| Hypothetical protein T24G10.2 [Caenorhabditis elegans]
BMC01819 (415 letters; record 216)	4.4e-18	68.7	223	414	267	330	ref|NP_492650.1| Nuclear Pore complex Protein family member (npp-17) [Caenorhabditis elegans] >sp|Q93454|NPP17_CAEEL Nucleoporin-17 (Nuclear pore complex protein 17) (CeRAE1) >emb|CAB02280.1| Hypothetical protein F10G8.3 [Caenorhabditis elegans]
BMC01127 (605 letters; record 1157)	9.4e-54	66.1	67	603	1	179	dbj|BAE29910.1| unnamed protein product [Mus musculus]
BMC05306 (639 letters; record 908)	6.3e-32	48.7	170	628	40	196	emb|CAE58518.1| Hypothetical protein CBG01669 [Caenorhabditis briggsae]
14974.m00802 (327 letters; record 203)	7.8e-12	71.8	70	165	1304	1335	emb|CAE68937.1| Hypothetical protein CBG14917 [Caenorhabditis briggsae]
BMC05878 (557 letters; record 1007)	1.7e-16	38.8	193	549	303	421	emb|CAE67529.1| Hypothetical protein CBG13051 [Caenorhabditis briggsae]
14992.m11224 (453 letters; record 1190)	5.1e-07	33.3	49	381	18	119	ref|NP_500666.2| T08B6.5 [Caenorhabditis elegans] >gb|AAO91699.1| Hypothetical protein T08B6.5 [Caenorhabditis elegans]
14713.m00188 (2787 letters; record 175)	1.3e-81	32.2	1165	2778	935	1485	emb|CAJ14165.1| BEL12_AG transposon polyprotein [Anopheles gambiae]
BMC10898 (491 letters; record 1125)	4.3e-35	63.3	146	448	363	462	ref|NP_001021270.1| Jun N-terminal Kinase family member (jnk-1) [Caenorhabditis elegans] >sp|Q8WQG9|JNK1_CAEEL Stress-activated protein kinase jnk-1 >dbj|BAA82640.1| JNK-1 [Caenorhabditis elegans] >gb|AAA98724.2| Jun n-terminal kinase protein 1, isoform a [Caenorhabditis elegans]
14623.m00072 (456 letters; record 344)	1.4e-50	69.7	19	435	122	260	gb|AAV63979.1| cathepsin L1 precursor [Artemia parthenogenetica]
14992.m10997 (2187 letters; record 1201)	3.3e-225	58.2	7	2178	24	754	emb|CAE67139.1| Hypothetical protein CBG12562 [Caenorhabditis briggsae]
14977.m05056 (421 letters; record 1021)	5.7e-12	31.5	23	421	180	306	sp|Q02508|HGV2_HALRO Protein HGV2 >dbj|BAA02741.1| Hgv2 [Halocynthia roretzi]
TC2854 (1273 letters; record 120)	6.2e-121	66.4	70	576	1	158	emb|CAE61462.1| Hypothetical protein CBG05354 [Caenorhabditis briggsae]
BMC07900 (450 letters; record 126)	4.7e-43	61.1	27	443	2	140	emb|CAE65046.1| Hypothetical protein CBG09887 [Caenorhabditis briggsae]
BMC10905 (118 letters; record 135)	4.6e-13	87.1	2	118	44	82	ref|XP_782034.1| PREDICTED: similar to 40S ribosomal protein S20 (S22) [Strongylocentrotus purpuratus] >ref|XP_001176169.1| PREDICTED: similar to 40S ribosomal protein S20 (S22) [Strongylocentrotus purpuratus]
BMW00522 (641 letters; record 147)	5.4e-26	57.1	57	431	1	123	ref|NP_694903.1| NADH dehydrogenase subunit 2 [Brugia malayi] >gb|AAN17804.1| NADH dehydrogenase subunit 2 [Brugia malayi]
BMC11992 (631 letters; record 391)	2.5e-52	56.9	83	535	5	155	emb|CAE64010.1| Hypothetical protein CBG08605 [Caenorhabditis briggsae]
BMC07510 (578 letters; record 394)	1.2e-32	47.1	33	551	654	821	emb|CAE57463.1| Hypothetical protein CBG00428 [Caenorhabditis briggsae]
13401.m00087 (622 letters; record 951)	1.1e-36	49.4	42	551	1	165	emb|CAE57074.1| Hypothetical protein CBG24970 [Caenorhabditis briggsae] >emb|CAE57647.1| Hypothetical protein CBG00635 [Caenorhabditis briggsae]
14702.m00397 (653 letters; record 255)	1.5e-11	45.2	1	336	9	119	dbj|BAD24706.1| transformer-2b7 [Oryzias latipes]
14830.m00074 (570 letters; record 553)	4.1e-53	66.8	82	546	1	157	emb|CAE70145.1| Hypothetical protein CBG16607 [Caenorhabditis briggsae]
BMC02129 (638 letters; record 194)	4.9e-36	42.4	104	400	5	101	emb|CAE73660.1| Hypothetical protein CBG21168 [Caenorhabditis briggsae]
13792.m00110 (573 letters; record 577)	5.9e-68	71.1	19	570	2	185	ref|NP_496593.1| Y57A10A.16 [Caenorhabditis elegans] >emb|CAB55019.1| Hypothetical protein Y57A10A.16 [Caenorhabditis elegans]
BMC03006 (566 letters; record 408)	1.5e-07	28.8	55	408	38	154	ref|NP_492415.1| F32H2.10 [Caenorhabditis elegans] >emb|CAC70089.1| Hypothetical protein F32H2.10 [Caenorhabditis elegans]
14054.m00014 (210 letters; record 1091)	7.5e-23	70	1	210	79	148	emb|CAE71807.1| Hypothetical protein CBG18819 [Caenorhabditis briggsae]
14968.m01520 (1560 letters; record 623)	4.5e-86	39.8	64	1557	189	681	ref|NP_495978.1| Temporarily Assigned Gene name family member (tag-165) [Caenorhabditis elegans] >sp|Q17574|MTRR_CAEEL Putative methionine synthase reductase (MSR) >emb|CAA84637.1| Hypothetical protein C01G6.6a [Caenorhabditis elegans]
13200.m00019 (1768 letters; record 920)	5.1e-220	69.6	5	1765	225	808	ref|NP_498887.2| GLutamate Receptor family (AMPA) family member (glr-1) [Caenorhabditis elegans] >sp|P34299|GLR1_CAEEL Glutamate receptor 1 precursor >pir||S60225 ionotropic glutamate receptor - Caenorhabditis elegans >gb|AAA92006.1| ionotropic glutamate receptor subunit >gb|AAA27933.3| Glutamate receptor family (ampa) protein 1 [Caenorhabditis elegans] >prf||2123408A Glu receptor GLR-1
14977.m04876 (3666 letters; record 335)	0	74.3	1405	3660	526	1276	gb|AAD49436.1|AF083642_1 P-glycoprotein [Onchocerca volvulus]
15217.m00023 (1024 letters; record 629)	1.5e-48	40.4	8	856	202	480	ref|NP_506007.1| CYclin L family member (cyl-1) [Caenorhabditis elegans] >emb|CAB01416.1| Hypothetical protein C52E4.6a [Caenorhabditis elegans] >gb|AAS64750.1| cyclin L; C52E4.6a [Caenorhabditis elegans]
14992.m10812 (1008 letters; record 1053)	3.5e-102	61.5	76	1005	145	458	ref|NP_503409.1| SyNapTotagmin family member (snt-5) [Caenorhabditis elegans] >gb|AAB66163.2| Synaptotagmin protein 5 [Caenorhabditis elegans]
TC3098 (619 letters; record 349)	1.3e-48	75.5	103	360	24	109	ref|ZP_00340573.1| hypothetical protein RakaH01001082 [Rickettsia akari str. Hartford]
15080.m00103 (1104 letters; record 77)	1.1e-164	82.5	1	1101	1	366	ref|NP_498808.2| C02F5.3 [Caenorhabditis elegans] >sp|P34280|YKK3_CAEEL Uncharacterized GTP-binding protein C02F5.3 >gb|AAR25659.1| Hypothetical protein C02F5.3 [Caenorhabditis elegans]
12429.m00203 (462 letters; record 724)	7.3e-14	36.5	4	405	498	623	ref|XP_968294.1| PREDICTED: similar to CG12189-PA [Tribolium castaneum]
BMC04289 (579 letters; record 743)	3.6e-22	51.4	19	312	4	103	emb|CAE59769.1| Hypothetical protein CBG03221 [Caenorhabditis briggsae]
14955.m00247 (722 letters; record 260)	2.6e-54	49.3	3	719	827	1073	emb|CAE67662.1| Hypothetical protein CBG13225 [Caenorhabditis briggsae]
14038.m00032 (1515 letters; record 899)	6.2e-128	50.2	112	1479	18	472	ref|NP_490888.1| Y71G12B.24 [Caenorhabditis elegans] >gb|AAK73925.1|AC025726_18 Hypothetical protein Y71G12B.24 [Caenorhabditis elegans]
BMC06174 (560 letters; record 1068)	3.5e-06	35.2	271	480	20	90	emb|CAE67655.1| Hypothetical protein CBG13218 [Caenorhabditis briggsae]
Wbm0365 (639 letters; record 767)	4.1e-108	100	1	636	1	212	ref|YP_198195.1| Predicted EndoIII-related endonuclease [Wolbachia endosymbiont strain TRS of Brugia malayi] >gb|AAW70953.1| Predicted EndoIII-related endonuclease [Wolbachia endosymbiont strain TRS of Brugia malayi]
14961.m04984 (609 letters; record 275)	2.7e-13	33.3	4	390	141	279	emb|CAE68795.1| Hypothetical protein CBG14743 [Caenorhabditis briggsae]
14973.m02612 (219 letters; record 7)	3.2e-09	49.1	4	180	31	87	emb|CAE64502.1| Hypothetical protein CBG09229 [Caenorhabditis briggsae]
BMC05250 (390 letters; record 823)	1.2e-24	54.2	3	317	729	833	emb|CAH18874.1| putative trehalose 6-phosphate synthase [Aphelenchus avenae]
12613.m00116 (2466 letters; record 458)	1.3e-186	66.2	25	816	4	262	ref|NP_493746.1| yeast PRP (splicing factor) related family member (prp-21) [Caenorhabditis elegans] >gb|AAA82164.1| similar to yeast pre-mRNA splicing factor PRP21, Swiss-Prot Accession Number P32524; similar to D. melanogaster suppressor-of-white-apricot, Swiss-Prot Accession Number P12297; ubiquitin-like domain; putative splicing factor >gb|AAC78179.1| Yeast prp (splicing factor) related prote…
WB-contig_1529 (361 letters; record 272)	3.1e-16	59.3	22	213	672	735	ref|NP_502080.1| T05E11.3 [Caenorhabditis elegans] >emb|CAA92973.1| Hypothetical protein T05E11.3 [Caenorhabditis elegans]
14424.m00390 (2460 letters; record 3)	3e-68	30.4	772	2259	170	663	ref|NP_499881.1| R02D3.4 [Caenorhabditis elegans] >gb|AAB94145.1| Hypothetical protein R02D3.4 [Caenorhabditis elegans]
14181.m00072 (1134 letters; record 806)	5.3e-75	47.2	298	786	79	237	emb|CAE67162.1| Hypothetical protein CBG12588 [Caenorhabditis briggsae]
14992.m10960 (966 letters; record 881)	5.3e-99	58.2	2	964	2	324	ref|NP_503577.1| F22F7.1a [Caenorhabditis elegans] >gb|AAF99915.1| Hypothetical protein F22F7.1a [Caenorhabditis elegans]
BMC06504 (235 letters; record 854)	1.3e-15	63.3	54	233	1	60	ref|NP_493676.1| T01D1.4 [Caenorhabditis elegans] >gb|AAB37884.1| Hypothetical protein T01D1.4 [Caenorhabditis elegans]
Wbm0252 (981 letters; record 656)	9.2e-166	100	1	978	1	326	ref|YP_198083.1| Holliday junction DNA helicase RuvB [Wolbachia endosymbiont strain TRS of Brugia malayi] >sp|Q5GT33|RUVB_WOLTR Holliday junction ATP-dependent DNA helicase ruvB >gb|AAW70841.1| Holliday junction resolvasome, helicase subunit, RuvB [Wolbachia endosymbiont strain TRS of Brugia malayi]
14479.m00135 (1500 letters; record 61)	2.4e-32	29.2	175	1470	3	405	ref|NP_490811.3| Y34D9A.7 [Caenorhabditis elegans] >gb|AAK29880.3| Hypothetical protein Y34D9A.7 [Caenorhabditis elegans]
TC3420 (2038 letters; record 1002)	0	100	120	1880	1	587	gb|AAD49563.1|AF128532_1 P-glycoprotein-like protein [Onchocerca volvulus]
12520.m00031 (216 letters; record 721)	5.4e-26	90.2	1	216	31	102	gb|AAA28059.1| G-o protein alpha subunit
Wbm0090 (198 letters; record 497)	1.3e-29	100	1	195	1	65	ref|YP_197924.1| hypothetical protein Wbm0090 [Wolbachia endosymbiont strain TRS of Brugia malayi] >gb|AAW70682.1| Predicted protein [Wolbachia endosymbiont strain TRS of Brugia malayi]
BMC06467 (446 letters; record 677)	1.6e-15	80	373	239	63	107	ref|XP_453835.1| unnamed protein product [Kluyveromyces lactis] >emb|CAH00931.1| unnamed protein product [Kluyveromyces lactis NRRL Y-1140]
BMC06191 (705 letters; record 178)	5.8e-51	52.5	306	638	85	200	ref|NP_496314.1| C52A11.2 [Caenorhabditis elegans] >emb|CAA86764.1| Hypothetical protein C52A11.2 [Caenorhabditis elegans]
Wbm0560 (672 letters; record 962)	2.2e-116	99.5	1	669	1	223	ref|YP_198390.1| PQQ-like beta-propeller repeat-containing protein [Wolbachia endosymbiont strain TRS of Brugia malayi] >gb|AAW71148.1| PQQ-like beta-propeller repeat-containing protein [Wolbachia endosymbiont strain TRS of Brugia malayi]
14992.m11263 (416 letters; record 43)	4.2e-19	36.6	21	407	84	220	dbj|BAB13946.1| unnamed protein product [Homo sapiens]
BMC01688 (1016 letters; record 78)	4.6e-47	43.9	79	489	15	154	emb|CAE57231.1| Hypothetical protein CBG00101 [Caenorhabditis briggsae]
Wbm0788 (1482 letters; record 1190)	2.7e-246	99.7	1	1479	1	493	ref|YP_198618.1| Preprotein translocase subunit SecD [Wolbachia endosymbiont strain TRS of Brugia malayi] >gb|AAW71376.1| Preprotein translocase subunit SecD [Wolbachia endosymbiont strain TRS of Brugia malayi]
BMW00319 (551 letters; record 316)	2.4e-32	100	137	349	160	230	emb|CAC70149.1| putative pre-mrna cleavage factor [Brugia malayi]
BMC10934 (506 letters; record 569)	2.1e-55	88.1	40	369	201	310	emb|CAE65763.1| Hypothetical protein CBG10852 [Caenorhabditis briggsae]
14977.m04970 (564 letters; record 369)	7.6e-52	57.2	4	561	63	248	emb|CAE62898.1| Hypothetical protein CBG07087 [Caenorhabditis briggsae]
BMC07627 (386 letters; record 950)	8.8e-21	47.2	1	381	457	581	ref|XP_795172.2| PREDICTED: similar to Vars protein, partial [Strongylocentrotus purpuratus] >ref|XP_001180042.1| PREDICTED: similar to Vars protein, partial [Strongylocentrotus purpuratus]
BMC11793 (694 letters; record 327)	5.7e-47	81.7	179	556	1	124	gb|AAA17420.1| AvL3-1 [Acanthocheilonema viteae]
14656.m00219 (897 letters; record 1175)	3.5e-17	34.5	304	852	100	285	emb|CAA82797.1| gag protein [Ascaris lumbricoides]
BMC00470 (1450 letters; record 965)	6.4e-229	98.8	66	1394	1	443	gb|AAD13154.1| heat shock protein 70 [Setaria digitata]
14992.m10832 (696 letters; record 1125)	2.1e-24	33	76	684	19	222	ref|NP_741689.1| Y39B6A.9 [Caenorhabditis elegans] >emb|CAC51068.1| Hypothetical protein Y39B6A.9 [Caenorhabditis elegans]
14992.m11201 (1467 letters; record 1182)	6.1e-124	56	742	1452	209	435	gb|EAA12921.2| ENSANGP00000018433 [Anopheles gambiae str. PEST]
WB-contig_1390 (529 letters; record 158)	7.1e-76	90.4	3	503	1041	1207	gb|AAV32202.1| putative RNA polymerase II [Oryza sativa (japonica cultivar-group)]
BMC00620 (573 letters; record 1009)	1.4e-49	56.8	1	474	263	427	emb|CAE66932.1| Hypothetical protein CBG12324 [Caenorhabditis briggsae]
BMC00188 (629 letters; record 861)	7.1e-37	60.7	157	408	7	88	ref|XP_001174945.1| PREDICTED: similar to 40S ribosomal protein S12 isoform 1 [Pan troglodytes] >ref|XP_518748.2| PREDICTED: similar to 40S ribosomal protein S12 isoform 2 [Pan troglodytes]
BMC03797 (488 letters; record 596)	4e-34	82.2	108	344	527	605	emb|CAE72910.1| Hypothetical protein CBG20228 [Caenorhabditis briggsae]
BMC05753 (923 letters; record 973)	9.2e-147	100	3	569	422	610	sp|Q01202|MYSP_BRUMA Paramyosin >gb|AAC18613.1| paramyosin [Brugia malayi]
Wbm0092 (615 letters; record 499)	7.3e-102	100	1	612	1	204	ref|YP_197926.1| Ribosomal protein L25 (general stress protein Ctc) [Wolbachia endosymbiont strain TRS of Brugia malayi] >sp|Q5GTJ0|RL25_WOLTR 50S ribosomal protein L25 (General stress protein CTC) >gb|AAW70684.1| Ribosomal protein L25 (general stress protein Ctc) [Wolbachia endosymbiont strain TRS of Brugia malayi]
BMC06420 (819 letters; record 1118)	1.1e-59	45.2	6	791	118	382	ref|NP_508850.2| Temporarily Assigned Gene name family member (tag-226) [Caenorhabditis elegans] >gb|AAB52623.3| Temporarily assigned gene name protein 226 [Caenorhabditis elegans]
14378.m00176 (4008 letters; record 1111)	2.8e-290	56.1	1759	3474	683	1268	emb|CAE59078.1| Hypothetical protein CBG02368 [Caenorhabditis briggsae]
Wbm0680 (1302 letters; record 1082)	7.5e-235	100	1	1299	1	433	ref|YP_198510.1| Cysteinyl-tRNA synthetase [Wolbachia endosymbiont strain TRS of Brugia malayi] >sp|Q5GRV6|SYC_WOLTR Cysteinyl-tRNA synthetase (Cysteine--tRNA ligase) (CysRS) >gb|AAW71268.1| Cysteinyl-tRNA synthetase [Wolbachia endosymbiont strain TRS of Brugia malayi]
BMC09474 (655 letters; record 815)	9.1e-24	33.1	4	588	9	201	emb|CAG06995.1| unnamed protein product [Tetraodon nigroviridis]
BMC06246 (836 letters; record 1083)	4.5e-28	52.7	157	486	4	101	ref|NP_001034696.1| hypothetical protein LOC294154 [Rattus norvegicus] >gb|AAI12321.1| Similar to chromosome 6 open reading frame 106 isoform a [Rattus norvegicus]
14992.m11380 (430 letters; record 57)	3.7e-30	54.6	5	427	818	945	ref|NP_506239.1| T16G1.9 [Caenorhabditis elegans] >emb|CAB63315.1| Hypothetical protein T16G1.9 [Caenorhabditis elegans]
14954.m01714 (333 letters; record 115)	1.2e-28	62.8	16	330	2	106	emb|CAE72822.1| Hypothetical protein CBG20103 [Caenorhabditis briggsae]
12802.m00021 (1805 letters; record 604)	0	98.1	3	1802	861	1456	gb|AAW50597.1| Bm-DAF-2 [Brugia malayi]
BMC00336 (704 letters; record 930)	5.7e-69	74.8	13	405	1	131	emb|CAE61654.1| Hypothetical protein CBG05588 [Caenorhabditis briggsae]
13398.m00096 (1392 letters; record 51)	9.3e-38	34.1	4	1029	4	357	emb|CAE59006.1| Hypothetical protein CBG02282 [Caenorhabditis briggsae]
12555.m00139 (427 letters; record 449)	1.9e-39	61.6	17	394	479	611	emb|CAE64940.1| Hypothetical protein CBG09771 [Caenorhabditis briggsae]
BMC07719 (307 letters; record 764)	2.5e-37	73.7	9	305	18	116	gb|AAH43477.1| Tle4 protein [Mus musculus]
BMC01616 (678 letters; record 54)	4.9e-48	85.4	1	330	163	272	emb|CAE70912.1| Hypothetical protein CBG17709 [Caenorhabditis briggsae]
WB-contig_1570 (309 letters; record 306)	1.5e-30	64.2	16	309	10	107	ref|NP_001013365.1| hypothetical protein LOC503769 [Danio rerio] >gb|AAH90706.1| Zgc:110741 [Danio rerio]
WB-contig_518 (455 letters; record 982)	1.1e-25	69.7	177	398	31	106	sp|Q962A2|TCTP_WUCBA Translationally-controlled tumor protein homolog (TCTP) >gb|AAK71499.1| translationally controlled tumor protein-like protein [Wuchereria bancrofti]
14954.m01648 (456 letters; record 28)	1.6e-10	30	10	396	1010	1141	ref|NP_504187.1| ZC132.5 [Caenorhabditis elegans] >gb|AAB63932.1| Hypothetical protein ZC132.5 [Caenorhabditis elegans]
BMC05296 (490 letters; record 907)	9.5e-45	55.4	19	489	162	325	emb|CAE71971.1| Hypothetical protein CBG19044 [Caenorhabditis briggsae]
WB-contig_1045 (564 letters; record 1074)	2.2e-39	54.7	333	551	243	315	emb|CAE57235.1| Hypothetical protein CBG00112 [Caenorhabditis briggsae]
Wbm0465 (1272 letters; record 867)	1e-221	100	1	1269	1	423	ref|YP_198295.1| Phosphoribosylamine-glycine ligase [Wolbachia endosymbiont strain TRS of Brugia malayi] >gb|AAW71053.1| Phosphoribosylamine-glycine ligase [Wolbachia endosymbiont strain TRS of Brugia malayi]
TC3246 (750 letters; record 1116)	2.2e-68	71	145	690	4	185	emb|CAE73473.1| Hypothetical protein CBG20924 [Caenorhabditis briggsae]
TC3051 (902 letters; record 1078)	7.6e-84	65	61	837	1	257	emb|CAE71197.1| Hypothetical protein CBG18056 [Caenorhabditis briggsae]
14951.m00197 (345 letters; record 1152)	1.7e-22	98.1	115	279	104	158	ref|ZP_00374341.1| excinuclease ABC, A subunit [Wolbachia endosymbiont of Drosophila ananassae] >gb|EAL58142.1| excinuclease ABC, A subunit [Wolbachia endosymbiont of Drosophila ananassae]
14634.m00540 (2724 letters; record 1030)	5.9e-102	38.6	40	1608	1679	2195	ref|NP_509645.1| DumPY : shorter than wild-type family member (dpy-22) [Caenorhabditis elegans] >emb|CAA90064.1| Hypothetical protein F47A4.2 [Caenorhabditis elegans]
14538.m00481 (1404 letters; record 800)	2.5e-211	81.2	1	1392	1	464	ref|NP_497139.1| Paralysed Arrest at Two-fold family member (pat-4) [Caenorhabditis elegans] >gb|AAC68756.1| Paralysed arrest at two-fold protein 4 [Caenorhabditis elegans]
14972.m07567 (1155 letters; record 1073)	2.3e-130	66.5	1	1011	1	337	emb|CAE58513.1| Hypothetical protein CBG01664 [Caenorhabditis briggsae]
TC3730 (578 letters; record 235)	2.3e-27	47.3	6	398	1	126	emb|CAE60225.1| Hypothetical protein CBG03796 [Caenorhabditis briggsae]
14980.m02726 (1113 letters; record 651)	5.8e-125	70.6	79	1110	32	369	ref|NP_001040884.1| Y53G8B.4b [Caenorhabditis elegans]
14750.m00026 (729 letters; record 646)	2.3e-65	55.7	40	723	62	289	emb|CAE59246.1| Hypothetical protein CBG02572 [Caenorhabditis briggsae]
TC3524 (1097 letters; record 215)	1.9e-72	54	2	469	167	327	ref|XP_970273.1| PREDICTED: similar to Vacuolar protein sorting-associated protein 45 (mVps45) [Tribolium castaneum]
14972.m07716 (2136 letters; record 1165)	2.4e-222	59.4	1	2103	1	722	emb|CAE65258.1| Hypothetical protein CBG10148 [Caenorhabditis briggsae]
Bmb20 (209 letters; record 655)	3.7e-20	98	1	150	280	329	gb|AAL91105.1| B20-2 protein [Brugia malayi]
14728.m00018 (360 letters; record 596)	2.2e-21	54.8	31	327	277	380	ref|XP_533360.2| PREDICTED: similar to Ectonucleotide pyrophosphatase/phosphodiesterase 1 (E-NPP 1) (Phosphodiesterase I/nucleotide pyrophosphatase 1) (Plasma-cell membrane glycoprotein PC-1) [Canis familiaris]
13928.m00024 (720 letters; record 532)	1.9e-14	30.1	142	711	12	207	gb|EAU77023.1| ENSANGP00000027532 [Anopheles gambiae str. PEST]
BMC00010 (398 letters; record 754)	3.4e-13	54.6	19	240	454	528	gb|EAL30913.1| GA10449-PA [Drosophila pseudoobscura]
14959.m00556 (1350 letters; record 139)	2.3e-21	31.4	4	699	13	242	emb|CAE59155.1| Hypothetical protein CBG02460 [Caenorhabditis briggsae]
BMC07679 (397 letters; record 618)	9.8e-43	72.2	42	395	1	119	gb|AAL69377.1|AF462214_1 putative asparaginyl endopeptidase [Narcissus pseudonarcissus]
14614.m00130 (858 letters; record 989)	3.6e-51	40.5	25	528	8	171	emb|CAE64522.1| Hypothetical protein CBG09260 [Caenorhabditis briggsae]
AA840846 (474 letters; record 660)	2e-19	69.8	431	213	4	76	gb|AAO09423.1|AE016800_28 Conserved hypothetical protein [Vibrio vulnificus CMCP6] >gb|AAO09429.1|AE016800_34 Conserved hypothetical protein [Vibrio vulnificus CMCP6] >gb|AAO09467.1|AE016800_72 Conserved hypothetical protein [Vibrio vulnificus CMCP6] >gb|AAO09547.1|AE016800_152 Orf122-like protein [Vibrio vulnificus CMCP6] >gb|AAO09648.1|AE016800_253 Chlorobium tepidum Orf122 like protein [Vibrio…
BMC00738 (981 letters; record 1041)	1.3e-47	78.2	373	2	1	124	sp|Q90YR6|RS8_ICTPU 40S ribosomal protein S8 >gb|AAK95190.1|AF402816_1 40S ribosomal protein S8 [Ictalurus punctatus]
14628.m00174 (153 letters; record 195)	4.2e-19	93.8	6	152	5	53	gb|AAB42058.1| CALM clathrin assembly protein [Brugia malayi]
BMC03774 (591 letters; record 630)	3.1e-19	30.9	27	575	111	290	ref|XP_645137.1| hypothetical protein DDBDRAFT_0206553 [Dictyostelium discoideum AX4] >gb|AAS38617.1| similar to Oryza sativa (Rice). Putative impotin alpha 1b [Dictyostelium discoideum] >gb|EAL71311.1| hypothetical protein DDBDRAFT_0206553 [Dictyostelium discoideum AX4]
BMC12138 (314 letters; record 379)	3.3e-35	82.7	24	284	1	87	ref|NP_573005.1| Ribosomal protein L37a CG9091-PA [Drosophila melanogaster] >sp|Q9VXX8|RL371_DROME Probable 60S ribosomal protein L37-A >gb|AAF48428.1| CG9091-PA [Drosophila melanogaster]
14980.m02692 (3729 letters; record 642)	2.5e-163	37	1588	3606	558	1262	emb|CAE60054.1| Hypothetical protein CBG03566 [Caenorhabditis briggsae]
14572.m00107 (555 letters; record 228)	9.5e-15	32	1	528	154	332	ref|NP_490700.1| Y48G1BM.4 [Caenorhabditis elegans] >gb|AAK68496.1|AC024794_4 Hypothetical protein Y48G1BM.4 [Caenorhabditis elegans]
BMC00434 (807 letters; record 954)	4.3e-122	100	19	447	1	143	dbj|BAD11764.1| mitochondria processing peptidase subunit beta [Brugia malayi]
TC2911 (726 letters; record 965)	8.3e-78	100	13	486	1	158	gb|AAA63412.2| microfilariae surface-associated protein [Onchocerca volvulus]
14963.m01822 (597 letters; record 448)	1.8e-43	51	25	555	376	553	emb|CAG10412.1| unnamed protein product [Tetraodon nigroviridis]
12833.m00024 (597 letters; record 640)	1.3e-46	51.5	7	579	364	556	emb|CAE62730.1| Hypothetical protein CBG06891 [Caenorhabditis briggsae]
BMW01211 (601 letters; record 566)	6.2e-18	30.5	30	572	528	715	sp|Q6GNT7|GOGA5_XENLA Golgin subfamily A member 5 (Golgin-84) >gb|AAH73415.1| MGC80881 protein [Xenopus laevis]
BMC01849 (420 letters; record 122)	2e-26	76.3	70	297	1	76	emb|CAE60496.1| Hypothetical protein CBG04114 [Caenorhabditis briggsae]
TC3646 (803 letters; record 90)	6.1e-66	65.6	12	674	1	215	ref|NP_506170.2| K10C8.3 [Caenorhabditis elegans] >emb|CAA98956.2| Hypothetical protein K10C8.3 [Caenorhabditis elegans] >emb|CAA99907.2| Hypothetical protein K10C8.3 [Caenorhabditis elegans]
14965.m00427 (3036 letters; record 500)	3.4e-79	46	1627	2322	526	759	ref|XP_967957.1| PREDICTED: similar to bromodomain containing 4 isoform 1 [Tribolium castaneum]
14961.m05342 (690 letters; record 415)	3.6e-61	61.9	1	609	1	204	emb|CAE67691.1| Hypothetical protein CBG13259 [Caenorhabditis briggsae]
Wbm0182 (4734 letters; record 588)	0	48.3	31	4575	20	1523	ref|YP_196251.1| hypothetical protein ERGA_CDS_03250 [Ehrlichia ruminantium str. Gardel] >emb|CAI27777.1| Conserved hypothetical protein [Ehrlichia ruminantium str. Gardel]
14638.m00118 (4428 letters; record 395)	9.1e-261	49.3	1711	3816	610	1313	ref|NP_492132.1| Enhancer of Glp-One (glp-1) family member (ego-1) [Caenorhabditis elegans] >gb|AAF80367.1| RNA-directed RNA polymerase related EGO-1 [Caenorhabditis elegans] >emb|CAB01701.2| Hypothetical protein F26A3.3 [Caenorhabditis elegans]
14972.m07727 (1404 letters; record 3)	3.3e-50	40.5	439	1341	846	1145	ref|NP_508324.1| Y75D11A.5 [Caenorhabditis elegans] >gb|AAF36060.1| Hypothetical protein Y75D11A.5 [Caenorhabditis elegans]
15076.m00118 (1431 letters; record 370)	4.8e-82	39.9	127	1428	13	442	emb|CAE71184.1| Hypothetical protein CBG18041 [Caenorhabditis briggsae]
BMC03632 (627 letters; record 593)	7.7e-11	28.1	11	451	102	236	emb|CAE56981.1| Hypothetical protein CBG24834 [Caenorhabditis briggsae]
14977.m04998 (2055 letters; record 442)	5.6e-182	51.8	1	2037	1	684	ref|NP_496492.1| C47D12.2 [Caenorhabditis elegans] >emb|CAA93767.1| Hypothetical protein C47D12.2 [Caenorhabditis elegans]
14640.m00207 (399 letters; record 73)	4e-06	27.8	1	396	367	502	ref|NP_491750.3| C27A12.9 [Caenorhabditis elegans] >gb|AAB93646.3| Hypothetical protein C27A12.9 [Caenorhabditis elegans]
TC2934 (427 letters; record 135)	8e-41	82.3	14	352	2	114	sp|P90703|RLA2_BRUMA 60S acidic ribosomal protein P2 >gb|AAC47628.1| ribosomal protein P2 [Brugia malayi]
14972.m07536 (1581 letters; record 979)	8.5e-81	36.6	466	1098	251	468	pir||T16700 hypothetical protein R07E4.1 - Caenorhabditis elegans
BMC02880 (415 letters; record 416)	2e-20	47.5	59	415	1	114	ref|NP_741148.2| F56D2.6b [Caenorhabditis elegans] >gb|AAM48536.2|U13644_7 Hypothetical protein F56D2.6b [Caenorhabditis elegans]
BMC08081 (484 letters; record 145)	8.3e-07	45.9	172	384	3	72	emb|CAE61616.1| Hypothetical protein CBG05539 [Caenorhabditis briggsae]
14695.m00087 (502 letters; record 96)	4.9e-38	63.4	2	280	144	229	ref|NP_495552.2| Nematode AStacin protease family member (nas-7) [Caenorhabditis elegans] >sp|P55113|NAS7_CAEEL Zinc metalloproteinase nas-7 precursor (Nematode astacin 7) >gb|AAK31398.2| Nematode astacin protease protein 7 [Caenorhabditis elegans]
15504.m00035 (387 letters; record 1008)	3e-30	57.9	1	207	368	436	emb|CAE65987.1| Hypothetical protein CBG11178 [Caenorhabditis briggsae]
14954.m01590 (1254 letters; record 1196)	7.1e-39	30.6	49	927	157	456	ref|XP_795597.2| PREDICTED: similar to pregnancy-associated plasma protein-A preproform [Strongylocentrotus purpuratus] >ref|XP_001195134.1| PREDICTED: similar to pregnancy-associated plasma protein-A preproform [Strongylocentrotus purpuratus]
14921.m00201 (954 letters; record 796)	8.3e-30	29.6	46	858	18	289	emb|CAE74400.1| Hypothetical protein CBG22132 [Caenorhabditis briggsae]
14853.m00061 (496 letters; record 347)	3.7e-36	41.9	2	496	53	218	emb|CAE66850.1| Hypothetical protein CBG12222 [Caenorhabditis briggsae]
14958.m00341 (738 letters; record 197)	1.2e-42	39	7	726	501	756	ref|NP_510266.3| ODoRant response abnormal family member (odr-1) [Caenorhabditis elegans] >emb|CAA92186.2| Hypothetical protein R01E6.1 [Caenorhabditis elegans]
14365.m00039 (759 letters; record 445)	2.2e-49	35.5	358	699	299	419	emb|CAE57722.1| Hypothetical protein CBG00732 [Caenorhabditis briggsae]
WB-contig_1324 (659 letters; record 99)	4.1e-21	54.3	68	358	5	107	emb|CAE71410.1| Hypothetical protein CBG18320 [Caenorhabditis briggsae]
14702.m00391 (342 letters; record 512)	4.9e-09	35.2	73	327	24	108	ref|NP_495268.1| C29F5.7 [Caenorhabditis elegans] >gb|AAC46826.1| Hypothetical protein C29F5.7 [Caenorhabditis elegans]
13617.m00050 (918 letters; record 281)	8.7e-95	56.9	4	915	1	299	ref|NP_500520.1| COLlagen family member (col-34) [Caenorhabditis elegans] >sp|P34687|COL34_CAEEL Cuticle collagen 34 (Abnormal ray morphology protein 4) >gb|AAL76233.1|AF410845_1 cuticular collagen RAM-4 [Caenorhabditis elegans] >gb|AAA96155.1| Collagen protein 34 [Caenorhabditis elegans]
14990.m07946 (210 letters; record 992)	4.8e-09	55.9	13	189	22	76	emb|CAE74217.1| Hypothetical protein CBG21899 [Caenorhabditis briggsae]
BMC05411 (565 letters; record 931)	4.7e-36	66.6	16	360	2	121	emb|CAE74221.1| Hypothetical protein CBG21904 [Caenorhabditis briggsae]
Wbm0678 (168 letters; record 1080)	2.2e-22	100	1	165	202	256	ref|ZP_00374359.1| RNA polymerase sigma factor RpoD [Wolbachia endosymbiont of Drosophila ananassae] >gb|EAL58124.1| RNA polymerase sigma factor RpoD [Wolbachia endosymbiont of Drosophila ananassae]
Wbm0587 (1053 letters; record 989)	5.6e-182	100	1	1050	1	350	ref|YP_198417.1| hypothetical protein Wbm0587 [Wolbachia endosymbiont strain TRS of Brugia malayi] >gb|AAW71175.1| Predicted protein [Wolbachia endosymbiont strain TRS of Brugia malayi]
BMW00033 (559 letters; record 129)	3.7e-27	43.3	110	547	15	163	emb|CAE57231.1| Hypothetical protein CBG00101 [Caenorhabditis briggsae]
BMC06478 (630 letters; record 1129)	5.2e-56	56	7	627	2265	2467	ref|NP_497044.3| UNCoordinated family member (unc-52) [Caenorhabditis elegans] >sp|Q06561|UNC52_CAEEL Basement membrane proteoglycan precursor (Perlecan homolog) (Protein unc-52) (Uncoordinated protein 52) >pir||T19821 hypothetical protein ZC101.2e - Caenorhabditis elegans >emb|CAB07569.1| Hypothetical protein ZC101.2e [Caenorhabditis elegans] >emb|CAB07708.1| Hypothetical protein ZC101.2e [Caeno…
14990.m07630 (1149 letters; record 830)	5.9e-68	41.5	52	1143	91	447	emb|CAE67249.1| Hypothetical protein CBG12689 [Caenorhabditis briggsae]
BMW00928 (613 letters; record 483)	6.7e-19	40.3	20	319	589	692	ref|NP_001023039.1| EXCretory canal abnormal family member (exc-5) [Caenorhabditis elegans] >gb|AAL50361.1|AF339059_1 Rho guanine nucleotide exchange factor FGD-1 [Caenorhabditis elegans] >dbj|BAB43906.1| putative GDP-GTP exchange factor [Caenorhabditis elegans] >emb|CAD30432.1| Hypothetical protein C33D9.1b [Caenorhabditis elegans]
BMC00349 (707 letters; record 934)	1.7e-45	68.5	393	707	126	228	ref|NP_001033332.1| JNK Interacting Protein (scaffold protein) family member (jip-1) [Caenorhabditis elegans]
14961.m05098 (1332 letters; record 249)	2e-58	31.1	1	1314	261	702	gb|AAL28926.1| LD30157p [Drosophila melanogaster]
Wbm0708 (1227 letters; record 1110)	4.2e-209	99.7	1	1224	1	408	ref|YP_198538.1| Superfamily II DNA/RNA helicase [Wolbachia endosymbiont strain TRS of Brugia malayi] >gb|AAW71296.1| Superfamily II DNA/RNA helicase [Wolbachia endosymbiont strain TRS of Brugia malayi]
BMW01382 (576 letters; record 611)	8e-19	29.9	27	572	155	337	ref|NP_490700.1| Y48G1BM.4 [Caenorhabditis elegans] >gb|AAK68496.1|AC024794_4 Hypothetical protein Y48G1BM.4 [Caenorhabditis elegans]
14762.m00019 (513 letters; record 682)	7.9e-11	27.3	13	492	67	235	emb|CAA82797.1| gag protein [Ascaris lumbricoides]
BMC06324 (357 letters; record 657)	8e-19	41.3	3	353	133	252	ref|NP_001024112.1| CYclin B family member (cyb-3) [Caenorhabditis elegans] >emb|CAC42336.1| Hypothetical protein T06E6.2b [Caenorhabditis elegans]
TC3085 (649 letters; record 344)	4.7e-23	38.8	312	154	60	126	ref|ZP_01247272.1| hypothetical protein FjohDRAFT_1243 [Flavobacterium johnsoniae UW101] >gb|EAS58057.1| hypothetical protein FjohDRAFT_1243 [Flavobacterium johnsoniae UW101]
13808.m00036 (1494 letters; record 603)	2.8e-51	55.8	13	570	157	349	ref|NP_499473.2| Y47D3B.11 [Caenorhabditis elegans] >emb|CAB54384.2| Hypothetical protein Y47D3B.11 [Caenorhabditis elegans]
14992.m11269 (1686 letters; record 1204)	6.5e-181	63.8	34	1668	2	548	ref|NP_505613.1| C51E3.6 [Caenorhabditis elegans] >emb|CAB01641.1| Hypothetical protein C51E3.6 [Caenorhabditis elegans]
12787.m00391 (888 letters; record 596)	1.8e-59	40.6	10	873	20	307	gb|AAC32826.1| aquaporin-1; AQP-1 [Toxocara canis]
Wbm0715 (741 letters; record 1117)	3.7e-123	100	1	738	1	246	ref|YP_198545.1| ABC-type Zn2+ transport systems, ATPase component [Wolbachia endosymbiont strain TRS of Brugia malayi] >gb|AAW71303.1| ABC-type Zn2+ transport systems, ATPase component [Wolbachia endosymbiont strain TRS of Brugia malayi]
14331.m00086 (438 letters; record 332)	1.1e-41	55.1	1	408	43	178	ref|NP_001011198.1| dynactin 4 [Xenopus tropicalis] >gb|AAH87561.1| Dynactin 4 [Xenopus tropicalis]
BMC02079 (679 letters; record 180)	1e-77	70.1	81	533	3	153	sp|O96650|TYSY_ASCSU Thymidylate synthase (TS) (TSase) >gb|AAC97507.1| thymidylate synthase; TS [Ascaris suum]
AA509095 (269 letters; record 539)	4.3e-42	98.8	3	269	203	291	ref|YP_198417.1| hypothetical protein Wbm0587 [Wolbachia endosymbiont strain TRS of Brugia malayi] >gb|AAW71175.1| Predicted protein [Wolbachia endosymbiont strain TRS of Brugia malayi]
BMC02610 (340 letters; record 597)	5.5e-28	51.3	4	339	238	350	emb|CAE66434.1| Hypothetical protein CBG11705 [Caenorhabditis briggsae]
14961.m05180 (2742 letters; record 297)	9.7e-154	37.9	1462	2739	462	893	ref|NP_502661.2| Y45F10D.7 [Caenorhabditis elegans] >emb|CAA16382.3| Hypothetical protein Y45F10D.7 [Caenorhabditis elegans]
Wbm0607 (258 letters; record 1009)	1.7e-38	100	1	255	1	85	ref|YP_198437.1| hypothetical protein Wbm0607 [Wolbachia endosymbiont strain TRS of Brugia malayi] >gb|AAW71195.1| Predicted protein [Wolbachia endosymbiont strain TRS of Brugia malayi]
TC3015 (716 letters; record 155)	5.4e-87	79.6	8	583	1	192	gb|AAS59857.1| ribosomal protein L15 [Acipenser sinensis] >gb|AAS59858.1| ribosomal protein L15 [Acipenser schrenckii] >gb|AAS59859.1| ribosomal protein L15 [Acipenser gueldenstaedtii]
BMC05389 (503 letters; record 929)	2e-76	100	23	475	1	151	gb|AAQ97627.1| independent phosphoglycerate mutase isoform 2 [Brugia malayi]
13282.m00274 (1353 letters; record 1085)	1.5e-47	35.5	397	1026	193	387	ref|NP_499537.2| Y56A3A.2 [Caenorhabditis elegans] >emb|CAB60513.2| Hypothetical protein Y56A3A.2 [Caenorhabditis elegans]
14137.m00019 (408 letters; record 763)	3e-11	33.8	64	408	7	117	emb|CAE63729.1| Hypothetical protein CBG08254 [Caenorhabditis briggsae]
BMC01646 (495 letters; record 651)	7.2e-63	89.7	1	411	661	797	ref|NP_872018.1| Anion/Bicarbonate TranSporter family member (abts-3) [Caenorhabditis elegans] >gb|AAM98009.1| Anion/bicarbonate transporter family protein 3, isoform b [Caenorhabditis elegans]
WB-contig_203 (954 letters; record 770)	4.9e-112	98.1	24	668	1	215	sp|P38542|RAN_BRUMA GTP-binding nuclear protein Ran (GTPase Ran) (Ras-like protein TC4)
BMW00207 (590 letters; record 201)	1.1e-47	65.4	1	426	286	427	ref|NP_492193.2| JunctoPHilin family member (jph-1) [Caenorhabditis elegans] >emb|CAA99924.2| Hypothetical protein T22C1.7 [Caenorhabditis elegans]
BMC01045 (754 letters; record 1134)	3.7e-109	98.8	17	517	1	167	gb|AAF21098.1|AF045165_1 thioredoxin peroxidase [Brugia malayi]
13606.m00009 (882 letters; record 354)	1.5e-23	27.4	34	858	29	295	gb|AAR30186.1| RE46519p [Drosophila melanogaster]
BMC00144 (574 letters; record 831)	6.1e-34	64.8	94	423	28	138	emb|CAE73098.1| Hypothetical protein CBG20477 [Caenorhabditis briggsae]
14409.m00248 (1197 letters; record 567)	1.5e-29	34.2	346	942	71	273	emb|CAE73409.1| Hypothetical protein CBG20851 [Caenorhabditis briggsae]
15353.m00015 (565 letters; record 1136)	2.7e-79	100	1	372	1	124	gb|AAD19903.1| transforming growth factor b homolog [Brugia malayi]
BMC11984 (831 letters; record 389)	8.1e-101	78.4	53	817	17	266	gb|AAT07058.1| cathepsin L-like cysteine proteinase [Brugia malayi]
WB-contig_1562 (501 letters; record 300)	2.9e-12	30.3	6	473	211	367	ref|NP_495029.2| F07F6.4 [Caenorhabditis elegans] >sp|Q09531|YQP4_CAEEL Hypothetical protein F07F6.4 in chromosome III >gb|AAL38955.1|U23486_3 Hypothetical protein F07F6.4 [Caenorhabditis elegans]
14961.m05215 (1341 letters; record 312)	9.9e-10	23.5	1	1275	19	455	emb|CAE68440.1| Hypothetical protein CBG14225 [Caenorhabditis briggsae]
TC3140 (812 letters; record 1097)	4e-50	52.6	32	571	22	204	gb|AAY18882.1| ubiquitin fusion degradation 1-like [synthetic construct]
Wbm0556 (918 letters; record 958)	1.6e-159	100	1	915	1	305	ref|YP_198386.1| glutathione synthetase [Wolbachia endosymbiont strain TRS of Brugia malayi] >gb|AAW71144.1| Glutathione synthase [Wolbachia endosymbiont strain TRS of Brugia malayi]
TC3642 (593 letters; record 87)	2e-67	85.5	19	474	1	152	gb|AAB07020.1| small heat shock protein [Brugia malayi]
14330.m00197 (1359 letters; record 327)	3.6e-36	33.3	127	780	10	232	ref|NP_506016.1| Kinase UPstream gene (in operon) family member (kup-1) [Caenorhabditis elegans] >sp|P34705|KUP1_CAEEL Protein kup-1 >gb|AAA28102.1| 'no significant homology' >emb|CAB04080.1| Hypothetical protein F10C2.2 [Caenorhabditis elegans]
BMC12408 (485 letters; record 535)	1.3e-65	97.6	48	428	1	127	sp|P13263|MSP2_ONCVO Major sperm protein 2 (MSP2) >gb|AAA29421.1| major sperm protein 2
13227.m00139 (702 letters; record 1022)	6.5e-20	46.2	37	276	5	83	ref|NP_492133.1| F26A3.4 [Caenorhabditis elegans] >emb|CAB01700.1| Hypothetical protein F26A3.4 [Caenorhabditis elegans]
12737.m00155 (810 letters; record 559)	2.2e-86	61.6	10	804	117	382	emb|CAE59496.1| Hypothetical protein CBG02882 [Caenorhabditis briggsae]
BMC00898 (629 letters; record 1091)	5.8e-06	27.8	2	526	1819	1997	ref|NP_501915.1| R11A8.7a [Caenorhabditis elegans] >emb|CAA94370.1| Hypothetical protein R11A8.7a [Caenorhabditis elegans] >emb|CAA94615.1| Hypothetical protein R11A8.7a [Caenorhabditis elegans]
14972.m06961 (132 letters; record 228)	2.4e-06	55.8	2	130	355	397	ref|NP_501584.1| C01F6.1 [Caenorhabditis elegans] >emb|CAA92434.1| Hypothetical protein C01F6.1 [Caenorhabditis elegans]
13818.m00229 (1161 letters; record 604)	2.7e-63	53.8	343	1074	11	239	emb|CAE67088.1| Hypothetical protein CBG12499 [Caenorhabditis briggsae]
14982.m02252 (1230 letters; record 812)	3.9e-80	39.2	346	1218	139	425	emb|CAE73668.1| Hypothetical protein CBG21177 [Caenorhabditis briggsae]
14971.m02794 (270 letters; record 699)	2.4e-38	85.7	40	270	29	105	sp|Q9NHZ5|OAZ_ONCVO Ornithine decarboxylase antizyme (ODC-Az) >gb|AAF68270.1|AF217279_1 ornithine decarboxylase antizyme [Onchocerca volvulus]
14972.m07874 (813 letters; record 1163)	6.9e-26	36.4	103	753	59	286	ref|XP_972706.1| PREDICTED: similar to Nuclear transcription factor Y subunit alpha (Nuclear transcription factor Y subunit A) (NF-YA) (CAAT-box DNA-binding protein subunit A) (CCAAT-binding transcription factor subunit B) (CBF-B) [Tribolium castaneum]
TC3791 (691 letters; record 242)	4.3e-83	72	8	652	328	542	sp|Q17045|AGP1_ASCSU GTP-binding protein AGP-1 >gb|AAA86432.1| GTP-binding protein
Wbm0446 (1332 letters; record 848)	6.9e-232	100	1	1329	1	443	ref|YP_198276.1| Dihydroorotase, PyrC [Wolbachia endosymbiont strain TRS of Brugia malayi] >gb|AAW71034.1| Dihydroorotase, PyrC [Wolbachia endosymbiont strain TRS of Brugia malayi]
12883.m00084 (705 letters; record 675)	1.8e-91	75.6	10	696	197	423	ref|NP_571646.1| MAD homolog 3 [Danio rerio] >gb|AAN08606.1| Smad3a [Danio rerio]
14634.m00543 (1266 letters; record 1033)	3.3e-42	33.3	217	1260	7	344	gb|EAA06287.2| ENSANGP00000021988 [Anopheles gambiae str. PEST]
BMC07086 (480 letters; record 839)	1.1e-30	52.8	3	455	144	295	ref|NP_001024098.1| NUMb related family member (num-1) [Caenorhabditis elegans] >gb|AAK28741.1|AF286206_1 C kinase adapter 1s [Caenorhabditis elegans] >emb|CAD30449.1| Hypothetical protein T03D8.1c [Caenorhabditis elegans]
TC3241 (457 letters; record 408)	2.9e-20	45.8	30	383	1	115	ref|NP_001016645.1| hypothetical protein LOC549399 [Xenopus tropicalis] >emb|CAJ82698.1| ribosomal protein, large, P2 [Xenopus tropicalis]
14973.m02593 (543 letters; record 1203)	3.1e-14	38.7	157	471	40	150	pir||S29693 OV25-2 protein - nematode (Onchocerca volvulus) (fragment) >emb|CAA48633.1| OV25-2 protein [Onchocerca volvulus]
AA109360 (400 letters; record 756)	2.2e-06	45.4	235	399	90	144	gb|AAD51086.1|AF177193_1 cystatin-type cysteine proteinase inhibitor CPI-2 [Brugia malayi] >gb|AAB69857.1| cystatin-type cysteine proteinase inhibitor [Brugia malayi]
14405.m00024 (642 letters; record 1158)	6.6e-21	53.5	368	27	193	304	emb|CAE70310.1| Hypothetical protein CBG16832 [Caenorhabditis briggsae]
15535.m00016 (658 letters; record 1073)	2.2e-29	37	10	651	633	851	pir||T31583 hypothetical protein Y48C3A.a - Caenorhabditis elegans
TC3440 (921 letters; record 208)	4e-56	40.9	6	866	692	977	ref|NP_492051.1| yeast BUB homolog family member (bub-1) [Caenorhabditis elegans] >emb|CAA95845.1| Hypothetical protein R06C7.8 [Caenorhabditis elegans]
14974.m00819 (3639 letters; record 118)	2.4e-244	45.9	562	2604	208	874	ref|NP_491163.1| MSH (MutS Homolog) family member (msh-6) [Caenorhabditis elegans] >gb|AAK95890.1|AC024791_3 Msh (muts homolog) family protein 6 [Caenorhabditis elegans]
15447.m00012 (2313 letters; record 942)	1.5e-104	35.1	1	2115	714	1416	ref|NP_495343.1| C56C10.12 [Caenorhabditis elegans] >gb|AAA68780.1| Hypothetical protein C56C10.12 [Caenorhabditis elegans]
BMC07481 (1135 letters; record 79)	3e-150	95.5	60	926	1	289	gb|AAB35044.1| filarial antigen [Brugia malayi]
14469.m00103 (163 letters; record 121)	4.2e-12	69.6	2	163	35	90	emb|CAE60434.1| Hypothetical protein CBG04042 [Caenorhabditis briggsae]
13497.m00180 (660 letters; record 214)	3.5e-54	50.7	16	645	9	220	emb|CAE58949.1| Hypothetical protein CBG02217 [Caenorhabditis briggsae]
BMC12295 (666 letters; record 496)	1.6e-34	46.7	219	545	57	165	ref|NP_503064.2| Amino acid Transporter Glycoprotein subunit family member (atg-1) [Caenorhabditis elegans] >emb|CAB02316.2| Hypothetical protein F26D10.9 [Caenorhabditis elegans]
BMC02346 (426 letters; record 234)	4.7e-27	52	30	395	1	122	emb|CAG09769.1| unnamed protein product [Tetraodon nigroviridis]
Wbm0237 (951 letters; record 641)	3.8e-160	99.6	1	948	1	316	ref|YP_198068.1| Nucleoside-diphosphate-sugar epimerase [Wolbachia endosymbiont strain TRS of Brugia malayi] >gb|AAW70826.1| Nucleoside-diphosphate-sugar epimerase [Wolbachia endosymbiont strain TRS of Brugia malayi]
TC3688 (505 letters; record 1162)	6.6e-37	46.8	1	504	5	181	ref|NP_500367.1| M57.2 [Caenorhabditis elegans] >gb|AAC68985.1| Hypothetical protein M57.2 [Caenorhabditis elegans]
14990.m08023 (1497 letters; record 984)	3.5e-49	48.9	127	681	53	227	ref|NP_740846.1| SOX (mammalian SRY box) family member (sox-1) [Caenorhabditis elegans] >gb|AAM15556.1|U80032_5 Sox (mammalian sry box) family protein 1 [Caenorhabditis elegans]
14961.m05242 (723 letters; record 388)	3.2e-12	29.2	4	495	41	209	ref|NP_001024138.1| T13F3.8 [Caenorhabditis elegans] >emb|CAI79177.1| Hypothetical protein T13F3.8 [Caenorhabditis elegans]
14961.m05307 (436 letters; record 318)	1.6e-44	59.7	1	432	188	331	ref|NP_508390.1| F53B1.4 [Caenorhabditis elegans] >gb|AAB52650.1| Hypothetical protein F53B1.4 [Caenorhabditis elegans]
14954.m01659 (630 letters; record 35)	2.2e-68	77.5	106	627	1	173	ref|NP_741899.1| F59F3.6 [Caenorhabditis elegans] >emb|CAD36494.1| Hypothetical protein F59F3.6 [Caenorhabditis elegans] >emb|CAE70778.1| Hypothetical protein CBG17532 [Caenorhabditis briggsae]
15434.m00032 (536 letters; record 934)	8.4e-101	100	3	533	135	311	gb|AAT07061.1| cathepsin Z-like cysteine proteinase [Brugia malayi]
13783.m00012 (1536 letters; record 569)	6e-16	29	103	861	14	255	ref|XP_970492.1| PREDICTED: similar to 65 kDa Yes-associated protein (YAP65) [Tribolium castaneum]
13101.m00017 (903 letters; record 830)	1.7e-68	44	1	900	1	299	emb|CAE59793.1| Hypothetical protein CBG03253 [Caenorhabditis briggsae]
14992.m11125 (2001 letters; record 1163)	7.3e-173	57.3	7	1665	671	1214	ref|XP_394444.2| PREDICTED: similar to drosha CG8730-PA [Apis mellifera]
14992.m11066 (342 letters; record 1152)	2.7e-07	42.1	52	276	73	143	emb|CAE75458.1| Hypothetical protein CBG23453 [Caenorhabditis briggsae]
BMW00156 (589 letters; record 229)	6.7e-13	64.7	501	349	4	54	emb|CAE61037.1| Hypothetical protein CBG04780 [Caenorhabditis briggsae]
14980.m02681 (633 letters; record 646)	1.6e-42	58.7	94	558	10	164	ref|NP_500627.1| E04A4.5 [Caenorhabditis elegans] >sp|O44477|TIM17_CAEEL Probable mitochondrial import inner membrane translocase subunit Tim17 >gb|AAB92039.1| Hypothetical protein E04A4.5 [Caenorhabditis elegans]
14972.m07732 (2247 letters; record 1089)	1.4e-148	42	1	2199	1	722	ref|NP_510427.1| C44H4.4 [Caenorhabditis elegans] >emb|CAB01868.2| Hypothetical protein C44H4.4 [Caenorhabditis elegans]
14037.m00192 (948 letters; record 623)	9.2e-75	51.6	61	849	33	296	ref|NP_999902.2| replication factor C subunit RFC4 [Danio rerio] >gb|AAT68123.1| replication factor C subunit RFC4 [Danio rerio]
13572.m00009 (569 letters; record 270)	7.1e-09	30.6	90	563	5	159	emb|CAI72559.1| androgen receptor [Orycteropus afer]
TC3002 (719 letters; record 315)	9.1e-07	39.7	322	555	11	85	ref|NP_496913.1| W02B8.1 [Caenorhabditis elegans] >emb|CAB03461.3| Hypothetical protein W02B8.1 [Caenorhabditis elegans] >emb|CAA21672.3| Hypothetical protein W02B8.1 [Caenorhabditis elegans]
14990.m08008 (230 letters; record 1180)	7.5e-06	36.8	1	192	132	207	ref|XP_308125.2| ENSANGP00000017144 [Anopheles gambiae str. PEST]
BMC11769 (524 letters; record 319)	3.8e-26	66.6	399	524	40	80	gb|AAL91105.1| B20-2 protein [Brugia malayi]
14961.m04914 (1041 letters; record 215)	1.7e-29	41.7	655	1035	191	317	emb|CAE73919.1| Hypothetical protein CBG21528 [Caenorhabditis briggsae]
TC3324 (479 letters; record 453)	2.1e-14	81.2	334	477	1	48	emb|CAE67726.1| Hypothetical protein CBG13301 [Caenorhabditis briggsae]
Wbm0249 (249 letters; record 653)	1.5e-39	100	1	246	1	82	ref|YP_198080.1| Predicted protein WF-4 [Wolbachia endosymbiont strain TRS of Brugia malayi] >gb|AAW70838.1| Predicted protein WF-4 [Wolbachia endosymbiont strain TRS of Brugia malayi]
BMC07074 (515 letters; record 824)	3.5e-54	68	6	512	157	325	gb|AAA17420.1| AvL3-1 [Acanthocheilonema viteae]
WB-contig_1080 (649 letters; record 1100)	2.2e-19	36.2	6	536	354	546	ref|NP_651520.1| CG6296-PA [Drosophila melanogaster] >gb|AAF56648.1| CG6296-PA [Drosophila melanogaster] >gb|AAM49976.1| LP07116p [Drosophila melanogaster]
14935.m00275 (837 letters; record 894)	2.2e-36	40.6	1	834	51	333	emb|CAE67683.1| Hypothetical protein CBG13248 [Caenorhabditis briggsae]
14961.m05038 (1122 letters; record 212)	1.2e-110	65.2	22	666	26	240	gb|AAX81450.1| flp-18 GPCR receptor [Meloidogyne incognita]
15358.m00010 (378 letters; record 208)	1.8e-22	48.3	16	375	53	168	emb|CAE75082.1| Hypothetical protein CBG23000 [Caenorhabditis briggsae]
14972.m06951 (1419 letters; record 644)	5.1e-110	53	274	1413	57	447	ref|NP_080646.1| MYST histone acetyltransferase 1 [Mus musculus] >sp|Q9D1P2|MYST1_MOUSE Probable histone acetyltransferase MYST1 (MYST protein 1) (MOZ, YBF2/SAS3, SAS2 and TIP60 protein 1) >dbj|BAB22680.1| unnamed protein product [Mus musculus] >dbj|BAE27376.1| unnamed protein product [Mus musculus]
15314.m00009 (309 letters; record 747)	4.3e-10	39.5	22	294	10	99	emb|CAE75457.1| Hypothetical protein CBG23452 [Caenorhabditis briggsae]
14980.m02675 (816 letters; record 637)	4.5e-18	34.6	1	387	60	184	ref|XP_426801.1| PREDICTED: similar to artemis protein, partial [Gallus gallus]
14614.m00131 (900 letters; record 990)	3e-38	39.4	49	486	16	158	ref|XP_393310.1| PREDICTED: similar to CG2126-PA [Apis mellifera]
14992.m11235 (1512 letters; record 139)	2.6e-113	50.9	202	1509	101	544	emb|CAE66237.1| Hypothetical protein CBG11481 [Caenorhabditis briggsae]
14037.m00203 (1422 letters; record 897)	4.6e-61	33.6	76	1392	186	599	ref|NP_510297.1| Temporarily Assigned Gene name family member (tag-207) [Caenorhabditis elegans] >emb|CAA94159.1| Hypothetical protein K11E4.4 [Caenorhabditis elegans]
14972.m07497 (1941 letters; record 967)	1.3e-17	36	133	786	5	215	ref|NP_001023152.1| F28E10.1a [Caenorhabditis elegans] >gb|AAV34792.1| Hypothetical protein F28E10.1a [Caenorhabditis elegans]
14981.m02455 (1677 letters; record 783)	4.1e-91	40.5	184	1521	80	513	gb|AAI21503.1| Unknown (protein for MGC:146852) [Xenopus tropicalis]
13834.m00092 (624 letters; record 455)	1.1e-50	53.2	1	582	98	300	ref|NP_505414.1| UnCoupling Protein (mitochondrial substrate carrier) family member (ucp-4) [Caenorhabditis elegans] >gb|AAB54239.2| Uncoupling protein (mitochondrial substrate carrier) protein 4 [Caenorhabditis elegans]
BMW00364 (588 letters; record 330)	1.2e-15	40.9	474	40	367	512	ref|XP_863455.1| PREDICTED: similar to Eukaryotic translation initiation factor 5B (eIF-5B) (Translation initiation factor IF-2) isoform 4 [Canis familiaris]
BMC08419 (700 letters; record 1179)	3.8e-50	45.8	25	672	48	262	ref|NP_001041112.1| F33E11.6a [Caenorhabditis elegans] >gb|ABD63224.1| Hypothetical protein F33E11.6a [Caenorhabditis elegans]
12701.m00058 (1302 letters; record 583)	6.7e-07	49.1	1	183	1	61	gb|EAU82659.1| hypothetical protein CC1G_12427 [Coprinopsis cinerea okayama7#130]
14232.m00273 (744 letters; record 867)	3.9e-55	53.6	22	639	82	296	prf||1804264A homeobox protein
BMW00388 (549 letters; record 9)	3.7e-11	38.5	150	437	17	112	ref|NP_508818.1| F43C9.2 [Caenorhabditis elegans] >gb|AAA81468.2| Hypothetical protein F43C9.2 [Caenorhabditis elegans]
BMC03699 (582 letters; record 614)	3.8e-09	27.9	4	366	67	195	ref|NP_495379.2| F41G3.10 [Caenorhabditis elegans] >gb|AAA81107.2| Hypothetical protein F41G3.10 [Caenorhabditis elegans]
BMC00278 (464 letters; record 908)	2.4e-48	94.7	23	364	1	114	sp|P90703|RLA2_BRUMA 60S acidic ribosomal protein P2 >gb|AAC47628.1| ribosomal protein P2 [Brugia malayi]
TC3493 (843 letters; record 73)	8.4e-58	60.6	284	718	62	204	ref|NP_508210.1| Initiation Factor 4E (eIF4E) family member (ife-4) [Caenorhabditis elegans] >sp|Q22888|IF4E4_CAEEL Eukaryotic translation initiation factor 4E-4 (eIF4E-4) (eIF-4E-4) (mRNA cap-binding protein) (eIF-4F 25 kDa subunit) >gb|AAF62414.1|AF214651_1 translation initiation factor eIF4E isoform 4 [Caenorhabditis elegans] >gb|AAF98601.1| Initiation factor 4e (eif4e) family protein 4 [Caeno…
BMC06636 (267 letters; record 166)	3.8e-32	93.4	1	228	887	962	ref|NP_506269.1| EATing: abnormal pharyngeal pumping family member (eat-6) [Caenorhabditis elegans] >emb|CAB02694.1| Hypothetical protein B0365.3 [Caenorhabditis elegans]
BMC11818 (680 letters; record 335)	9.3e-47	85.3	346	672	1	109	ref|NP_741573.1| C37C3.2b [Caenorhabditis elegans] >gb|AAL16313.1|U64857_5 Hypothetical protein C37C3.2b [Caenorhabditis elegans]
BMC01041 (554 letters; record 1133)	1.9e-64	81.8	7	453	181	329	ref|NP_001024670.1| protein KINase family member (kin-20) [Caenorhabditis elegans] >emb|CAI79241.1| Hypothetical protein F46F2.2d [Caenorhabditis elegans]
14990.m07977 (801 letters; record 969)	3.9e-15	30.3	73	702	31	254	ref|XP_624568.1| PREDICTED: similar to kekkon-1 CG12283-PA [Apis mellifera]
14786.m00011 (485 letters; record 447)	2e-53	64.9	3	464	186	339	emb|CAE67718.1| Hypothetical protein CBG13293 [Caenorhabditis briggsae]
14773.m00913 (852 letters; record 717)	2.4e-48	43.8	7	687	39	265	emb|CAE59144.1| Hypothetical protein CBG02448 [Caenorhabditis briggsae]
14330.m00196 (1170 letters; record 1038)	2.2e-45	43.5	241	1056	9	281	ref|XP_537352.2| PREDICTED: similar to ataxin 3 isoform 1 isoform 1 [Canis familiaris]
TC2746 (1002 letters; record 251)	4.4e-30	52.7	1000	557	42	179	dbj|BAA10929.1| cytochrome P450 like_TBP [Nicotiana tabacum]
Wbm0478 (249 letters; record 880)	9.3e-38	100	1	246	1	82	ref|YP_198308.1| hypothetical protein Wbm0478 [Wolbachia endosymbiont strain TRS of Brugia malayi] >gb|AAW71066.1| Predicted protein [Wolbachia endosymbiont strain TRS of Brugia malayi]
12496.m00297 (1377 letters; record 301)	2.9e-98	46.7	1	1374	1	461	ref|NP_501711.1| F58G6.1 [Caenorhabditis elegans] >emb|CAA92465.1| Hypothetical protein F58G6.1 [Caenorhabditis elegans]
12589.m00051 (213 letters; record 738)	5.2e-21	65.2	5	211	2	70	ref|XP_001094791.1| PREDICTED: similar to ribosomal protein S24 isoform 2 [Macaca mulatta] >ref|XP_001094910.1| PREDICTED: similar to ribosomal protein S24 isoform 3 [Macaca mulatta] >ref|XP_001095026.1| PREDICTED: similar to ribosomal protein S24 isoform 4 [Macaca mulatta] >ref|XP_001094672.1| PREDICTED: similar to ribosomal protein S24 isoform 1 [Macaca mulatta]
WB-contig_1604 (515 letters; record 334)	8e-25	60.2	1	264	11	96	emb|CAE56824.1| Hypothetical protein CBG24638 [Caenorhabditis briggsae]
14990.m07641 (1722 letters; record 837)	7.6e-63	43.1	154	912	5	249	ref|NP_871824.3| Prion-like-(Q/N-rich)-domain-bearing protein family member (pqn-64) [Caenorhabditis elegans] >gb|AAP68906.2| Prion-like-(q/n-rich)-domain-bearing protein protein 64, isoform b [Caenorhabditis elegans]
14924.m00108 (390 letters; record 805)	1.8e-12	41.3	19	276	30	116	dbj|BAE06699.1| SET and MYND domain containing protein [Ciona intestinalis]
TC3530 (530 letters; record 1144)	1.8e-50	66.8	1	435	99	243	emb|CAE60903.1| Hypothetical protein CBG04619 [Caenorhabditis briggsae]
BMC00540 (665 letters; record 984)	1.2e-94	92.5	55	657	1	200	pir||A48449 Actin-1A - nematode (Onchocerca volvulus)
12436.m00008 (1008 letters; record 275)	4.4e-75	74.6	64	501	128	273	ref|NP_001040864.1| SMAll family member (sma-4) [Caenorhabditis elegans] >gb|AAA50739.2| Small protein 4, isoform a [Caenorhabditis elegans]
BMC10808 (513 letters; record 578)	1.4e-18	35.9	22	513	1	157	ref|NP_001021288.1| ICLn ion channel homolog family member (icl-1) [Caenorhabditis elegans] >gb|AAK69382.1|AF202932_1 ICln2 [Caenorhabditis elegans] >emb|CAD21589.1| Hypothetical protein C01F6.8b [Caenorhabditis elegans] >emb|CAD21675.1| Hypothetical protein C01F6.8b [Caenorhabditis elegans]
14961.m05130 (351 letters; record 333)	1.2e-07	36.6	7	330	239	339	gb|ABB52825.1| LGN-like [Oncorhynchus mykiss]
15459.m00028 (1041 letters; record 249)	9.7e-52	38.3	133	1005	3	285	pdb|1NW3|A Chain A, Structure Of The Catalytic Domain Of Human Dot1l, A Non-Set Domain Nucleosomal Histone Methyltransferase
15138.m00011 (6099 letters; record 482)	0	59.2	946	6081	147	1854	dbj|BAA90302.2| kettin [Caenorhabditis elegans]
BMC00359 (771 letters; record 937)	5.7e-118	91.7	2	730	17	259	ref|NP_694908.1| cytochrome c oxidase subunit III [Brugia malayi] >gb|AAN17809.1| cytochrome c oxidase subunit III [Brugia malayi]
BMC06726 (380 letters; record 193)	4.4e-40	67.4	1	378	1	126	emb|CAE58634.1| Hypothetical protein CBG01802 [Caenorhabditis briggsae]
Wbm0677 (777 letters; record 1079)	2.9e-130	100	1	774	1	258	ref|YP_198507.1| ABC-type spermidine/putrescine transport system, ATPase component [Wolbachia endosymbiont strain TRS of Brugia malayi] >gb|AAW71265.1| ABC-type spermidine/putrescine transport system, ATPase component [Wolbachia endosymbiont strain TRS of Brugia malayi]
BMC02302 (641 letters; record 224)	1.1e-43	64.4	37	447	1	138	emb|CAE60637.1| Hypothetical protein CBG04281 [Caenorhabditis briggsae]
TC3576 (660 letters; record 608)	2.4e-25	67	422	658	44	125	ref|NP_001021186.1| Temporarily Assigned Gene name family member (tag-327) [Caenorhabditis elegans] >gb|AAT92079.1| Temporarily assigned gene name protein 327, isoform b [Caenorhabditis elegans]
TC3792 (422 letters; record 243)	4.1e-53	100	16	330	1	105	sp|P90702|RL44_BRUMA 60S ribosomal protein L44 >gb|AAC47627.1| ribosomal protein L44 [Brugia malayi]
14972.m07061 (414 letters; record 386)	3.3e-12	34.6	52	411	8	130	emb|CAE61489.1| Hypothetical protein CBG05384 [Caenorhabditis briggsae]
14318.m00072 (261 letters; record 1027)	6.3e-32	72.6	1	252	1	84	emb|CAE74051.1| Hypothetical protein CBG21703 [Caenorhabditis briggsae]
13203.m00013 (628 letters; record 984)	9.1e-72	68.2	2	610	99	300	emb|CAE62872.1| Hypothetical protein CBG07058 [Caenorhabditis briggsae]
TC2743 (672 letters; record 1170)	2.6e-106	99	39	653	8	212	sp|P52570|TSA_ONCVO Putative peroxiredoxin (Thioredoxin peroxidase) (Thiol-specific antioxidant) >gb|AAC27392.1| thiol-specific antioxidant [Onchocerca volvulus]
BMC01497 (669 letters; record 17)	2.8e-70	82.5	153	668	1	172	ref|YP_626399.1| ATP synthase F0 subunit 6 [Microtus rossiaemeridionalis] >gb|AAY30376.1| ATP synthase subunit 6 [Microtus rossiaemeridionalis]
Wbm0017 (315 letters; record 425)	7.3e-54	100	1	312	1	104	ref|YP_197851.1| NADH:ubiquinone oxidoreductase 17.2 kD subunit [Wolbachia endosymbiont strain TRS of Brugia malayi] >gb|AAW70609.1| NADH:ubiquinone oxidoreductase 17.2 kD subunit [Wolbachia endosymbiont strain TRS of Brugia malayi]
Wbm0004 (1212 letters; record 412)	1e-212	100	1	1209	1	403	ref|YP_197838.1| Permease of the major facilitator superfamily [Wolbachia endosymbiont strain TRS of Brugia malayi] >gb|AAW70596.1| Permease of the major facilitator superfamily [Wolbachia endosymbiont strain TRS of Brugia malayi]
14977.m04856 (573 letters; record 310)	2.5e-44	50	1	564	16	203	ref|XP_624208.1| PREDICTED: similar to GAJ protein [Apis mellifera]
14924.m00117 (609 letters; record 1001)	1.4e-21	33.8	1	576	369	563	ref|NP_504187.1| ZC132.5 [Caenorhabditis elegans] >gb|AAB63932.1| Hypothetical protein ZC132.5 [Caenorhabditis elegans]
AW063037 (319 letters; record 857)	9.4e-06	59.3	112	23	17	48	emb|CAF89508.1| unnamed protein product [Tetraodon nigroviridis]
14990.m07999 (594 letters; record 1008)	1.4e-13	36.4	100	570	18	171	ref|XP_393832.3| PREDICTED: similar to CG31212-PA [Apis mellifera]
14972.m07614 (5640 letters; record 999)	0	45.8	1210	4989	394	1632	ref|NP_511133.2| cacophony CG1522-PA, isoform A [Drosophila melanogaster] >gb|AAF48120.2| CG1522-PA, isoform A [Drosophila melanogaster]
14992.m11240 (1002 letters; record 141)	1.9e-07	28.2	88	627	223	419	ref|NP_505735.1| T28B11.1 [Caenorhabditis elegans] >emb|CAA98290.1| Hypothetical protein T28B11.1 [Caenorhabditis elegans]
12959.m00013 (348 letters; record 723)	1.9e-30	57.3	1	345	1	115	ref|NP_510669.1| F38E9.5 [Caenorhabditis elegans] >gb|AAA93345.2| Hypothetical protein F38E9.5 [Caenorhabditis elegans]
14992.m11127 (693 letters; record 917)	1.2e-09	24.4	6	662	550	774	ref|XP_969783.1| PREDICTED: similar to RAD50 homolog [Tribolium castaneum]
14632.m00152 (692 letters; record 1025)	6.1e-43	42.4	3	689	193	420	ref|NP_509760.1| Temporarily Assigned Gene name family member (tag-289) [Caenorhabditis elegans]
BMW00833 (578 letters; record 456)	9.5e-16	42.6	204	1	725	792	ref|NP_491673.1| abnormal CHEmotaxis family member (che-14) [Caenorhabditis elegans] >emb|CAB90211.1| CHE-14 protein [Caenorhabditis elegans] >gb|AAC19198.2| Abnormal chemotaxis protein 14 [Caenorhabditis elegans]
14765.m00819 (2178 letters; record 698)	1.1e-19	22	412	2040	221	774	emb|CAE71130.1| Hypothetical protein CBG17984 [Caenorhabditis briggsae]
13158.m00019 (546 letters; record 876)	2.8e-38	46.1	7	543	259	438	ref|NP_497224.1| FEMinization of XX and XO animals family member (fem-2) [Caenorhabditis elegans] >sp|P49594|FEM2_CAEEL Ca(2+)/calmodulin-dependent protein kinase phosphatase (CaM-kinase phosphatase) (CaMKPase) (Sex-determining protein fem-2) (Feminization of XX and XO animals protein 2) >gb|AAC46598.1| Feminization of xx and xo animals protein 2 [Caenorhabditis elegans] >gb|AAC06328.1| putative …
15458.m00031 (411 letters; record 247)	2.7e-07	34.8	154	408	437	525	ref|XP_396808.1| PREDICTED: similar to F-box only protein 42 [Apis mellifera]
13178.m00007 (780 letters; record 974)	2.2e-144	98.8	28	777	80	329	gb|AAC46628.1| cuticular collagen Bmcol-2
14956.m00533 (606 letters; record 165)	6.2e-73	76.7	1	555	1	179	ref|XP_395791.2| PREDICTED: similar to Ubiquitin-conjugating enzyme E2 H (Ubiquitin-protein ligase H) (Ubiquitin carrier protein H) (UBCH2) (E2-20K) [Apis mellifera]
BMC12396 (457 letters; record 463)	2.1e-37	66.2	43	309	3	91	emb|CAE57345.1| Hypothetical protein CBG00285 [Caenorhabditis briggsae]
14782.m00009 (3391 letters; record 766)	2.6e-216	43.2	118	3090	77	1052	ref|NP_498392.1| Temporarily Assigned Gene name family member (tag-213) [Caenorhabditis elegans] >gb|AAB47593.3| Temporarily assigned gene name protein 213 [Caenorhabditis elegans]
13998.m00008 (277 letters; record 1125)	6.6e-16	47.2	1	273	323	413	ref|NP_741812.1| T07H6.1a [Caenorhabditis elegans] >gb|AAK77632.2|U53344_6 Hypothetical protein T07H6.1a [Caenorhabditis elegans]
BMC05257 (489 letters; record 261)	3.7e-13	64.1	167	9	142	193	emb|CAE72305.1| Hypothetical protein CBG19435 [Caenorhabditis briggsae]
13362.m00015 (1278 letters; record 70)	9.4e-141	59.7	7	1275	172	602	pdb|1LLQ|A Chain A, Crystal Structure Of Malic Enzyme From Ascaris Suum Complexed With Nicotinamide Adenine Dinucleotide >pdb|1LLQ|B Chain B, Crystal Structure Of Malic Enzyme From Ascaris Suum Complexed With Nicotinamide Adenine Dinucleotide >pdb|1O0S|A Chain A, Crystal Structure Of Ascaris Suum Malic Enzyme Complexed With Nadh >pdb|1O0S|B Chain B, Crystal Structure Of Ascaris Suum Malic Enzyme …
BMC01929 (441 letters; record 144)	1.1e-44	80	210	434	66	140	ref|NP_001022715.1| ALIX (Apoptosis-linked gene 2 interacting protein X) homolog family member (alx-1) [Caenorhabditis elegans] >emb|CAD91697.1| Hypothetical protein R10E12.1d [Caenorhabditis elegans]
BMC05944 (361 letters; record 245)	5.6e-40	75.8	4	360	319	438	ref|NP_495409.3| C44B7.10 [Caenorhabditis elegans] >gb|AAN63431.1| Hypothetical protein C44B7.10 [Caenorhabditis elegans]
BMC07224 (411 letters; record 51)	3.1e-24	57.5	99	410	5	110	ref|NP_506192.1| Temporarily Assigned Gene name family member (tag-167) [Caenorhabditis elegans] >emb|CAA99835.1| Hypothetical protein F18E2.2 [Caenorhabditis elegans]
AA841112 (374 letters; record 803)	5e-55	92.6	7	372	1	122	gb|AAG09305.3|AF178439_1 embryonic fatty acid-binding protein Bm-FAB-1 [Brugia malayi] >gb|AAR21213.1| FAB1 [Brugia malayi]
13252.m00037 (137 letters; record 895)	2.6e-10	66.6	1	135	1	45	dbj|BAE01919.1| unnamed protein product [Macaca fascicularis]
14977.m04894 (1065 letters; record 348)	5.7e-63	42.6	4	1008	35	371	ref|NP_496488.1| ZK20.3 [Caenorhabditis elegans] >emb|CAA93780.1| Hypothetical protein ZK20.3 [Caenorhabditis elegans]
BMC02801 (639 letters; record 358)	5.2e-69	81.2	24	524	1	171	emb|CAE59768.1| Hypothetical protein CBG03220 [Caenorhabditis briggsae]
BMC12347 (357 letters; record 519)	6.3e-16	51	21	320	8	107	ref|NP_694913.1| NADH dehydrogenase subunit 3 [Brugia malayi] >gb|AAN17814.1| NADH dehydrogenase subunit 3 [Brugia malayi]
CB329229 (411 letters; record 893)	7e-26	63.9	2	292	345	437	ref|NP_505265.1| Temporarily Assigned Gene name family member (tag-117) [Caenorhabditis elegans] >gb|AAA96115.1| Temporarily assigned gene name protein 117 [Caenorhabditis elegans]
14990.m07786 (1065 letters; record 897)	1.7e-57	40.3	148	768	20	235	ref|NP_998159.1| heterogeneous nuclear ribonucleoprotein K [Danio rerio] >gb|AAH54653.1| Heterogeneous nuclear ribonucleoprotein K [Danio rerio]
BMC11870 (615 letters; record 592)	1.2e-58	82.9	117	521	251	385	emb|CAE60409.1| Hypothetical protein CBG04015 [Caenorhabditis briggsae]
BMC11571 (450 letters; record 640)	4.1e-58	87.3	2	358	23	141	ref|NP_001008847.1| RT1 class II, locus Da [Rattus norvegicus] >emb|CAE83948.1| RT1 class II, D alpha [Rattus norvegicus] >gb|AAH98677.1| RT1 class II, locus Da [Rattus norvegicus]
14990.m07764 (489 letters; record 886)	7.1e-72	89.8	1	471	1	157	ref|NP_491515.2| Vacuolar H ATPase family member (vha-16) [Caenorhabditis elegans] >gb|AAK85455.2|AC006611_2 Vacuolar h atpase protein 16 [Caenorhabditis elegans]
14415.m00061 (708 letters; record 575)	7.8e-66	78.5	178	681	128	295	gb|AAZ82849.1| Cam kinase kinase protein 1, isoform b [Caenorhabditis elegans]
13538.m00201 (2478 letters; record 253)	8.2e-116	33.6	217	2475	271	1033	emb|CAE59749.1| Hypothetical protein CBG03194 [Caenorhabditis briggsae]
13695.m00207 (798 letters; record 342)	4.1e-67	56.4	1	789	1	265	ref|NP_498940.1| K02D10.5 [Caenorhabditis elegans] >sp|P83351|YMQ5_CAEEL Hypothetical protein K02D10.5 on chromosome III >gb|AAK84538.1|L14710_5 Hypothetical protein K02D10.5 [Caenorhabditis elegans]
[truncated: 10,427 more rows]
