# Supplementary material for: Transcriptomes and pathways associated with infectivity, survival and immunogenicity in Brugia malayi L3
Source: BMC Genomics. 2009 Jun 15;10:267. doi: 10.1186/1471-2164-10-267 (PMC2708187; doi:10.1186/1471-2164-10-267)
Supplement: Additional file 2 — Complete RNAi information of C. elegans homologues of Brugia genes on BmV2array. The C. elegans homologues of Brugia genes on the BmV2array were found to have various RNAi phenotypes. [file 1471-2164-10-267-S2.xls]

## Sheet: Table S2_brugia_complete_RNAi
Table S2. complete RNAi phenotypes of C. elegans homologues on BmV2 array
14276.m00250	Y110A7A.14 CE30307	Abs Pvl Lva Passage
AI043424	Y67D8C.10c CE31664	Adl Prz
14972.m07560	C08F8.8 CE18491	Adl Pvl Unc Gro
TC9684	F13G3.7b CE37822	Age
12883.m00086	F28B3.5a CE28826	Age
BMC07811	F13G3.7b CE37822	Age
13736.m00401	F13G3.7b CE37822	Age
14972.m07080	K08E5.2a CE33531	Age
13325.m00227	T06D8.6 CE02327	Age Clr Lva Stp Emb Gro
14944.m00552	F26E4.9 CE09693	Age Clr Unclassified Ste Lpd Lva Gro Emb
15304.m00119_15304.t00011	D2030.4 CE09081	Age General
TC7755	D2030.4 CE09081	Age General
14992.m11148	C12D8.10a CE15612	Age not_Emb Daf
14992.m11148_14992.t00338	C12D8.10b CE05274	Age not_Emb Daf
13317.m00181	C24A11.9 CE29183	Age Slu Unclassified Egl Unc Gro
14971.m02782	C24A11.9 CE29183	Age Slu Unclassified Egl Unc Gro
TC8237	T02H6.11 CE21147	Age Sma Bmd Gro Ste Emb Lva
R95222	T02H6.11 CE21147	Age Sma Bmd Gro Ste Emb Lva
AA480726	T02H6.11 CE21147	Age Sma Bmd Gro Ste Emb Lva
AA841051	T02H6.11 CE21147	Age Sma Bmd Gro Ste Emb Lva
R47716	T02H6.11 CE21147	Age Sma Bmd Gro Ste Emb Lva
N64896	W09C5.8 CE20171	Age Ste Lva Gro Emb
14547.m00013	K01C8.7 CE02268	Age Sterile
14950.m01867	ZC395.2 CE01438	Age Unclassified
14799.m00204	ZK652.10 CE37465	Age Unclassified
14973.m02678	Y47D3A.4 CE28984	Age Unclassified
14973.m02688_14973.t00109	F57B9.4b CE28470	Age Unclassified
14799.m00205_14799.t00003	ZK652.9 CE29014	Age Unclassified
14731.m01002_14731.t00023	B0261.4a CE39547	Age Unclassified Bmd Lva Ste Emb Gro
13282.m00278	R107.2 CE23917	Age Unclassified Sma
12733.m00087	C35D10.4 CE32159	Age Unclassified Stp Gro
BMC10345	C24H11.1 CE18524	aldicarb_resistant
14992.m10822	T25E12.4a CE18967	aldicarb_resistant
14799.m00203	F37A4.7a CE29961	aldicarb_resistant
14972.m07110	Y38C1BA.2b CE31645	aldicarb_resistant
AI812302	F23C8.7 CE20716	aldicarb_resistant
13526.m00009	T02C5.5a CE29459	aldicarb_resistant
14961.m05258	C34G6.7b CE32816	aldicarb_resistant
14990.m07678	F15D3.1a CE27129	aldicarb_resistant
14972.m07369	C53B4.4d CE37334	aldicarb_resistant
14271.m00280	R10E11.3a CE23922	aldicarb_resistant
CD571187	ZK897.1 CE36419	aldicarb_resistant
14954.m01601	C31H2.1b CE30886	aldicarb_resistant
14376.m00092	F02E8.3 CE07018	aldicarb_resistant
14961.m05278	F53H8.2 CE28831	aldicarb_resistant
14972.m07692	C50C3.9a CE32168	aldicarb_resistant
14992.m11170	W08G11.4 CE39425	aldicarb_resistant
14990.m07679	F15D3.1a CE27129	aldicarb_resistant
14637.m00179	F28C1.2 CE24928	aldicarb_resistant
12471.m00032	F17C8.1 CE00955	aldicarb_resistant
12471.m00031	F17C8.1 CE00955	aldicarb_resistant
14758.m00155	C14C11.8 CE36269	aldicarb_resistant
AA990983	F53H8.2 CE28831	aldicarb_resistant
14972.m07368_14972.t00425	C53B4.4d CE37334	aldicarb_resistant
14917.m00336	T03D8.3 CE18921	aldicarb_resistant
AA283475	ZK897.1 CE36419	aldicarb_resistant
14529.m00214	C10C5.6a CE28535	aldicarb_resistant
14992.m11149	Y22F5A.3 CE32008	aldicarb_resistant
14992.m11223	F57F5.5 CE29092	aldicarb_resistant
13951.m00033	T20D3.7 CE28684	aldicarb_resistant
AI053043	K09C8.5 CE18882	aldicarb_resistant
14972.m07092	F15A2.6 CE28218	aldicarb_resistant
13269.m00310	T28D6.9 CE24023	aldicarb_resistant
12659.m00010	T02C5.5b CE34980	aldicarb_resistant
14992.m11098	F43G9.6 CE10364	aldicarb_resistant
BMC06796	F01D4.4 CE09156	aldicarb_resistant
12471.m00033_12471.t00003	F17C8.1 CE00955	aldicarb_resistant
14950.m01857	ZK370.5 CE00397	aldicarb_resistant
13206.m00042	T02C5.5c CE31225	aldicarb_resistant
14990.m07680	F15D3.1a CE27129	aldicarb_resistant
14975.m04425	K10B4.3 CE35995	aldicarb_resistant
14977.m04866_14977.t00012	C24H11.1 CE18524	aldicarb_resistant
14181.m00076	F29D10.4 CE05763	aldicarb_resistant
TC9349	F01D4.4 CE09156	aldicarb_resistant
14972.m07683_14972.t00740	F59F5.6 CE03447	aldicarb_resistant
14992.m10821	T25E12.4a CE18967	aldicarb_resistant
14954.m01728	ZC416.8a CE17307	aldicarb_resistant
14990.m07681	F15D3.1a CE27129	aldicarb_resistant
14961.m05237	F35A5.8b CE29787	aldicarb_resistant
14917.m00336_14917.t00019	T03D8.3 CE18921	aldicarb_resistant
TC7893	B0412.2 CE01758	aldicarb_resistant
14961.m05133	C23H4.1 CE17435	aldicarb_resistant
14758.m00154	C14C11.8 CE36269	aldicarb_resistant
14108.m00010	C24H11.1 CE18524	aldicarb_resistant
14569.m00222	F20B6.8a CE04430	aldicarb_resistant
14972.m06988	B0212.5 CE20445	aldicarb_resistant
13400.m00320	T10A3.1b CE31234	aldicarb_resistant
14857.m00323_14857.t00005	C54G4.1 CE32338	aldicarb_resistant
BMC10093	T25E12.4a CE18967	aldicarb_resistant
13916.m00012	F40H3.4 CE19865	aldicarb_resistant
12526.m00073	C25A8.5 CE08385	aldicarb_resistant
14992.m10823_14992.t00013	T25E12.4a CE18967	aldicarb_resistant
14972.m07224	C09B7.1b CE30332	aldicarb_resistant
14990.m07636	C43E11.6d CE29717	aldicarb_resistant
14956.m00504_14956.t00024	M4.1 CE33676	aldicarb_resistant
13706.m00016	ZK524.2c CE34624	aldicarb_resistant
N43320	F59F5.6 CE03447	aldicarb_resistant
14972.m07093	F15A2.6 CE28218	aldicarb_resistant
14954.m01734	Y38F1A.10 CE35656	aldicarb_resistant
14972.m07368	C53B4.4d CE37334	aldicarb_resistant
14990.m08062	C34B7.2 CE32316	aldicarb_resistant
14681.m00083	C56G2.15 CE01870	aldicarb_resistant
13061.m00017	C02H7.3a CE16806	aldicarb_resistant
14975.m04426	K10B4.3 CE35995	aldicarb_resistant
AA109440	ZK430.2 CE05079	aldicarb_resistant
14992.m10992	T18H9.5b CE37047	aldicarb_resistant
14857.m00323	C54G4.1 CE32338	aldicarb_resistant
14718.m00026	C02H7.3a CE16806	aldicarb_resistant
BM889298	T20D3.7 CE28684	aldicarb_resistant
14974.m00834	T19B4.1 CE39282	aldicarb_resistant
AW172167	ZK524.2c CE34624	aldicarb_resistant
14992.m11268	C51E3.7a CE08940	aldicarb_resistant
14848.m00007	F54E2.3b CE28729	aldicarb_resistant Gro
15274.m00010	F54E2.3b CE28729	aldicarb_resistant Gro
15138.m00011	F54E2.3c CE30807	aldicarb_resistant Gro
12673.m00009	F54E2.3a CE38607	aldicarb_resistant Gro
AW160040	F54E2.3b CE28729	aldicarb_resistant Gro
14313.m00034	F54E2.3a CE38607	aldicarb_resistant Gro
15558.m00007	F54E2.3b CE28729	aldicarb_resistant Gro
14979.m04522	Y79H2A.6 CE24672	aldicarb_resistant Gro Let Unc Emb
14979.m04522_14979.t00149	Y79H2A.6 CE24672	aldicarb_resistant Gro Let Unc Emb
14967.m01524	K08F11.5 CE11958	aldicarb_resistant Let
14967.m01523	K08F11.5 CE11958	aldicarb_resistant Let
14992.m11298	C36B1.10 CE05377	aldicarb_resistant Let
AA114519	C47C12.4 CE08797	aldicarb_resistant Let
TC7716	F11A10.8 CE35178	aldicarb_resistant Let Emb
15076.m00120	F11A10.8 CE35178	aldicarb_resistant Let Emb
TC8700	F11A10.8 CE35178	aldicarb_resistant Let Emb
12480.m00111	R06C7.10 CE06253	aldicarb_resistant Let Emb Lva
14972.m07341	W09D10.1 CE16562	aldicarb_resistant Sck Larval
BMC06331	M03F4.2b CE28620	Asymmetry
14990.m07879	T26E3.3 CE28089	Asymmetry
AA661180	H39E23.1b CE27768	Asymmetry
14968.m01470_14968.t00026	W08F4.8a CE14726	Asymmetry
W91827	M03F4.2a CE12358	Asymmetry
12819.m00025	F09E5.1 CE02604	Asymmetry
14990.m07879_14990.t00256	T26E3.3 CE28089	Asymmetry
CD571014	F09E5.1 CE02604	Asymmetry
TC9757	M03F4.2a CE12358	Asymmetry
14963.m01779	F20G4.3 CE27133	Asymmetry
TC7819	T04C12.6 CE13148	Asymmetry
14965.m00431	M03F4.2a CE12358	Asymmetry
BMC12317	M03F4.2a CE12358	Asymmetry
14594.m00163_14594.t00001	M03F4.2a CE12358	Asymmetry
14594.m00167	M03F4.2a CE12358	Asymmetry
14965.m00432	M03F4.2a CE12358	Asymmetry
14961.m05323	M117.2 CE06200	Asymmetry
BMC02948	W08F4.8a CE14726	Asymmetry
14973.m02623	F54E7.3c CE39941	Asymmetry
AA514137	M03F4.2a CE12358	Asymmetry
14947.m01141	H39E23.1a CE23838	Asymmetry
14965.m00432_14965.t00028	M03F4.2a CE12358	Asymmetry
TC8555	H39E23.1b CE27768	Asymmetry
TC7818	M03F4.2a CE12358	Asymmetry
14058.m00579	C44C10.8 CE05415	Bmd
13962.m00007	T07C4.6 CE36892	Bmd
14981.m02468	T14B4.6 CE04953	Bmd Dpy
14977.m04936_14977.t00082	C08B11.6 CE30856	Bmd Emb
14355.m00216	Y110A7A.4 CE24124	Bmd Emb
14961.m05187_14961.t00292	Y110A7A.4 CE24124	Bmd Emb
13825.m00094	F22D6.4 CE05685	Bmd Gro Lva Emb
TC8630	F22D6.4 CE05685	Bmd Gro Lva Emb
R47611	F22D6.4 CE05685	Bmd Gro Lva Emb
AA471699	C01B4.6 CE20475	Bmd Lva
14379.m00149_14379.t00002	W01A8.4 CE32507	Bmd Lva Emb
TC8377	C25H3.6a CE27094	Bmd Lva Emb Unc
14992.m11202	Y116A8C.32 CE28108	Bmd Lva Gro Emb
14972.m07032	R11A8.2 CE06300	Bmd Lva Gro Unc Emb Stp
14972.m07535	R07E4.6b CE28749	Bmd Lva Larval
AI795252	F52H3.1 CE03397	Bmd Lvl Rup Emb
14980.m02731_14980.t00067	B0336.3 CE29542	Bmd not_Emb Gro
TC9495	B0336.3 CE29542	Bmd not_Emb Gro
BMC00764	F55G1.2 CE03253	Bmd Sck Unc Unclassified Ste Gro Lva Emb
TC8005	F55G1.2 CE03253	Bmd Sck Unc Unclassified Ste Gro Lva Emb
TC8006	Y49E10.6 CE22223	Bmd Sck Unc Unclassified Ste Gro Lva Emb
N74797	Y49E10.6 CE22223	Bmd Sck Unc Unclassified Ste Gro Lva Emb
AI133798	F55G1.2 CE03253	Bmd Sck Unc Unclassified Ste Gro Lva Emb
14980.m02824	C03B8.4 CE30419	Bmd Sterile
14980.m02826	C03B8.4 CE30419	Bmd Sterile
14954.m01612_14954.t00047	LLC1.1 CE16260	Ced
15159.m00015	F21F8.7 CE09542	Ced
NP523426	R12H7.2 CE03567	Ced
AA841498	C06G4.2b CE37744	Ced
14977.m04972	W06B4.3 CE32071	Ced
TC8699	R12H7.2 CE03567	Ced
14954.m01611	LLC1.1 CE16260	Ced
13152.m00009	F21F8.7 CE09542	Ced
13806.m00014_13806.t00001	R12H7.2 CE03567	Ced
CD571058	C06G4.2b CE37744	Ced
12971.m00013	C41D11.8 CE29488	Ced
14184.m00053	F21F8.7 CE09542	Ced
14952.m01367	C06G4.2c CE00517	Ced
14554.m00229_14554.t00002	C06G4.2d CE30486	Ced
BMC01298	R12H7.2 CE03567	Ced
13330.m00017	F21F8.7 CE09542	Ced
14554.m00230	C06G4.2b CE37744	Ced
14972.m07413	C05D11.2 CE24785	Ced Dpy Emb
14980.m02692	Y75B8A.24 CE23035	Ced Stp
14980.m02693	Y75B8A.24 CE23035	Ced Stp
13920.m00447	Y53C12A.1 CE14884	Centrosome
14974.m00840	C36B1.5 CE05372	Chromosome
14961.m05064	ZK652.4 CE00450	Chromosome
14972.m07748	F58A4.3 CE00219	Chromosome
13464.m00243	C53A5.3 CE08952	Chromosome
14775.m00061	F55A3.3 CE17113	Chromosome
14979.m04508	R107.6 CE37546	Chromosome
AA991006	T21H3.3 CE13902	Chromosome
AI939643	C53A5.3 CE08952	Chromosome
14992.m10856	T21H3.3 CE13902	Chromosome
14992.m11371	F55C5.8 CE20875	Chromosome
TC9351	M01F1.6 CE37982	Chromosome
14920.m00434	M01F1.6 CE37982	Chromosome
13432.m00242	C45G3.1 CE15710	Chromosome
14990.m07906_14990.t00283	Y39G10AR.8 CE27254	Chromosome
BMC07744	T21H3.3 CE13902	Chromosome
14356.m00509_14356.t00002	C53A5.3 CE08952	Chromosome
14972.m07590	D2024.6 CE04295	Chromosome
TC7745	ZK652.4 CE00450	Chromosome
AA114458	C03B1.12 CE03912	Clr
14305.m00056	T24H10.1 CE03726	Clr
14961.m05095	C03B1.12 CE03912	Clr
14248.m00680	F59E10.3 CE11494	Clr Adl Emb Lvl Ste
AA228593	F59E10.3 CE11494	Clr Adl Emb Lvl Ste
14975.m04371_14975.t00054	F28C6.8 CE09746	Clr aldicarb_resistant Stp Gro
15312.m00008	D1043.1 CE32842	Clr Bmd Lva Unc Emb
14975.m04482	D1043.1 CE32842	Clr Bmd Lva Unc Emb
14981.m02397	C47G2.5 CE38162	Clr Complex
12524.m00106	B0035.12 CE05167	Clr Egl Lva Unc Emb Gro
13403.m00035_13403.t00004	B0035.12 CE05167	Clr Egl Lva Unc Emb Gro
15450.m00008	T27F2.1 CE06519	Clr Egl Pvl Mlt Ste Sck Lva Emb
14523.m00107	Y48E1B.5 CE35196	Clr Emb Chromosome
14972.m07656_14972.t00713	W03B1.4 CE25136	Clr Emb Gro
TC9075	W03B1.4 CE25136	Clr Emb Gro
14731.m01004	Y71H10B.1b CE28267	Clr Emb Larval
14972.m07194	Y71H10B.1b CE28267	Clr Emb Larval
14961.m04912	C31E10.7 CE37487	Clr Emb Lva Lvl Unc Gro
BMC06814	C31E10.7 CE37487	Clr Emb Lva Lvl Unc Gro
AA585492	C31E10.7 CE37487	Clr Emb Lva Lvl Unc Gro
14928.m00203	Y71H2AM.20a CE27321	Clr Emb Lva Stp Gro
14980.m02770	Y42G9A.4b CE37427	Clr Emb Lva Unc
14643.m00077	M57.2 CE19541	Clr Emb Lvl Rup Lva Gro Unc Ced
14643.m00078	M57.2 CE19541	Clr Emb Lvl Rup Lva Gro Unc Ced
TC7768	B0432.3 CE07741	Clr Emb Lvl Sck Larval
15133.m00194_15133.t00010	F41C3.4 CE39501	Clr Emb Lvl Unc Lva
14952.m01381	Y6B3A.1b CE36249	Clr Emb Osmotic
14952.m01380	Y6B3A.1a CE24576	Clr Emb Osmotic
AA210654	Y47D3A.6a CE28129	Clr Emb Pvl Rup not_Emb Larval
14424.m00391	Y116A8C.35 CE23341	Clr Emb Pvl Sck Ste
15297.m00024	Y116A8C.35 CE23341	Clr Emb Pvl Sck Ste
15340.m00029_15340.t00003	Y116A8C.35 CE23341	Clr Emb Pvl Sck Ste
AA224631	Y116A8C.35 CE23341	Clr Emb Pvl Sck Ste
14990.m08014	Y71F9AM.4a CE37070	Clr Emb Pvl Sma Rup Sck Unc Lva
13418.m00093	Y37D8A.18 CE20222	Clr Emb Ste Lva Gro
12438.m00120	F29C12.4 CE19822	Clr Emb Ste Lva Larval
12438.m00121	F29C12.4 CE19822	Clr Emb Ste Lva Larval
14972.m07596	F38E11.5 CE18673	Clr Emb Sterility/Impaired
14975.m04530	Y48B6A.13b CE22129	Clr Emb Unc Ste Sck
BMC02854	C03G5.1 CE03917	Clr Emb Unclassified Bmd Passage
TC9259	C03G5.1 CE03917	Clr Emb Unclassified Bmd Passage
AW055864	C03G5.1 CE03917	Clr Emb Unclassified Bmd Passage
AA991103	C03G5.1 CE03917	Clr Emb Unclassified Bmd Passage
BMC09915	C03G5.1 CE03917	Clr Emb Unclassified Bmd Passage
TC8933	F08B12.2 CE03163	Clr Emb Unclassified Lva Gro
14980.m02719_14980.t00055	C56G2.6 CE30639	Clr Emb Unclassified Ste Adl Larval
14979.m04432	C56G2.6 CE30639	Clr Emb Unclassified Ste Adl Larval
13325.m00226_13325.t00002	T06D8.5 CE02326	Clr Emb Unclassified Stp Gro
14990.m08152	F25H2.4 CE09649	Clr Etv Complex
AA273096	C56C10.8 CE02573	Clr General
14977.m05032	C56C10.8 CE02573	Clr General
14932.m00524	ZK1236.5 CE38925	Clr Gro
14356.m00523	Y54G11A.8a CE22480	Clr Gro
N43477	Y54G11A.10 CE28370	Clr Gro
N41102	C25A1.6 CE27803	Clr Gro
14356.m00520	Y54G11A.10 CE28370	Clr Gro
14980.m02844	M142.6 CE34061	Clr Gro aldicarb_resistant
BMC04277	T05C12.10 CE34989	Clr Larval
14961.m05219	F08C6.1b CE33991	Clr Larval
14634.m00554	Y39C12A.1 CE25264	Clr Larval
14961.m05218	F08C6.1a CE33772	Clr Larval
14972.m07538	Y66H1B.4 CE20348	Clr Larval
AA454401	Y66H1B.4 CE20348	Clr Larval
14929.m00395	Y49E10.2 CE22220	Clr Lon Larval
12568.m00015	F09E5.2 CE32364	Clr Lon Osmotic
14954.m01713	T22D1.4 CE33704	Clr Lon Unclassified Ste Osmotic
AA246105	F54C9.6b CE38194	Clr Lva Emb Gro
14950.m01843	F54C9.6b CE38194	Clr Lva Emb Gro
14950.m01843_14950.t00061	F54C9.6a CE02256	Clr Lva Emb Gro
14954.m01568_14954.t00003	T05G5.6 CE00318	Clr Lva Gro
14156.m00024_14156.t00002	F01G10.1 CE09163	Clr Lva Gro Emb
14968.m01521	F33A8.5 CE17757	Clr Lva Gro Emb
TC8755	F33A8.5 CE17757	Clr Lva Gro Emb
BMC06090	F01G10.1 CE09163	Clr Lva Gro Emb
TC9781	F01G10.1 CE09163	Clr Lva Gro Emb
AW225474	F43E2.7a CE33087	Clr Lva Larval
14975.m04522	F43E2.7b CE32664	Clr Lva Larval
14963.m01800_14963.t00037	T23B12.3 CE14030	Clr Lva Sck Gro Emb
14972.m07390	Y71H2AM.5 CE22939	Clr Lva Stp Gro Emb
14907.m00568_14907.t00013	T14B4.2 CE04952	Clr Lva Stp Gro Emb
BMC07498	T14B4.2 CE04952	Clr Lva Stp Gro Emb
TC8659	Y71H2AM.5 CE22939	Clr Lva Stp Gro Emb
15081.m00162	Y71H2AM.5 CE22939	Clr Lva Stp Gro Emb
14961.m05116	ZK1193.5c CE33748	Clr Lvl Larval
13388.m00076	ZK1193.5c CE33748	Clr Lvl Larval
13472.m00065	F11H8.4a CE36535	Clr Lvl Lon Unc Cyk Lva Adl Stp Rup Emb
13150.m00082	F11H8.4a CE36535	Clr Lvl Lon Unc Cyk Lva Adl Stp Rup Emb
14888.m00012	F11H8.4a CE36535	Clr Lvl Lon Unc Cyk Lva Adl Stp Rup Emb
15273.m00028	M03F4.7b CE34060	Clr Lvl Mlt Lva Unc
15273.m00029_15273.t00002	M03F4.7a CE12368	Clr Lvl Mlt Lva Unc
14979.m04524_14979.t00151	Y71H2AM.17 CE39070	Clr Lvl Sck Pvl Lva Stp Emb
TC8583	Y71H2AM.17 CE39070	Clr Lvl Sck Pvl Lva Stp Emb
14973.m02631	F57B9.10b CE38077	Clr Lvl Ste Adl Passage
14979.m04420	F57B9.10b CE38077	Clr Lvl Ste Adl Passage
TC9730	C26D10.2a CE03025	Clr Lvl Ste Bmd Sck Adl Stp Emb
BMC06617	C26D10.2a CE03025	Clr Lvl Ste Bmd Sck Adl Stp Emb
13367.m00046	C26D10.2a CE03025	Clr Lvl Ste Bmd Sck Adl Stp Emb
14972.m07809	C42C1.5 CE16911	Clr Lvl Ste Lva Sck Adl Emb
14648.m00054	T17E9.2a CE01406	Clr Lvl Ste Unc Aberrant
14972.m06947	C33H5.18a CE04161	Clr Lvl Unc Lva
14276.m00246	M88.6b CE23886	Clr Lvl Unc Lva
14992.m11332	D1014.3 CE38494	Clr Lvl Unc Osmotic
14652.m00407	CD4.4 CE16952	Clr Mlt Aberrant
15160.m00040	K02B12.1 CE28045	Clr Mlt Bmd Lva Larval
12579.m00070	C02C6.1b CE07832	Clr Mlt Lvl Sterility/Impaired
13928.m00023	C02C6.1b CE07832	Clr Mlt Lvl Sterility/Impaired
14961.m05214	F11C1.6a CE03191	Clr Mlt Sma Sterile
14098.m00042	F11C1.6a CE03191	Clr Mlt Sma Sterile
14098.m00041	F11C1.6a CE03191	Clr Mlt Sma Sterile
14961.m05213	F11C1.6a CE03191	Clr Mlt Sma Sterile
13847.m00044	F10E7.6 CE04361	Clr not_Emb Sck Larval
15119.m00055	F08F8.2 CE30649	Clr Osmotic
15295.m00027	F37B12.3 CE03291	Clr Pch Emb Lva Unc Unclassified
BMW00502	F37B12.3 CE03291	Clr Pch Emb Lva Unc Unclassified
15295.m00027_15295.t00002	F37B12.3 CE03291	Clr Pch Emb Lva Unc Unclassified
AW055793	C14A4.1 CE02138	Clr Pch Emb Unclassified Sma Bmd Sck Gro
14992.m11113	C24G6.8 CE17464	Clr Pch Gro
13138.m00176	M176.2 CE18087	Clr Pch Lva Gro Emb
14954.m01579_14954.t00014	C10E2.6 CE29573	Clr Pch Lva Sterile
14731.m00984	Y38A8.2 CE07571	Clr Pch Lvl Unc Ste Passage
14765.m00815	F55F10.1 CE30377	Clr Pch not_Emb Stp Larval
14765.m00814	F55F10.1 CE30377	Clr Pch not_Emb Stp Larval
14977.m04985	Y43H11AL.2 CE32969	Clr Pch Unclassified Sck
14412.m00156_14412.t00005	ZK1127.4 CE07643	Clr Pch Unclassified Unc Gon Lva Larval
15255.m00009	Y71G12B.11a CE29914	Clr Prl Pch Pvl Ste Rup Sck Gro Stp Emb Lvl Unc Lva Bmd
15401.m00009	Y71G12B.11b CE27024	Clr Prl Pch Pvl Ste Rup Sck Gro Stp Emb Lvl Unc Lva Bmd
15357.m00007	Y71G12B.11a CE29914	Clr Prl Pch Pvl Ste Rup Sck Gro Stp Emb Lvl Unc Lva Bmd
14990.m08061	Y47G6A.9 CE22108	Clr Pvl Rup Lva Stp Gro
BMC03122	T05C12.7 CE02319	Clr Pvl Severe
14977.m04984_14977.t00130	T05C12.7 CE02319	Clr Pvl Severe
14977.m04984	T05C12.7 CE02319	Clr Pvl Severe
14973.m02703	C50C3.6 CE00122	Clr Pvl Ste Emb
14973.m02705	C50C3.6 CE00122	Clr Pvl Ste Emb
14973.m02704	C50C3.6 CE00122	Clr Pvl Ste Emb
AI508001	F09D1.1 CE20660	Clr Pvl Ste Sck Emb
14216.m00091_14216.t00005	ZK593.5 CE30718	Clr Rup Pnm Sck Emb
15545.m00011	Y38E10A.24 CE21605	Clr Sck Emb Gro
TC9758	Y38E10A.24 CE21605	Clr Sck Emb Gro
14977.m05102	K12D12.2 CE02271	Clr Sister
14977.m05101	K12D12.2 CE02271	Clr Sister
14961.m05269	F14F4.3a CE23649	Clr Slu Bli aldicarb_resistant Let Gro
14961.m05270	F14F4.3a CE23649	Clr Slu Bli aldicarb_resistant Let Gro
14961.m05225	T10B9.4 CE13541	Clr Slu Emb
TC7831	F10E7.7 CE04362	Clr Slu Severe
H21310	F10E7.7 CE04362	Clr Slu Severe
14992.m11370	F10E7.7 CE04362	Clr Slu Severe
14972.m07465	F10E7.7 CE04362	Clr Slu Severe
TC7829	F10E7.7 CE04362	Clr Slu Severe
TC9740	C42D8.8b CE27845	Clr Slu Ste Lva Unc
14972.m07501	C42D8.8a CE04209	Clr Slu Ste Lva Unc
13486.m00113	C56C10.12 CE02566	Clr Slu Unc
15447.m00012	C56C10.12 CE02566	Clr Slu Unc
15424.m00007	W06B11.2 CE31253	Clr Slu Unc Gro
BMC11583	T21B10.2a CE03684	Clr Sma Lva Gro Emb
AW561761	T21B10.2a CE03684	Clr Sma Lva Gro Emb
AW042023	T21B10.2b CE32730	Clr Sma Lva Gro Emb
13627.m00010	T21B10.2b CE32730	Clr Sma Lva Gro Emb
TC7838	T21B10.2a CE03684	Clr Sma Lva Gro Emb
14703.m00079_14703.t00002	T21B10.2a CE03684	Clr Sma Lva Gro Emb
14731.m00982	Y25C1A.5 CE21472	Clr Ste Sterility/Impaired
14610.m00102_14610.t00002	VZK822L.1 CE18302	Clr Ste Stp Unclassified Unc Emb Gro
13036.m00011	VZK822L.1 CE18302	Clr Ste Stp Unclassified Unc Emb Gro
14610.m00102	VZK822L.1 CE18302	Clr Ste Stp Unclassified Unc Emb Gro
14977.m04871	T01H3.1 CE03595	Clr Ste Unc Osmotic
14977.m05058	F59G1.3 CE39945	Clr Stp
14981.m02469	Y43H11AL.3 CE36034	Clr Unc Bmd Emb
14961.m04944	C15C7.5 CE03991	Clr Unc Gro Unclassified
14833.m00142	K07C5.1 CE06111	Clr Unc Lva Gro Emb
14972.m07225	Y57G11C.24h CE39451	Clr Unc Lva Gro Reproductive
14972.m07714	W09B6.1a CE14734	Clr Unc Sck Emb
12481.m00076	F23F1.5 CE09605	Clr Unc Sck Stp Gro Lva Emb
14686.m00198	F29G9.3 CE09797	Clr Unc Ste Lva Sck Let aldicarb_resistant Lvl Emb
14310.m00255	F42A8.2 CE01579	Clr Unclassified Bmd Lva Gro Emb
15425.m00019	T09A5.5 CE01086	Clr Unclassified Emb Lva
TC8180	T09A5.5 CE01086	Clr Unclassified Emb Lva
AA246119	B0035.5 CE05163	Clr Unclassified Gro Emb
14972.m07042	B0035.5 CE05163	Clr Unclassified Gro Emb
TC9743	T01E8.6 CE32923	Clr Unclassified Gro Lva Emb
14992.m10930	ZC513.4 CE36065	Clr Unclassified Gro Lva Emb
14979.m04431	F54C8.5 CE00191	Clr Unclassified Lon Unc Stp Gro
14974.m00818	Y47G6A.23 CE31376	Clr Unclassified Lpd Lva
14990.m07652	T27F6.5 CE16514	Clr Unclassified not_Emb Sck Developmental
14469.m00107_14469.t00006	K08E4.1 CE06145	Clr Unclassified Pvl Lva Sck Stp Emb
14446.m00021	K08E4.1 CE06145	Clr Unclassified Pvl Lva Sck Stp Emb
14381.m00018	T14F9.4a CE07500	Clr Unclassified Pvl Unc
15483.m00013	T28D9.10 CE02065	Clr Unclassified Sck Lva Emb
14990.m07890_14990.t00267	T23H2.5 CE14114	Clr Unclassified Sma aldicarb_resistant Bli Sck
14972.m07894	T23H2.5 CE14114	Clr Unclassified Sma aldicarb_resistant Bli Sck
14229.m00038	T21B10.1 CE03683	Clr Unclassified Sma Lva Gro Emb
14961.m05352	C33D3.1 CE31430	Clr Unclassified Ste Larval
14648.m00053	B0361.10 CE20451	Clr Unclassified Stp Gro Emb Unc Osmotic
14590.m00348	Y82E9BR.15 CE27039	Complex
14972.m07565	Y56A3A.18 CE22586	Complex
14502.m00047	B0457.1a CE02945	Con
14502.m00046	B0457.1b CE32789	Con
14979.m04650_14979.t00277	R13F6.4a CE29452	Con Gom Rup Mig Morphology
14979.m04650	R13F6.4a CE29452	Con Gom Rup Mig Morphology
15398.m00011	K09H11.3 CE12052	Cortical
13238.m00067	F25H5.3c CE36135	Cortical
14868.m00080	F25H5.3c CE36135	Cortical
TC8130	B0348.6a CE17331	Cortical
AA056854	T19A5.2d CE37048	Cortical
AI943530	T19A5.2d CE37048	Cortical
14979.m04585	Y49E10.19 CE33878	Cortical
14971.m02819	F25H5.3c CE36135	Cortical
14990.m07876_14990.t00253	Y66H1A.2 CE37731	Cortical
14961.m05012	Y51H4A.3 CE25369	Cortical
14990.m08013	C37A2.4b CE33761	Cortical
14656.m00224	T10F2.1a CE29472	Cortical
14990.m08000	C10H11.9 CE08098	Cortical
12903.m00103	C34C12.3 CE31433	Cortical
15042.m00020	Y46G5A.31 CE24302	Cortical
12737.m00157	T04A8.7a CE01076	Cortical
14656.m00224_14656.t00008	T10F2.1a CE29472	Cortical
14971.m02823	F25H5.3c CE36135	Cortical
14991.m00037	Y46G5A.31 CE24302	Cortical
AA454347	Y51H4A.3 CE25369	Cortical
14130.m00029_14130.t00001	Y66H1A.2 CE37731	Cortical
AA257184	F25H5.3c CE36135	Cortical
14237.m00408_14237.t00019	Y17G7B.2b CE20199	Cortical
15175.m00033_15175.t00002	T19A5.2d CE37048	Cortical
14907.m00556	Y51H4A.3 CE25369	Cortical
12696.m00104	Y56A3A.1 CE33892	Cortical
14971.m02881_14971.t00104	F26H9.2 CE09707	Cortical
14331.m00085	Y71F9AL.16 CE25554	Cortical
14991.m00038	Y46G5A.31 CE24302	Cortical
BMC03213	F25H5.3c CE36135	Cortical
14971.m02822_14971.t00045	F25H5.3c CE36135	Cortical
14971.m02885	F26H9.6 CE09711	Cpa Complex
13357.m00089	F18C12.2a CE30344	Cpa Integrity
AA471675	C56G7.1 CE01531	Cyk Emb
13879.m00033	F26A3.3 CE27140	Cyk Gro Emb
13879.m00034	F26A3.3 CE27140	Cyk Gro Emb
14638.m00118	F26A3.3 CE27140	Cyk Gro Emb
15217.m00021	Y59A8A.1 CE26200	Cyk Sck Stp Emb
14992.m11038	Y59A8A.1 CE26200	Cyk Sck Stp Emb
14849.m00138	M03D4.1c CE31717	Cyk Unclassified Emb
15363.m00022	DY3.6 CE15750	Daf
14971.m02781	DY3.6 CE15750	Daf
12770.m00017	Y57A10A.19 CE25503	Developmental
BMC02037	F22D6.10 CE05691	Developmental
15377.m00007	F22D6.10 CE05691	Developmental
BMC11765	ZK856.7 CE06664	Developmental
AA841374	ZK856.7 CE06664	Developmental
14990.m07970	F16A11.2 CE23663	Developmental
14954.m01724	M6.3 CE37784	Developmental
TC8120	ZK856.7 CE06664	Developmental
13333.m00082_13333.t00003	ZK856.7 CE06664	Developmental
14571.m00016	Y57A10A.19 CE25503	Developmental
14387.m00344	Y57A10A.19 CE25503	Developmental
13460.m00194	ZK856.9 CE29017	Developmental
14845.m00009	F54C9.4 CE20864	Dpy
BMC00164	F11G11.12 CE09354	Dpy
AA933388	C29E4.1 CE00083	Dpy
TC7832	F11G11.12 CE09354	Dpy
BMC12205	F11G11.12 CE09354	Dpy
14977.m04960	R155.1a CE32713	Dpy
H21299	F11G11.12 CE09354	Dpy
14965.m00410	F16F9.2 CE30956	Dpy
13535.m00025	R11A5.7 CE32478	Dpy
BMC12477	C29E4.1 CE00083	Dpy
15182.m00047_15182.t00001	F11G11.12 CE09354	Dpy
14478.m00109	F16F9.2 CE30956	Dpy
BMC06875	F11G11.12 CE09354	Dpy
TC7834	F11G11.12 CE09354	Dpy
14296.m00063	T10B10.1 CE06399	Dpy
12613.m00114	F16F9.2 CE30956	Dpy
14992.m11083	E01B7.1 CE20645	Dpy Aberrant
15496.m00008	D2013.2 CE00928	Dpy aldicarb_resistant
14736.m00044	D2013.2 CE00928	Dpy aldicarb_resistant
AW159977	D2013.2 CE00928	Dpy aldicarb_resistant
14905.m00132	Y79H2A.11 CE31133	Dpy Asymmetry
14979.m04517_14979.t00144	F02A9.2 CE00133	Dpy Bmd
14981.m02432	F08D12.1 CE09234	Dpy Bmd aldicarb_resistant Lva Gro Lvl Unc Emb
14759.m00020	ZK430.8 CE05084	Dpy Bmd Bli Unc Lvl Lva
14759.m00021	ZK430.8 CE05084	Dpy Bmd Bli Unc Lvl Lva
AI723670	ZK430.8 CE05084	Dpy Bmd Bli Unc Lvl Lva
12672.m00043	K08B12.5 CE30818	Dpy Bmd Gro Unc
14501.m00035	K08B12.5 CE30818	Dpy Bmd Gro Unc
14501.m00034	K08B12.5 CE30818	Dpy Bmd Gro Unc
BMC10097	C07A12.4a CE03972	Dpy Clr Slu Emb Lvl Bmd Lva Unc
14796.m00102	C07A12.4b CE31878	Dpy Clr Slu Emb Lvl Bmd Lva Unc
14972.m07552_14972.t00609	C07A12.4a CE03972	Dpy Clr Slu Emb Lvl Bmd Lva Unc
14712.m00228	R06C1.3 CE36188	Dpy Egl Bmd Lva Gro Emb Pvl Unc
15181.m00018	R06C1.3 CE36188	Dpy Egl Bmd Lva Gro Emb Pvl Unc
14972.m07139	Y11D7A.9 CE20192	Dpy Egl Clr Lvl Unclassified Bmd Lva Gro Unc
14419.m00092_14419.t00003	F31E3.1 CE01241	Dpy Egl Emb Bmd Mig Adl Gro Muv Unc
14992.m11050	C05C8.2 CE07920	Dpy Egl Lva Gro
14668.m00161	C41C4.6 CE01521	Dpy Egl Pch Emb Gro aldicarb_resistant
14938.m00338	C27D11.1 CE00543	Dpy Egl Sck Sterile
14688.m00179	C33H5.9 CE04152	Dpy Egl Sma Rup Stp Gro Unc
CB329154	C33H5.9 CE04152	Dpy Egl Sma Rup Stp Gro Unc
14634.m00551_14634.t00021_(12,081_letters;_record_555)	R31.1 CE27773	Dpy Egl Sma Unc Bmd Rol Gro
14972.m07310	Y38F2AL.1 CE39822	Dpy Egl Unc
AI099505	C52A11.2 CE01528	Dpy Egl Unc Rup Lva Emb
14981.m02425	C52A11.2 CE01528	Dpy Egl Unc Rup Lva Emb
14612.m00123	F38E1.7 CE17806	Dpy Emb
13257.m00084	F38E1.7 CE17806	Dpy Emb
14980.m02764	B0285.1 CE31401	Dpy Emb Bmd Lva Larval
14773.m00907	W09G10.4a CE24044	Dpy Emb Lva
15528.m00008	W09G10.4a CE24044	Dpy Emb Lva
15308.m00008	W09G10.4b CE28513	Dpy Emb Lva
14954.m01630	F53H8.1 CE35723	Dpy Emb Lva Unclassified
14945.m00264	C07G1.5 CE32574	Dpy Emb Lvl Aberrant
TC8367	C32D5.12 CE01841	Dpy Emb Lvl Unc
TC9520	R11A5.1b CE18132	Dpy Emb not_Emb Lva Unclassified
AA435471	B0491.2 CE02104	Dpy Emb Osmotic
13557.m00013	B0491.2 CE02104	Dpy Emb Osmotic
AW160074	B0491.2 CE02104	Dpy Emb Osmotic
BMC09759	B0491.2 CE02104	Dpy Emb Osmotic
13314.m00592	Y48G8AL.14 CE30461	Dpy Emb Ste Lva
13322.m00195	C15H9.6 CE08177	Dpy Emb Ste Osmotic
14938.m00336	C15H9.6 CE08177	Dpy Emb Ste Osmotic
TC9143	C15H9.6 CE08177	Dpy Emb Ste Osmotic
14979.m04537	F42G9.7 CE37915	Dpy Emb Ste Severe
14990.m08049	Y105E8B.2a CE28785	Dpy Emb Ste Sma not_Emb Gro
14990.m08050	Y105E8B.2a CE28785	Dpy Emb Ste Sma not_Emb Gro
N43149	C14A4.11 CE30598	Dpy Emb Sterile
15503.m00023	C14A4.11 CE30598	Dpy Emb Sterile
15161.m00139	F52B10.1 CE31177	Dpy Emb Unc Bmd Rol Stp
14968.m01523	F52B10.1 CE31177	Dpy Emb Unc Bmd Rol Stp
14868.m00081	F52B10.1 CE31177	Dpy Emb Unc Bmd Rol Stp
14350.m00015	F43D9.1 CE32661	Dpy Emb Unclassified Lva
13781.m00021	F43D9.1 CE32661	Dpy Emb Unclassified Lva
14990.m08110	C01G8.5a CE07805	Dpy Emb Unclassified Ste Stp Lvl Unc Lva Gro
14356.m00517	D2085.3 CE03107	Dpy General
12649.m00085_12649.t00001	W08D2.4 CE25153	Dpy Gro Unc
14972.m07494	R160.1b CE33814	Dpy Larval
14979.m04648	F56C11.1 CE28463	Dpy Let Emb Unc Bmd Lva Mlt Lvl Bli
14979.m04647	F56C11.1 CE28463	Dpy Let Emb Unc Bmd Lva Mlt Lvl Bli
AA161577	F56C11.1 CE28463	Dpy Let Emb Unc Bmd Lva Mlt Lvl Bli
14979.m04654	R144.9 CE25092	Dpy Lva Emb
14990.m08076_14990.t00453	Y47H9C.7 CE20267	Dpy Lva Gro Emb
14920.m00400	K10B3.10 CE07373	Dpy Lvl aldicarb_resistant Larval
14980.m02724	K03H1.2 CE01027	Dpy Lvl Bmd Emb
TC7881	F49C12.11 CE03371	Dpy Lvl Lva Unc
14972.m06956	F49C12.11 CE03371	Dpy Lvl Lva Unc
14972.m07058_14972.t00115	Y77E11A.13a CE25614	Dpy Lvl Osmotic
14972.m07426	F33H1.3 CE01569	Dpy Lvl Rol Bmd Lva Stp Gro Emb
14133.m00049	F40F8.10 CE05849	Dpy Lvl Severe
TC8014	F40F8.10 CE05849	Dpy Lvl Severe
14599.m00257	T17E9.1b CE32936	Dpy Lvl Ste Bmd aldicarb_resistant Gro Emb
15280.m00016	T17E9.1b CE32936	Dpy Lvl Ste Bmd aldicarb_resistant Gro Emb
14599.m00256	T17E9.1a CE01405	Dpy Lvl Ste Bmd aldicarb_resistant Gro Emb
15526.m00008	T17E9.1a CE01405	Dpy Lvl Ste Bmd aldicarb_resistant Gro Emb
15280.m00016_15280.t00002	T17E9.1b CE32936	Dpy Lvl Ste Bmd aldicarb_resistant Gro Emb
14973.m02724	R07E5.7 CE00672	Dpy Lvl Unc not_Emb Lva Larval
14972.m07203	ZC518.2 CE32286	Dpy Lvl Unc Osmotic
14972.m07202_14972.t00259	ZC518.2 CE32286	Dpy Lvl Unc Osmotic
14972.m07202	ZC518.2 CE32286	Dpy Lvl Unc Osmotic
12861.m00054_12861.t00003	C11H1.3 CE05262	Dpy Mlt Pvl Adl Gro Unc
AA509073	Y65B4BR.5a CE22740	Dpy Mlt Ste Unc Lva Him Stp Pvl Npo Emb Gro
13260.m00100_13260.t00008	Y65B4BR.5a CE22740	Dpy Mlt Ste Unc Lva Him Stp Pvl Npo Emb Gro
AA841646	K08C7.3b CE06136	Dpy Muv Unc embryonic
14972.m07417_14972.t00474_(11,010_letters;_record_1169)	K08C7.3b CE06136	Dpy Muv Unc embryonic
14972.m07417	K08C7.3b CE06136	Dpy Muv Unc embryonic
14980.m02665	C10C6.5 CE28537	Dpy not_Emb
12930.m00030	C10C6.5 CE28537	Dpy not_Emb
14963.m01822	F08B4.5 CE29749	Dpy Pace
14963.m01821	F08B4.5 CE29749	Dpy Pace
AW041990	F42A8.1 CE01578	Dpy Pch Emb Bmd Lva Gro
AI784803	F42A8.1 CE01578	Dpy Pch Emb Bmd Lva Gro
13045.m00046	T27F7.3a CE30458	Dpy Pch Emb Lvl Unc Ste Sterility/Impaired
15441.m00018	B0412.4 CE26849	Dpy Pch Lva Sck Sterile
TC7746	B0412.4 CE26849	Dpy Pch Lva Sck Sterile
14973.m02604	F44B9.7 CE29043	Dpy Pch Pace
14961.m04902_14961.t00007	F54C9.5 CE02255	Dpy Pch Pvl Severe
AA185851	F54C9.5 CE02255	Dpy Pch Pvl Severe
14608.m00264_14608.t00007	D2013.5 CE32846	Dpy Pch Sle Ste Bmd Gro Stp Lva Emb
AA007710	D2013.5 CE32846	Dpy Pch Sle Ste Bmd Gro Stp Lva Emb
14038.m00029_14038.t00001	Y49F6B.1 CE36037	Dpy Pch Unclassified Pvl Unc Rup Lva Sck Stp Gro Emb
13538.m00206	ZK1127.5 CE32083	Dpy Prz Egl Pch Pvl Lvl Ste Larval
TC8319	Y56A3A.21 CE22589	Dpy Prz Glp Pvl Ste Emb Lvl Unclassified Unc embryonic
14972.m07563	Y56A3A.21 CE22589	Dpy Prz Glp Pvl Ste Emb Lvl Unclassified Unc embryonic
TC8484	C03D6.8 CE05202	Dpy Pvl Osmotic
14958.m00350_14958.t00013	ZK970.3 CE02403	Dpy Pvl Sma not_Emb Lva Stp Gro Slu Emb
BMC03399	ZK970.3 CE02403	Dpy Pvl Sma not_Emb Lva Stp Gro Slu Emb
14981.m02456	ZK970.2 CE02402	Dpy Pvl Sma not_Emb Lva Stp Gro Slu Emb
13780.m00058	K04G2.1 CE16227	Dpy Pvl Sma Stp Emb Ste Lva
14971.m02845	F43G9.1 CE34018	Dpy Pvl Unc Etv Ste Gro Emb
14971.m02846	F43G9.1 CE34018	Dpy Pvl Unc Etv Ste Gro Emb
13994.m00022	F43G9.1 CE34018	Dpy Pvl Unc Etv Ste Gro Emb
14972.m07648	T05E11.5 CE06364	Dpy Reproductive
TC9659	T05E11.3 CE06362	Dpy Reproductive
14972.m07646_14972.t00703	T05E11.3 CE06362	Dpy Reproductive
14052.m00192	R12E2.2 CE28764	Dpy Rup Gro
14972.m07367	F49E11.1c CE23751	Dpy Rup Pnm Stp Emb
14990.m07969	C12C8.3b CE27063	Dpy Rup Unc Sterility/Impaired
15520.m00031_15520.t00002	R13A5.8 CE01380	Dpy Sck Severe
TC8817	F22B5.2 CE02197	Dpy Severe
13401.m00087	F22B5.2 CE02197	Dpy Severe
12698.m00331	F52C9.7 CE04619	Dpy Sle Emb
TC9176	ZK863.6 CE15445	Dpy Slu Emb
15477.m00015	ZK863.6 CE15445	Dpy Slu Emb
14977.m04938	C08B11.4 CE27798	Dpy Slu Emb Bmd
13261.m00259	C08H9.2 CE23530	Dpy Slu Pvl Unc Bmd Gro
N43138	C08H9.2 CE23530	Dpy Slu Pvl Unc Bmd Gro
BMC12231	F54E7.2 CE26896	Dpy Slu Severe
BMC00188	F54E7.2 CE26896	Dpy Slu Severe
12701.m00058	F54E7.2 CE26896	Dpy Slu Severe
TC7801	F54E7.2 CE26896	Dpy Slu Severe
14990.m08081_14990.t00458	C25A1.11 CE08377	Dpy Slu Unc Gro
TC9392	Y106G6H.7 CE32512	Dpy Slu Unc Sma Rup Pvl Gro
AI083473	Y106G6H.7 CE32512	Dpy Slu Unc Sma Rup Pvl Gro
14990.m07975	Y106G6H.7 CE32512	Dpy Slu Unc Sma Rup Pvl Gro
13257.m00083	C32D5.2 CE01842	Dpy Sma
14990.m07853	W10D5.3e CE34391	Dpy Sma Bmd Pvl Gro Emb
14380.m00112_14380.t00004	K02A11.1a CE11616	Dpy Sma Rup not_Emb Lva Adl Gro Emb
15158.m00056	C25A1.9 CE18532	Dpy Spindle
AA661285	T24H7.1 CE02883	Dpy Ste Gro Emb
14356.m00513_14356.t00006	T24H7.1 CE02883	Dpy Ste Gro Emb
14962.m00670	F27C1.2b CE36932	Dpy Ste Sma not_Emb Gro Stp
14916.m00484_14916.t00010	T25G3.3 CE30306	Dpy Ste Unc Stp Gro Lva Emb
14744.m00190	T26G10.1 CE00337	Dpy Stp Gro Larval
14972.m07061	C01B10.11 CE38583	Dpy Unc
14246.m00081	C27F2.10 CE29189	Dpy Unc Lva Gro Stp Bmd Emb
14206.m00121	Y39E4B.1 CE21713	Dpy Unc Lva Stp Gro Emb
14973.m02699	F58A4.11 CE00217	Dpy Unc Rol
TC8246	Y47D3B.10 CE20261	Dpy Unc Sma
14979.m04607_14979.t00234	Y47D3B.10 CE20261	Dpy Unc Sma
14979.m04609	Y47D3B.10 CE20261	Dpy Unc Sma
14979.m04608	Y47D3B.10 CE20261	Dpy Unc Sma
13194.m00024	R13A5.5 CE28767	Dpy Unc Sma Bmd Lva
13092.m00017	W02B9.1b CE30357	Dpy Unc Ste Bmd Emb
14390.m00017	W02B9.1b CE30357	Dpy Unc Ste Bmd Emb
14700.m00144	W02B9.1a CE25133	Dpy Unc Ste Bmd Emb
14822.m00014	W02B9.1b CE30357	Dpy Unc Ste Bmd Emb
14992.m10977	K03B4.3a CE07323	Dpy Unc Stp Emb Bmd
15429.m00010	F22B5.3 CE02198	Dpy Unclassified
14812.m00011	F22B5.3 CE02198	Dpy Unclassified
14264.m00012	F22B5.3 CE02198	Dpy Unclassified
14968.m01501	F22B5.3 CE02198	Dpy Unclassified
BMC06987	F22B5.3 CE02198	Dpy Unclassified
14965.m00430	F22B5.3 CE02198	Dpy Unclassified
12864.m00050	F22B5.3 CE02198	Dpy Unclassified
14438.m00026	F22B5.3 CE02198	Dpy Unclassified
TC9553	F22B5.3 CE02198	Dpy Unclassified
14980.m02802	M142.2 CE35746	Dpy Unclassified
14623.m00073	C47G2.1 CE02165	Dpy Unclassified
13261.m00254	F54D5.5a CE36386	Dpy Unclassified Larval
13261.m00255	F54D5.5a CE36386	Dpy Unclassified Larval
14979.m04551	K12C11.2 CE18056	Dpy Unclassified Led Bli Stp Gro Pvl Muv Emb
TC8803	F53B6.1 CE26464	Dpy Unclassified Lva Bli Morphology
AI812260	T20B12.8 CE01414	Dpy Unclassified Pvl Sma Unc Stp Gro Lvl Ste Bmd Lva Emb
14367.m00305	T20B12.8 CE01414	Dpy Unclassified Pvl Sma Unc Stp Gro Lvl Ste Bmd Lva Emb
14237.m00395	T01G9.6a CE18168	Dpy Unclassified Rup Lva Stp Pvl Unc Emb Gro
14990.m07897	T01G9.6b CE06343	Dpy Unclassified Rup Lva Stp Pvl Unc Emb Gro
TC7743	Y48G8AL.8a CE22195	Dpy Unclassified Severe
13260.m00101_13260.t00009	Y48G8AL.8a CE22195	Dpy Unclassified Severe
N41100	Y48G8AL.8a CE22195	Dpy Unclassified Severe
15509.m00027	Y40B1A.4 CE34509	Dpy Unclassified Ste Rup Rol Bmd Lva Stp Pvl Unc Emb
14979.m04628	K10D2.3 CE02015	Egg
BMC03774	F32E10.4 CE20745	Egg
14961.m04981	F32E10.4 CE20745	Egg
14000.m00117	F32E10.4 CE20745	Egg
14300.m00050_14300.t00002	F32E10.4 CE20745	Egg
14961.m05282	C53D5.6 CE26971	Egg
14326.m00035	C09H5.2b CE32578	Egl
14990.m07691	B0379.4b CE34244	Egl
13406.m00221	C08C3.1b CE32792	Egl
14470.m00033	F15C11.1 CE17673	Egl
13534.m00021	C44B7.3 CE32328	Egl
14979.m04447	C02B8.4 CE24777	Egl
14944.m00554	F02E9.2a CE24879	Egl
BMC05389	F57B10.3b CE33113	Egl Age Unc Bmd Morphology
TC9426	F57B10.3b CE33113	Egl Age Unc Bmd Morphology
13047.m00009_13047.t00001	F57B10.3a CE11302	Egl Age Unc Bmd Morphology
14977.m05056	C09H10.6 CE03007	Egl aldicarb_resistant
14992.m11306_14992.t00496	T28F12.3 CE36328	Egl aldicarb_resistant Morphology
14992.m11305	T28F12.3 CE36328	Egl aldicarb_resistant Morphology
14992.m11306	T28F12.3 CE36328	Egl aldicarb_resistant Morphology
14938.m00340	Y39A1A.22 CE19142	Egl Bmd Developmental
13736.m00405	R06C7.5a CE06248	Egl Bmd Nmo Stp Emb Unc Gro Pvl
14972.m06957	C53B4.7b CE27117	Egl Bmd Prz Lvl Unc Lva
14975.m04462	Y110A2AL.14 CE25190	Egl Clr Emb Sma Movement
14972.m07614	C48A7.1a CE28820	Egl Clr Pvl Stp
AI052931	T01B7.7 CE03591	Egl Dpy
14552.m00107	ZK675.1 CE01720	Egl Egg
15155.m00018	T04G9.3 CE23946	Egl Emb
BMC00139	F42E11.4 CE03311	Egl Emb Bmd Dpy Unc Rup Movement
AA056825	C16A3.3 CE27690	Egl Emb Gon Larval
TC8629	C16A3.3 CE27690	Egl Emb Gon Larval
14660.m00011	Y37D8A.1 CE20206	Egl Emb Gro
AA057926	Y37D8A.1 CE20206	Egl Emb Gro
13534.m00020	C26D10.5d CE32594	Egl Emb Pvl Bmd
14702.m00392	C26D10.5a CE03028	Egl Emb Pvl Bmd
TC8882	M03F4.6 CE28621	Egl Emb Pvl Clr Gro Unc
14012.m00014	M04F3.1 CE12414	Egl Emb Pvl Sterile
13455.m00081	C37H5.5 CE29708	Egl Emb Unc Lva Larval
14719.m00183	R02D3.5 CE18099	Egl Emb Unc Rup Bmd Pvl
14506.m00153	T05A6.1 CE03628	Egl Emb Unclassified
14506.m00152	T05A6.1 CE03628	Egl Emb Unclassified
W39863	W09C5.2 CE20165	Egl Emb Unclassified Lon Rup Ste Stp Pvl Unc
12418.m00018	W09C5.2 CE20165	Egl Emb Unclassified Lon Rup Ste Stp Pvl Unc
13214.m00023	F56A12.1 CE37921	Egl Emb Unclassified Lvl Unc Mig
15075.m00031	F56A12.1 CE37921	Egl Emb Unclassified Lvl Unc Mig
AA246044	F01F1.12a CE01225	Egl General
13432.m00245	F01F1.12a CE01225	Egl General
14990.m07716	T23D8.1 CE14048	Egl General
14647.m00037_14647.t00002	C46C2.1a CE37331	Egl Gro
14647.m00037	C46C2.1b CE37332	Egl Gro
AA585666	ZK1098.7 CE00566	Egl Larval
AA509116	ZK945.3 CE01734	Egl Larval
14973.m02627	ZK1098.1 CE03847	Egl Larval
14973.m02629_14973.t00050	ZK1098.1 CE03847	Egl Larval
12698.m00328	F17E9.13 CE04501	Egl Lva Nmo Sister
14990.m08086_14990.t00463	F17E9.13 CE04501	Egl Lva Nmo Sister
14947.m01145	ZK632.13 CE01711	Egl Lva Stp
14975.m04370_14975.t00053	C01F1.3a CE06744	Egl Lvl Unc Lva Larval
AA224633	C01F1.3a CE06744	Egl Lvl Unc Lva Larval
14673.m00023	F26E4.1 CE09685	Egl Lvl Unc Rup Spindle
14990.m08126	C01H6.5c CE37806	Egl Mlt Lvl Severe
14990.m08124	C01H6.5e CE39085	Egl Mlt Lvl Severe
14715.m01240	T27C4.4c CE33330	Egl Muv Emb Pvl Unc Stp Gro Developmental
14715.m01241	T27C4.4a CE21211	Egl Muv Emb Pvl Unc Stp Gro Developmental
TC9260	C44E4.4 CE08718	Egl Muv Larval
14936.m00266	E01A2.2a CE20643	Egl not_Emb
15309.m00030_15309.t00003	F53B3.1 CE28444	Egl not_Emb
BMC00091	F53B3.1 CE28444	Egl not_Emb
14921.m00195	R05D11.7 CE06242	Egl not_Emb Gro
13398.m00096	ZK546.13 CE34460	Egl Pch Emb Rup
14992.m10911_14992.t00101	Y57E12AL.1a CE29890	Egl Pch Gro
14981.m02398	T01B7.5a CE23934	Egl Pch Ste Gon Lva Stp Gro
13239.m00093	F22B5.7 CE20707	Egl Pvl Bmd Pnm Emb
14975.m04408	F22B5.7 CE20707	Egl Pvl Bmd Pnm Emb
14990.m07858	R06A10.2 CE21115	Egl Pvl Rup Ste Sck Stp Gro Let Unc aldicarb_resistant
13482.m00011	K09A9.3 CE11976	Egl Pvl Ste Rup not_Emb
14972.m07449_14972.t00506	K09A9.3 CE11976	Egl Pvl Ste Rup not_Emb
BMC02054	ZK809.4 CE31754	Egl Pvl Ste Rup not_Emb Sck
14924.m00113	C26B9.3 CE29187	Egl Pvl Unc
14968.m01469	T14D7.2 CE13644	Egl Pvl Unc
14977.m04996	T14D7.2 CE13644	Egl Pvl Unc
AA054923	C26B9.3 CE29187	Egl Pvl Unc
14979.m04440	B0336.6 CE29545	Egl Pvl Unc Bmd Lva Adl Morphology
14979.m04441	B0336.6 CE29545	Egl Pvl Unc Bmd Lva Adl Morphology
14977.m04973	F10C1.5 CE29753	Egl Pvl Unc Rup
14634.m00540	F47A4.2 CE16058	Egl Pvl Unc Sma
14634.m00539	F47A4.2 CE16058	Egl Pvl Unc Sma
AA246188	C32F10.2 CE24823	Egl Rup Emb Ste Lva Gro Unclassified
12596.m00125	C32F10.2 CE24823	Egl Rup Emb Ste Lva Gro Unclassified
14977.m04945	F27E5.2 CE35862	Egl Rup Lva Stp Pvl Unc Bmd
14977.m04943	F27E5.2 CE35862	Egl Rup Lva Stp Pvl Unc Bmd
14977.m04944	F27E5.2 CE35862	Egl Rup Lva Stp Pvl Unc Bmd
14990.m08158	F33H2.2 CE17765	Egl Rup not_Emb Prz
14981.m02465	T05C12.6a CE02318	Egl Rup Unclassified Mig Emb Spd
14450.m00177	F56C9.1 CE01319	Egl Sck Emb Mei
BMC12338	C50F4.13 CE05477	Egl Sister
TC8107	C50F4.13 CE05477	Egl Sister
13648.m00017	C50F4.13 CE05477	Egl Sister
14500.m00158	C50F4.13 CE05477	Egl Sister
TC9711	C50F4.13 CE05477	Egl Sister
14538.m00482	C50F4.13 CE05477	Egl Sister
AA114422	C50F4.13 CE05477	Egl Sister
BMC12337	C50F4.13 CE05477	Egl Sister
TC7948	T04A8.6 CE01075	Egl Sle Ste Larval
14979.m04546	T04A8.6 CE01075	Egl Sle Ste Larval
14972.m06982	K04D7.1 CE06090	Egl Slu Emb Aberrant
TC7928	K04D7.1 CE06090	Egl Slu Emb Aberrant
CD570719	K04D7.1 CE06090	Egl Slu Emb Aberrant
TC8201	C36E6.3 CE34269	Egl Slu Lva Gro Unc
BMC03445	C36E6.3 CE34269	Egl Slu Lva Gro Unc
14972.m07742	C36E6.3 CE34269	Egl Slu Lva Gro Unc
AA509167	F59B10.1 CE36940	Egl Slu Pvl Sma Rup Lva Unc Sck
14504.m00060	F59B10.1 CE36940	Egl Slu Pvl Sma Rup Lva Unc Sck
14961.m04921	C31H2.2 CE04130	Egl Sma Unc Rol Dpy
14317.m00271	C31H2.2 CE04130	Egl Sma Unc Rol Dpy
14961.m05355	C31H2.2 CE04130	Egl Sma Unc Rol Dpy
TC8036	F46A9.5 CE10580	Egl Spn Rup Gon Lva Unclassified Unc Gro Pvl Emb
12429.m00204	F46A9.5 CE10580	Egl Spn Rup Gon Lva Unclassified Unc Gro Pvl Emb
12905.m00017	F46A9.5 CE10580	Egl Spn Rup Gon Lva Unclassified Unc Gro Pvl Emb
AW140315	B0025.2 CE27562	Egl Ste Cyk Gro Emb
H98322	F32E10.1 CE04474	Egl Ste Lva Larval
14972.m07897_14972.t00954	F33C8.1b CE32401	Egl Ste Unc
14972.m07662	T22B7.1a CE28487	Egl Stp Pvl
14932.m00525	T22B7.1b CE33702	Egl Stp Pvl
13075.m00123	T12F5.4 CE13601	Egl Stp Unc
14748.m00068	C06G1.4 CE03967	Egl Unc
14544.m00112	T20G5.6 CE25119	Egl Unc
TC7908	F09F7.2a CE01236	Egl Unc
CD570786	C56C10.13b CE39709	Egl Unc
14544.m00113	T20G5.6 CE25119	Egl Unc
14276.m00243	F09F7.2a CE01236	Egl Unc
14052.m00191	C06G1.4 CE03967	Egl Unc
15120.m00079_15120.t00001	T28F2.5 CE39788	Egl Unc aldicarb_resistant
13271.m00048	F46C8.6 CE04580	Egl Unc Gro Dpy
14039.m00113	F46C8.6 CE04580	Egl Unc Gro Dpy
13953.m00015	F46C8.6 CE04580	Egl Unc Gro Dpy
13247.m00713	R08C7.10a CE07433	Egl Unc Gro Emb
13346.m00184	B0207.6 CE30229	Egl Unc Gro Emb Pvl Rup Stp
14972.m07893	C04F6.4a CE03924	Egl Unc Gro Let Slu aldicarb_resistant
14972.m07598	W09C2.1b CE03799	Egl Unc Rup Bmd Adl Emb
15097.m00070	W02A11.4 CE34382	Egl Unc Ste Gro Stp Vul Pvl Lva Emb
13788.m00142	ZK1307.6 CE01695	Egl Unclassified
14975.m04474	ZK1307.6 CE01695	Egl Unclassified
14980.m02772_14980.t00108	C05D11.3 CE01133	Egl Unclassified Bli Pnm Sterile
14944.m00541	Y34D9A.4 CE37061	Egl Unclassified Bmd Stp Gro Pvl Lon not_Emb Unc Rup
14944.m00531	Y34D9A.4 CE37061	Egl Unclassified Bmd Stp Gro Pvl Lon not_Emb Unc Rup
14920.m00419	K08A8.2a CE28595	Egl Unclassified Lva Larval
14930.m00330	C34F6.4 CE34159	Egl Unclassified not_Emb Mig
14979.m04594	K12H4.8 CE25057	Egl Unclassified Pvl Lvl Gro Unc Rup
14284.m00388	B0286.5 CE03865	Egl Unclassified Pvl Rup Gon Bli Stp Ste
14653.m00284	R53.3a CE03572	Egl Unclassified Rup Ste Bli Sck Larval
14992.m11229	K04A8.6 CE27388	Egl Unclassified Unc
14992.m11049	W04D2.6a CE32000	Egl Unclassified Unc Lva Sck Gro
14992.m11048	W04D2.6b CE32001	Egl Unclassified Unc Lva Sck Gro
14560.m00069	C49H3.8 CE04234	Egl Unclassified Unc Rup Osmotic
15120.m00081_15120.t00003	F56A6.4 CE34319	Emb
14813.m00044	F57B10.7 CE30545	Emb
14187.m00210	T19D12.1 CE28677	Emb
15288.m00008	K08F8.6 CE37536	Emb
BU917693	C01B7.4 CE06728	Emb
13587.m00049_13587.t00001	F57B10.7 CE30545	Emb
14972.m07323	B0410.2a CE06708	Emb
14961.m05176	T20D3.5 CE03673	Emb
14967.m01575	ZC434.6 CE34446	Emb
14990.m08017_14990.t00394	W08E3.3 CE14708	Emb
13383.m00090	F35G12.12 CE31499	Emb
15472.m00011_15472.t00001	T07C12.12 CE31601	Emb
13188.m00033	F57B10.6 CE11308	Emb
14955.m00247	F54E12.2 CE11083	Emb
14271.m00287	F09F7.7a CE30655	Emb
14000.m00116	F09E8.3 CE26678	Emb
14954.m01711_14954.t00146	Y71H10A.1a CE28266	Emb
15135.m00169	Y69A2AR.21 CE27517	Emb
13632.m00183	T01D1.4 CE12948	Emb
14981.m02382	C32D5.9 CE01849	Emb
BMC06504	T01D1.4 CE12948	Emb
14467.m00092	Y75B12B.2 CE20371	Emb
14990.m08128	F02E9.5 CE23628	Emb
14954.m01667	R03E9.1 CE04784	Emb
TC8350	C06G3.5a CE26867	Emb
14469.m00106	Y105E8B.3 CE33542	Emb
14972.m07776	F59B10.3 CE35884	Emb
15020.m00012	R06A4.8 CE18115	Emb
14972.m07107	R13A1.2 CE04838	Emb
14779.m00761	T19H12.2 CE13754	Emb
14961.m05030	C04F5.8 CE19672	Emb
AI069457	F58E10.3 CE18785	Emb
TC9016	F54E12.2 CE11083	Emb
13532.m00016	Y71H2AM.15b CE39069	Emb
14601.m00160	T24G10.2 CE37993	Emb
14950.m01802	JC8.4 CE17987	Emb
14992.m11127_14992.t00317	T04H1.4 CE21149	Emb
BMC03401	F01F1.3 CE29250	Emb
14961.m05107_14961.t00212	F26B1.2a CE09674	Emb
14237.m00409	Y17G7B.4 CE19037	Emb
14975.m04552	Y111B2A.10a CE26626	Emb
14950.m01810	R05D8.7 CE21095	Emb
14971.m02874	ZK1067.6 CE35148	Emb
BMC12015	C06G3.5a CE26867	Emb
12902.m00224	Y71G12B.13 CE26259	Emb
BMW01482	T28H10.3 CE14367	Emb
14279.m00042	F56D12.5a CE11254	Emb
15347.m00020	K08D9.3 CE30819	Emb
14990.m08041	F55F8.9 CE11204	Emb
14992.m10964	C10F3.5 CE08070	Emb
14406.m00031_14406.t00002	B0513.2 CE23510	Emb
14387.m00338	F28B3.1 CE36644	Emb
12420.m00166	F14B4.2b CE36925	Emb
15469.m00018	T24C4.7 CE19598	Emb
14033.m00022	C48E7.6 CE08821	Emb
14979.m04473_14979.t00100	M03C11.4 CE03495	Emb
14424.m00393	C43E11.1 CE23592	Emb
14932.m00509	F55H2.6 CE00213	Emb
TC9695	C10F3.5 CE08070	Emb
14820.m00018	T07C12.12 CE31601	Emb
13644.m00280	K02A2.3 CE02791	Emb
13444.m00042	E01A2.6 CE24873	Emb
14181.m00072	F26B1.2c CE33058	Emb
BMC07540	Y71H10A.1b CE37296	Emb
15432.m00013	Y75B8A.14 CE23026	Emb
14954.m01603_14954.t00038	R04F11.5 CE29599	Emb
14396.m00009_14396.t00001	C46G7.4a CE08780	Emb
14271.m00296	Y47D3A.17a CE26105	Emb
14204.m00108	F55F8.6 CE11198	Emb
N44422	EGAP2.3 CE04325	Emb
12870.m00009	ZK678.5 CE24735	Emb
14946.m00545_14946.t00021	Y49G5B.1 CE22274	Emb
12526.m00074	F08F3.3 CE09259	Emb
14956.m00523_14956.t00043	F38A5.13 CE10050	Emb
14538.m00476	Y111B2A.22 CE36671	Emb
14920.m00422_14920.t00028	F56A8.3a CE28340	Emb
TC9750	F58E10.3 CE18785	Emb
BMW01243	F26B1.2a CE09674	Emb
14972.m07586	Y57G11C.13 CE14950	Emb
14230.m00222	F01F1.3 CE29250	Emb
14543.m00015	F57C9.4b CE28475	Emb
TC9502	F01G4.1 CE05553	Emb
14271.m00287_14271.t00009	F09F7.7a CE30655	Emb
14396.m00009	C46G7.4a CE08780	Emb
15187.m00012_15187.t00002	F10B5.8 CE32859	Emb
14932.m00509_14932.t00005	F55H2.6 CE00213	Emb
14981.m02439_14981.t00074	T26C5.3c CE36955	Emb
14341.m00010	C16B8.4 CE30248	Emb
14016.m00017	F45H11.4 CE33786	Emb
14628.m00170	ZK993.1 CE23489	Emb
14961.m05107	F26B1.2a CE09674	Emb
14961.m04970	F11A10.3 CE35177	Emb
14992.m11127	T04H1.4 CE21149	Emb
14731.m00987	EGAP2.3 CE04325	Emb
14972.m07791	F39H12.2 CE07209	Emb
15150.m00063_15150.t00002	ZC328.4 CE34445	Emb
AA661210	F09E5.8 CE02615	Emb
12715.m00107	E04D5.1a CE37820	Emb
14605.m00050	C16A3.2 CE08188	Emb
14981.m02379	C32D5.8a CE01848	Emb
14992.m10963	C10F3.5 CE08070	Emb
15434.m00032	F32B5.8 CE36646	Emb
14992.m11318_14992.t00508	F58E10.3 CE18785	Emb
12524.m00104	T08H4.2 CE29471	Emb
14992.m10871_14992.t00061	T23B12.6 CE14036	Emb
13203.m00013	T27A1.6 CE24016	Emb
14977.m04939	K02A2.3 CE02791	Emb
14248.m00664	Y54G9A.7 CE26735	Emb
14972.m07325	F54C9.10 CE02250	Emb
14961.m05347	T09A5.8 CE01089	Emb
14979.m04378	R10E11.4 CE00306	Emb
13269.m00308	C04F6.3 CE03923	Emb
14992.m11180_14992.t00370	F01G4.1 CE05553	Emb
14538.m00478_14538.t00009	Y66D12A.15 CE28998	Emb
14961.m04969	F11A10.3 CE35177	Emb
14052.m00195	Y39G10AL.3 CE30320	Emb
15397.m00021_15397.t00002	Y22D7AL.10 CE27242	Emb
N43085	Y54G11A.7 CE32990	Emb
BMC03018	ZK669.4 CE01115	Emb
AA991127	ZK973.11 CE29654	Emb
15506.m00008_15506.t00001	F13H8.9 CE02643	Emb
13613.m00038_13613.t00001	F23B2.13 CE20710	Emb
14972.m07720_14972.t00777	F20D1.2 CE31485	Emb
BMC02724	F48E8.2 CE39157	Emb
14529.m00210	Y69E1A.2 CE22809	Emb
15556.m00008_15556.t00001	K08F8.6 CE37536	Emb
AA257488	Y39A1A.6 CE19125	Emb
CD570455	T06D10.2 CE25102	Emb
14330.m00196	F28F8.6 CE09760	Emb
14907.m00567	T11G6.8 CE33830	Emb
14650.m00144	M03C11.2 CE03493	Emb
12773.m00022	Y113G7C.1 CE23304	Emb
14972.m07654	F09E5.8 CE02615	Emb
14972.m07543	T09B9.4 CE01652	Emb
14980.m02672	C26E6.3 CE32144	Emb
14977.m05089	C25D7.1 CE08387	Emb
14990.m07832_14990.t00209	ZK973.11 CE29654	Emb
TC8467	ZK669.4 CE01115	Emb
14990.m08080	C25A1.13 CE08379	Emb
14365.m00040	F10B5.5 CE01547	Emb
14990.m08040	F55F8.9 CE11204	Emb
TC7872	Y54E10BL.2 CE25434	Emb
14208.m00924_14208.t00016	R05F9.6 CE04809	Emb
14231.m00144	T22F3.3a CE24003	Emb
12958.m00017	F55H2.6 CE00213	Emb
14877.m00029	Y71H10A.1a CE28266	Emb
13644.m00293	C01B12.8 CE07796	Emb
14992.m11277	M01E11.3 CE12292	Emb
CB329229	C01B7.4 CE06728	Emb
14538.m00476_14538.t00007	Y111B2A.22 CE36671	Emb
13473.m00077	F30F8.9a CE27148	Emb
14789.m00059	W02B8.4 CE37935	Emb
14992.m11295	T10G3.1 CE31065	Emb
BMC06455	F58E10.3 CE18785	Emb
14979.m04521	Y53G8AM.8 CE39857	Emb
13652.m00091_13652.t00002	F19F10.9 CE27372	Emb
AI077008	F26F2.7 CE19819	Emb
14979.m04486	W02D3.10b CE34384	Emb
14980.m02841_14980.t00177	B0547.1 CE06722	Emb
TC8052	K01H12.1 CE03453	Emb
14963.m01799_14963.t00036	T23B12.4 CE29351	Emb
14972.m07239	T19B10.8 CE06462	Emb
AA661154	T01D1.4 CE12948	Emb
15509.m00026	W08E3.3 CE14708	Emb
14952.m01374	C48E7.6 CE08821	Emb
14431.m00023	ZK546.15 CE36075	Emb
14990.m08109_14990.t00486	K07A12.7 CE25935	Emb
14992.m10885	F23B12.6 CE09598	Emb
14977.m04898	F23C8.5 CE29774	Emb
BMC12191	C32D5.8a CE01848	Emb
AA118198	B0272.2 CE00851	Emb
BMC07009	F26F2.7 CE19819	Emb
BMC05026	Y54E10BL.2 CE25434	Emb
13951.m00034	Y116A8C.13 CE35647	Emb
AW041896	B0495.2 CE01761	Emb
14982.m02212	F25E2.2 CE37106	Emb
12902.m00228_12902.t00015	Y54E10BL.2 CE25434	Emb
14977.m05068	F11G11.5 CE07058	Emb
14992.m11151	W03F9.5 CE27396	Emb
14973.m02605	R151.5a CE27200	Emb
14981.m02441	T26C5.3a CE06514	Emb
BMC01150	C26E6.3 CE32144	Emb
AA111779	ZK1290.2b CE39458	Emb
14975.m04533_14975.t00216	ZK1307.9 CE01697	Emb
AI021729	F32A7.4 CE09845	Emb
14649.m00093	ZK858.5 CE34235	Emb
14992.m11312	Y57E12AL.5 CE25510	Emb
14980.m02845	Y52D3.1a CE19223	Emb
W36316	Y6D11A.2 CE30060	Emb
14947.m01149	T01D3.3a CE18162	Emb
14963.m01799	T23B12.4 CE29351	Emb
12600.m00110	ZK993.1 CE23489	Emb
14763.m00257	F54B3.1 CE17865	Emb
13467.m00114	F48A11.5a CE10730	Emb
12451.m00032	C55B7.3 CE09014	Emb
12958.m00016	F55H2.6 CE00213	Emb
15445.m00007	D1007.7 CE26916	Emb
AA417425	Y54H5A.1 CE27292	Emb
14973.m02702	Y71D11A.2a CE24602	Emb
12698.m00325	F59A7.4 CE11442	Emb
14859.m00078	R13A1.2 CE04838	Emb
14980.m02723	K03H1.11 CE01026	Emb
12420.m00169	Y37E3.3 CE26662	Emb
15474.m00018_15474.t00003	F48E8.2 CE39157	Emb
14779.m00765	F52F12.3 CE24994	Emb
14855.m00192	T13C2.6a CE36567	Emb
14981.m02440	T26C5.5 CE35033	Emb
14972.m07053_14972.t00110	Y37A1B.2d CE32247	Emb
14393.m00062	R06A4.8 CE18115	Emb
14763.m00256	F54B3.1 CE17865	Emb
15040.m00014	E04D5.1a CE37820	Emb
14981.m02413	H35N03.1 CE37026	Emb
14961.m05363	B0240.3 CE05174	Emb
BMC12506	W01B6.7 CE03759	Emb
14972.m07612_14972.t00669	Y55F3AM.1 CE22547	Emb
AI771056	R13A1.2 CE04838	Emb
14990.m07630	D2092.1b CE27898	Emb
14686.m00197	K07H8.1 CE18021	Emb
BMC05779	F10B5.2 CE01544	Emb
14992.m10921	D2005.5 CE36120	Emb
14992.m11044	F53F4.14 CE29593	Emb
14062.m00073	F40F8.1 CE05842	Emb
14974.m00826	F14B4.2b CE36925	Emb
14905.m00129_14905.t00002	Y37E11B.4 CE19614	Emb
13637.m00285	C15H11.3 CE08180	Emb
14787.m00179	T16A1.7 CE32724	Emb
TC9525	F30F8.3 CE27147	Emb
14554.m00234_14554.t00007	T12D8.6 CE16403	Emb
14739.m00026	F43E2.2 CE28327	Emb
14907.m00570	T14B4.1 CE32068	Emb
14702.m00399	C52E12.3 CE04263	Emb
15472.m00011	T07C12.12 CE31601	Emb
AA433433	Y37E11B.4 CE19614	Emb
13366.m00258	F25F8.2 CE09636	Emb
14990.m07856_14990.t00233	T06D10.2 CE25102	Emb
14990.m07786	F26B1.2c CE33058	Emb
14538.m00475	Y111B2A.22 CE36671	Emb
14981.m02368_14981.t00003	C25H3.3 CE32140	Emb
12616.m00133	Y71H10A.1a CE28266	Emb
TC8428	F53F4.14 CE29593	Emb
13532.m00015	Y71H2AM.15b CE39069	Emb
14979.m04519	C05D11.11b CE29661	Emb
BMC02801	C18E9.1 CE34702	Emb
TC8298	F21D12.3 CE32633	Emb
14990.m07644	Y87G2A.8a CE24687	Emb
TC9773	Y66D12A.15 CE28998	Emb
14756.m00053_14756.t00004	T26C12.1 CE26009	Emb
12823.m00025	C13F10.7 CE08148	Emb
R47641	T12D8.6 CE16403	Emb
14562.m00125	F52B5.3 CE05718	Emb
14562.m00126	F52B5.3 CE05718	Emb
13249.m00082	C50B8.2 CE08882	Emb
15286.m00010	F26E4.11 CE09695	Emb
12782.m00019_12782.t00001	Y54E10BL.2 CE25434	Emb
14248.m00677_14248.t00015	F10B5.2 CE01544	Emb
14952.m01370	F32B5.8 CE36646	Emb
14972.m06946	F49E8.5 CE28408	Emb
14981.m02439	T26C5.3c CE36955	Emb
13587.m00049	F57B10.7 CE30545	Emb
13617.m00053	K01H12.1 CE03453	Emb
14456.m00009	K10D6.2a CE23866	Emb
14992.m10921_14992.t00111	D2005.5 CE36120	Emb
13770.m00013	Y75B12B.2 CE20371	Emb
15431.m00029	C55B7.2 CE27887	Emb
BMC05417	Y37E11B.4 CE19614	Emb
AA471650	C05D11.11a CE01130	Emb
AA570832	C26E6.3 CE32144	Emb
TC9255	C06G3.5b CE07981	Emb
14715.m01253	T10C6.5 CE16380	Emb
14975.m04359_14975.t00042	F52H3.2 CE03398	Emb
14773.m00903	T01B7.3 CE03587	Emb
13033.m00085	T24C4.7 CE19598	Emb
14981.m02380	C32D5.8a CE01848	Emb
14979.m04656	Y50D7A.2 CE33947	Emb
TC8831	T26C5.5 CE35033	Emb
14947.m01148	T01D3.3b CE18163	Emb
14932.m00508	F55H2.6 CE00213	Emb
14972.m07479_14972.t00536	T04G9.5 CE04886	Emb
BMC05437	F21D12.3 CE32633	Emb
14992.m10817_14992.t00007	T28H10.3 CE14367	Emb
AA999198	F58E10.3 CE18785	Emb
14979.m04544	ZC262.8 CE29618	Emb
13230.m00066	H12C20.2a CE19915	Emb
14651.m00257	C54A12.1 CE39341	Emb
14992.m10912_14992.t00102	C06G3.6 CE07982	Emb
14058.m00556_14058.t00002	F36F2.6 CE39366	Emb
14632.m00150	T05H10.2 CE28953	Emb
14039.m00119	C37H5.9a CE08632	Emb
14763.m00259	K08F8.6 CE37536	Emb
14979.m04497_14979.t00124	F32D1.9 CE09873	Emb
14975.m04544	ZK1248.10 CE29155	Emb
14641.m00156	Y17G7B.1 CE19034	Emb
14932.m00514	C04F6.3 CE03923	Emb
14950.m01844_14950.t00062	T06E4.1 CE06368	Emb
14058.m00556	F36F2.6 CE39366	Emb
14992.m11296	T10G3.1 CE31065	Emb
H21263	Y37E3.3 CE26662	Emb
15556.m00008	K08F8.6 CE37536	Emb
TC8504	M03C11.4 CE03495	Emb
14210.m00062	F19F10.12 CE27371	Emb
TC9114	F59B10.3 CE35884	Emb
14971.m02875	ZK1067.6 CE35148	Emb
12524.m00105	T08H4.1 CE04926	Emb
AI856852	F38A5.13 CE10050	Emb
N44358	F41E6.2 CE10246	Emb
BMC00879	Y49G5B.1 CE22274	Emb
AA406904	K11D12.2 CE12128	Emb
14450.m00179	Y47D3A.17b CE28126	Emb
14907.m00571	T14B4.1 CE32068	Emb
14731.m00981	B0034.3a CE27048	Emb
12658.m00067	F48E3.1a CE28401	Emb
14932.m00507	F55H2.6 CE00213	Emb
15371.m00008	Y71D11A.2a CE24602	Emb
BMC02481	C25H3.14 CE32139	Emb
15187.m00012	F10B5.8 CE32859	Emb
13790.m00134	F43G6.1b CE23725	Emb
12413.m00011	Y47G6A.31 CE38744	Emb
BMC04921	F41E6.2 CE10246	Emb
AA110608	Y71H10A.1a CE28266	Emb
H48974	F01G4.1 CE05553	Emb
14977.m05029	ZK669.4 CE01115	Emb
14451.m00035	F52A8.5 CE05912	Emb
14977.m04940	K02A2.3 CE02791	Emb
14990.m07629	D2092.1b CE27898	Emb
15158.m00052_15158.t00002	Y55B1BR.3 CE24463	Emb
14972.m07106	F35G12.3b CE00972	Emb
14917.m00326_14917.t00009	Y67D2.7 CE39062	Emb
12444.m00009	T26C5.3a CE06514	Emb
14393.m00060	R06A4.8 CE18115	Emb
14992.m11125	F26E4.10 CE29039	Emb
AI065938	Y6D11A.2 CE30060	Emb
12902.m00223	F32E10.5 CE04478	Emb
13466.m00199	T07D3.4 CE13361	Emb
14992.m11266	T01D3.1 CE12954	Emb
14979.m04511_14979.t00138	B0303.3 CE00561	Emb
14148.m00009	T16A1.7 CE32724	Emb
BMC00887	K01H12.1 CE03453	Emb
13247.m00690_13247.t00006	C32D5.5 CE01845	Emb
AA991077	T20D3.5 CE03673	Emb
14961.m05246	W03A5.1 CE33194	Emb
14715.m01256_14715.t00022	C10F3.4b CE37609	Emb
13317.m00172_13317.t00002	ZC410.2 CE35701	Emb
14979.m04455	T04A8.9 CE01078	Emb
12720.m00024	R10D12.14 CE12698	Emb
14974.m00838	Y53C10A.4 CE22372	Emb
14992.m11126	F26E4.10 CE29039	Emb
AA842051	T23B12.6 CE14036	Emb
TC8623	C25H3.14 CE32139	Emb
14789.m00058	W02B8.3 CE20132	Emb
14979.m04569	Y53G8AR.6 CE25422	Emb
14977.m04900	C17E4.3 CE37199	Emb
BMC06834	Y54E10BL.2 CE25434	Emb
14972.m07201	ZC518.3b CE31744	Emb
13185.m00099	R13H4.4 CE25089	Emb
14992.m11212	Y69E1A.2 CE22809	Emb
14972.m06967	Y71G12B.1b CE29917	Emb
14972.m07622	F33D4.8 CE37229	Emb
14569.m00221	Y56A3A.4 CE31842	Emb
14365.m00039	F10B5.5 CE01547	Emb
TC7901	Y54E10BL.2 CE25434	Emb
14990.m07758	F22G12.4 CE28920	Emb
14629.m00079	W02B8.4 CE37935	Emb
12475.m00064	T27A1.6 CE24016	Emb
12793.m00015	Y75B8A.14 CE23026	Emb
14992.m10841	F53F4.5 CE30676	Emb
13466.m00200	T07D3.4 CE13361	Emb
14972.m07169	D2023.7 CE09077	Emb
14979.m04636	Y54F10AM.5 CE34127	Emb
15161.m00137_15161.t00003	Y116A8C.12 CE24147	Emb
14956.m00537	K10D6.2a CE23866	Emb
12927.m00019	H11E01.3 CE30442	Emb
13766.m00035	Y47D3A.17b CE28126	Emb
14992.m11368	F41E6.2 CE10246	Emb
TC8138	C18E9.1 CE34702	Emb
14632.m00151	T05H10.2 CE28953	Emb
14972.m07667	F17H10.1 CE03226	Emb
BMC03573	C18C4.10a CE27362	Emb
13687.m00015_13687.t00001	Y69E1A.2 CE22809	Emb
14282.m00452	R05D11.9 CE32474	Emb
12575.m00213	W02B12.10 CE03770	Emb
14930.m00348	F25H5.5 CE15901	Emb
14471.m00054	C18C4.10d CE36917	Emb
14471.m00055_14471.t00003	C18C4.10a CE27362	Emb
14832.m00025	T24H7.3 CE02885	Emb
14979.m04627	K10D2.1b CE39597	Emb
14932.m00512	C04F6.3 CE03923	Emb
14776.m00033	F23C8.6 CE20715	Emb Aberrant
14776.m00033_14776.t00001	F23C8.6 CE20715	Emb Aberrant
13415.m00444	C09G12.9 CE34675	Emb Aberrant
14643.m00076	R10H10.4 CE06295	Emb aldicarb_resistant
TC9037	R10H10.4 CE06295	Emb aldicarb_resistant
15203.m00018	T28D6.6 CE24022	Emb aldicarb_resistant
14979.m04657	F23H11.4a CE09612	Emb aldicarb_resistant
14958.m00345	R10H10.4 CE06295	Emb aldicarb_resistant
14979.m04530	T28D6.6 CE24022	Emb aldicarb_resistant
TC9186	T28D6.6 CE24022	Emb aldicarb_resistant
14317.m00277	C50H2.1 CE28214	Emb aldicarb_resistant Gro
14317.m00278	C50H2.1 CE28214	Emb aldicarb_resistant Gro
14956.m00498	Y67D8C.5 CE31665	Emb aldicarb_resistant Let
14956.m00499	Y67D8C.5 CE31665	Emb aldicarb_resistant Let
14956.m00500	Y67D8C.5 CE31665	Emb aldicarb_resistant Let
13920.m00455	F29F11.6 CE20735	Emb aldicarb_resistant Let Mei
BG354728	F29F11.6 CE20735	Emb aldicarb_resistant Let Mei
14992.m11146	F29F11.6 CE20735	Emb aldicarb_resistant Let Mei
15169.m00085	F56F3.2b CE33658	Emb Bmd
AA072512	C07F11.1 CE28818	Emb Bmd
13278.m00098	F56F3.2b CE33658	Emb Bmd
14009.m00174	C05D11.9 CE24787	Emb Bmd Lva Larval
TC9565	Y66H1B.2a CE33895	Emb Bmd Stp
TC8123	Y66H1B.2c CE39058	Emb Bmd Stp
BMC02331	Y66H1B.2a CE33895	Emb Bmd Stp
14216.m00088_14216.t00002	Y66H1B.2c CE39058	Emb Bmd Stp
N37112	Y66H1B.2a CE33895	Emb Bmd Stp
BMC02844	Y66H1B.2c CE39058	Emb Bmd Stp
AI087663	Y66H1B.2a CE33895	Emb Bmd Stp
AA072518	Y66H1B.3 CE20347	Emb Bmd Stp
AW179664	Y57G11C.10b CE39445	Emb Ced
TC9236	Y57G11C.10a CE14944	Emb Ced
AI066038	F32A6.3a CE37009	Emb Ced
14962.m00671	F32A6.3a CE37009	Emb Ced
14533.m00009	F32A6.3b CE38956	Emb Ced
15520.m00033_15520.t00004	K08E3.7 CE31713	Emb Cyk
13442.m00055	ZK1248.14 CE02898	Emb Developmental
14563.m00109	C05C10.6a CE02113	Emb Developmental
14282.m00448	Y47G6A.18 CE24362	Emb Dpy Unc
14990.m08053	C37A2.7 CE30433	Emb Gro
14992.m10906	W04D2.5 CE06542	Emb Gro
AI943572	W04D2.5 CE06542	Emb Gro
14992.m11273	K02B2.5 CE04691	Emb Gro
14824.m00122	C35D10.1 CE29951	Emb Gro
14975.m04345	C29H12.1 CE17479	Emb Gro
14702.m00394	E04F6.5a CE01217	Emb Gro
14924.m00109	ZK1127.11 CE24714	Emb Gro
15475.m00008	C31C9.2 CE08497	Emb Gro
14990.m08053_14990.t00430	C37A2.7 CE30433	Emb Gro
14977.m04906	F56D1.3 CE29407	Emb Gro
TC8998	C29H12.1 CE17479	Emb Gro
14954.m01678_14954.t00113	K07H8.10 CE18030	Emb Gro
14973.m02653	B0361.6 CE00835	Emb Gro Lva
14980.m02809_14980.t00145	T20B12.3 CE01409	Emb Gro Ste Larval
15402.m00008	F27D4.5 CE05736	Emb Gro Unc
14992.m11153	F17C11.10 CE05657	Emb Him
15085.m00024	F17C11.10 CE05657	Emb Him
14992.m11154	F17C11.10 CE05657	Emb Him
13409.m00051	F32E10.6 CE04479	Emb Him
BMC09458	F33H1.4 CE02206	Emb Larval
14980.m02714_14980.t00050	C34E10.4a CE29032	Emb Larval
AW409422	F33H1.4 CE02206	Emb Larval
15172.m00084_15172.t00001	Y110A2AL.8b CE37164	Emb Larval
15172.m00084	Y110A2AL.8a CE37163	Emb Larval
14961.m05180	Y45F10D.7 CE39843	Emb Larval
BMW00762	Y110A2AL.8a CE37163	Emb Larval
14936.m00258	Y111B2A.12 CE26629	Emb Larval
14250.m00292	F26E4.4 CE09688	Emb Larval
14979.m04481_14979.t00108	C28H8.6a CE01828	Emb Larval
14990.m07748	T20B12.7 CE01413	Emb Larval
14961.m05209	ZK899.2 CE15467	Emb Larval
14979.m04478_14979.t00105	F22B7.5a CE24911	Emb Larval
14979.m04481	C28H8.6b CE37096	Emb Larval
14977.m04933	E04A4.4a CE29748	Emb Lon Gro
14653.m00287	K10B2.5 CE02012	Emb Lon Ste Bmd
15522.m00008_15522.t00001	W03F9.10 CE14540	Emb Lva
TC7744	R11D1.8 CE06313	Emb Lva
13183.m00073	R11D1.8 CE06313	Emb Lva
14980.m02757	B0280.12a CE31400	Emb Lva
13258.m00172	R11D1.9 CE06314	Emb Lva
14916.m00476	Y41D4B.4 CE37566	Emb Lva
BMC05180	F28H1.2 CE09767	Emb Lva
13282.m00277	Y50D7A.7 CE26144	Emb Lva
14931.m00312_14931.t00001	C23H3.7 CE31312	Emb Lva
14990.m07932	H27M09.1 CE23832	Emb Lva
W69063	C08B11.7 CE36913	Emb Lva
14977.m04989	T19B4.4 CE13742	Emb Lva
14980.m02756	B0280.12b CE33547	Emb Lva
14967.m01558_14967.t00049	F56A3.2 CE11216	Emb Lva
14992.m11130_14992.t00320	B0365.3 CE07721	Emb Lva
TC8546	F28H1.2 CE09767	Emb Lva
15260.m00044	ZK973.10 CE40009	Emb Lva
14974.m00848	ZK973.10 CE40009	Emb Lva
12598.m00176	C56E6.1 CE04273	Emb Lva
AA570841	R11D1.8 CE06313	Emb Lva
14712.m00229	R09B3.1a CE16306	Emb Lva
14931.m00313	C23H3.7 CE31312	Emb Lva
14968.m01460_14968.t00016	C56E6.1 CE04273	Emb Lva
15215.m00043	W03F9.10 CE14540	Emb Lva
14529.m00199_14529.t00002	C08B11.7 CE36913	Emb Lva
TC9281	C33A12.1 CE05347	Emb Lva Gro
14062.m00071	C33A12.1 CE05347	Emb Lva Gro
14972.m06966	K08F11.4a CE29515	Emb Lva Gro
14992.m11403	T05H4.5 CE13277	Emb Lva Gro
BMC04790	C33A12.1 CE05347	Emb Lva Gro
14450.m00173	F54C4.1 CE19890	Emb Lva Gro
14669.m00055	C01B7.1a CE29553	Emb Lva Gro
15243.m00008	C01B7.1a CE29553	Emb Lva Gro
14979.m04553	W04B5.4 CE20141	Emb Lva Gro Larval
AW409469	W04B5.4 CE20141	Emb Lva Gro Larval
14980.m02753	D2007.4 CE00129	Emb Lva Larval
13354.m00140	R07H5.1 CE12550	Emb Lva Larval
15169.m00087	C28A5.4 CE05325	Emb Lva Sterile
14950.m01792	Y67D2.2 CE39059	Emb Lvl
15342.m00047_15342.t00005	F57B9.5 CE25013	Emb Lvl Gro Larval
14961.m05280_14961.t00385	B0280.9 CE00816	Emb Lvl Gro Larval
14961.m05281	B0280.9 CE00816	Emb Lvl Gro Larval
14330.m00199	H43I07.2 CE29979	Emb Lvl Larval
14592.m00176	T21C9.5 CE06474	Emb Lvl Larval
14972.m07685	C14F5.5 CE01784	Emb Lvl Lon Unc Gro Stp Pvl
14592.m00174	C05C8.6 CE07924	Emb Lvl Lva
TC7965	JC8.3a CE17986	Emb Lvl Severe
13282.m00276	JC8.3a CE17986	Emb Lvl Severe
14170.m00173_14170.t00002	C24H11.7 CE19701	Emb Lvl Ste Unc Lva Sck Adl
13269.m00304	C24H11.7 CE19701	Emb Lvl Ste Unc Lva Sck Adl
14992.m11272	Y113G7A.3 CE27230	Emb Lvl Sterility/Impaired
TC8827	Y113G7A.3 CE27230	Emb Lvl Sterility/Impaired
14972.m07691	M18.5 CE23880	Emb Lvl Stp Unc Gro
14972.m07690	M18.5 CE23880	Emb Lvl Stp Unc Gro
14990.m07851	K09H9.6 CE37030	Emb Lvl Unclassified Lpd Ste Sck Larval
14990.m07851_14990.t00228	K09H9.6 CE37030	Emb Lvl Unclassified Lpd Ste Sck Larval
TC8751	C47B2.5 CE17565	Emb Lvl Unclassified not_Emb Gro Lva
14990.m07814	C47B2.5 CE17565	Emb Lvl Unclassified not_Emb Gro Lva
14936.m00261	Y111B2A.11 CE36670	Emb Lvl Unclassified Sma Sck Gro Unc Lva Stp
14936.m00260	Y111B2A.11 CE36670	Emb Lvl Unclassified Sma Sck Gro Unc Lva Stp
AA990973	R03E1.2 CE18902	Emb Lvl Unclassified Unc Larval
13432.m00238	C07H6.1 CE34522	Emb Mei
13644.m00291_13644.t00012	W10C6.1 CE21288	Emb Mei Ste Passage
15022.m00014	W10C6.1 CE21288	Emb Mei Ste Passage
14975.m04441	T22D2.1 CE34375	Emb Mlt Pvl Bmd
14955.m00251	K03E5.3 CE36652	Emb Mlt Rup Sma Lva Unc Rol Bmd
13169.m00067	T07F8.3b CE28652	Emb Mog Ste Lethal Sterile
14057.m00075	C09D8.1a CE30244	Emb Morphology
12832.m00015	C09D8.1a CE30244	Emb Morphology
14804.m00022	C09D8.1c CE32793	Emb Morphology
13832.m00022	C09D8.1b CE30245	Emb Morphology
14972.m07798	C09D8.1c CE32793	Emb Morphology
12646.m00015_12646.t00001	B0205.11 CE39542	Emb not_Emb
15550.m00011	T28D9.2b CE36573	Emb not_Emb
BMC03228	F07C6.4a CE20653	Emb not_Emb
14704.m00455	T13B5.8 CE36017	Emb not_Emb
15404.m00033	F54D11.2 CE30805	Emb not_Emb
14258.m00143	M03C11.8 CE34059	Emb not_Emb
14975.m04388	F10G7.3 CE39722	Emb not_Emb
CD570433	M03C11.8 CE34059	Emb not_Emb
15104.m00054	W09G10.3 CE29365	Emb not_Emb
15253.m00027	K07B1.5b CE29507	Emb not_Emb
14972.m07111	Y55F3BR.8a CE31657	Emb not_Emb
15253.m00025	K07B1.5b CE29507	Emb not_Emb
AA406707	F07C6.4a CE20653	Emb not_Emb
14916.m00483	T27C10.6 CE33462	Emb not_Emb
14955.m00250	Y24F12A.2 CE24193	Emb not_Emb
14250.m00299	F37C12.2 CE00741	Emb not_Emb Lva
TC9501	F57B10.14 CE31352	Emb Osmotic
TC7959	T01C3.6 CE12918	Emb Osmotic
13335.m00031_13335.t00001	R186.3 CE12874	Emb Osmotic
14052.m00187	T01C3.6 CE12918	Emb Osmotic
14980.m02739	F57B10.14 CE31352	Emb Osmotic
TC7836	F25H2.10 CE09655	Emb Osmotic
14947.m01137	R186.8 CE34972	Emb Osmotic
14975.m04373	C47G2.3 CE25820	Emb Osmotic
14955.m00257_14955.t00016	F25H2.10 CE09655	Emb Osmotic
AA841676	F57B10.14 CE31352	Emb Osmotic
12480.m00117	F52H2.7 CE31179	Emb Passage
13311.m00335	T26A5.8 CE00787	Emb Pnm
13066.m00250	T26A5.8 CE00787	Emb Pnm
14331.m00086	Y71F9AL.14 CE27022	Emb Pnm
14963.m01767	H24G06.1d CE37778	Emb Pvl Bmd
14963.m01766	H24G06.1b CE29977	Emb Pvl Bmd
14963.m01765	H24G06.1c CE32196	Emb Pvl Bmd
14651.m00256	JC8.6a CE17989	Emb Pvl Gro
12763.m00009	F26A3.2 CE09667	Emb Pvl Larval
14930.m00331	F14B4.3 CE05629	Emb Pvl Lvl Ste not_Emb Sck Lva
12698.m00324_12698.t00005	F37A4.8 CE29792	Emb Pvl Rup Sterile
12698.m00323	F37A4.8 CE29792	Emb Pvl Rup Sterile
AI795224	F37A4.8 CE29792	Emb Pvl Rup Sterile
14972.m07207	ZK1251.9 CE33014	Emb Pvl Rup Sterile
TC9061	F18E2.2 CE05663	Emb Pvl Ste
14972.m07511	Y73F8A.24 CE32998	Emb Pvl Ste
TC9790	T19A6.2b CE32494	Emb Pvl Ste Larval
14931.m00324	ZK430.7 CE05083	Emb Pvl Ste Larval
14469.m00103	T19A6.2c CE38417	Emb Pvl Ste Larval
TC9026	F15D3.7 CE15854	Emb Pvl Ste Severe
14973.m02715_14973.t00136	F15D3.7 CE15854	Emb Pvl Ste Severe
BMC00129	F25H2.5 CE09650	Emb Pvl Stp
14990.m08156_14990.t00533	F25H2.5 CE09650	Emb Pvl Stp
AA547843	F25H2.5 CE09650	Emb Pvl Stp
14990.m07839	ZK858.1 CE34234	Emb Pvl Stp Gro
14567.m00026	D2021.1 CE01878	Emb Pvl Unc Sma Gro
14761.m00198	T23G7.1 CE21197	Emb Pvl Unc Stp
14961.m04916_14961.t00021	T23G7.1 CE21197	Emb Pvl Unc Stp
14961.m04916	T23G7.1 CE21197	Emb Pvl Unc Stp
BMW00153	T23G7.1 CE21197	Emb Pvl Unc Stp
14956.m00532	C37F5.1 CE31440	Emb Pvl Unclassified Muv
14992.m11156	C16D9.2a CE32798	Emb Rol Unc
14943.m00193	T23G7.5 CE03706	Emb Rup
12517.m00076	T08G5.5 CE18946	Emb Rup Ced
12517.m00075	T08G5.5 CE18946	Emb Rup Ced
14284.m00387	B0286.4a CE03864	Emb Rup Larval
14630.m00086_14630.t00003	B0286.4d CE39662	Emb Rup Larval
BMC01335	B0286.4a CE03864	Emb Rup Larval
BMC02001	B0286.4c CE29538	Emb Rup Larval
14630.m00085_14630.t00002	B0286.4d CE39662	Emb Rup Larval
14972.m07834	C18A3.5e CE32130	Emb Rup Lva
14981.m02378_14981.t00013	C18A3.5a CE27708	Emb Rup Lva
14990.m07811	F37D6.1 CE32652	Emb Rup Lva Stp Gro Unc
14990.m07812	F37D6.1 CE32652	Emb Rup Lva Stp Gro Unc
14990.m07811_14990.t00188	F37D6.1 CE32652	Emb Rup Lva Stp Gro Unc
13275.m00190	Y106G6H.2b CE36227	Emb Rup Osmotic
TC8662	Y106G6H.2b CE36227	Emb Rup Osmotic
AA842619	Y106G6H.2c CE36228	Emb Rup Osmotic
BMC06266	Y106G6H.2c CE36228	Emb Rup Osmotic
W23362	F32B6.3 CE35518	Emb Rup Stp Gro
13944.m00013	Y39B6A.36 CE29873	Emb Rup Stp Gro
14367.m00300	F48E8.1b CE29046	Emb Sck
14961.m05315	F48E8.1b CE29046	Emb Sck
14930.m00332_14930.t00009	F43G9.5 CE10362	Emb Sck Stp
14972.m07828	F43G9.5 CE10362	Emb Sck Stp
14992.m11285	C07H6.6 CE30240	Emb Sck Stp
14459.m00237_14459.t00003	Y48G1C.4 CE30021	Emb Sck Stp
BM888955	F43G9.5 CE10362	Emb Sck Stp
14972.m07210	K09E2.4a CE02817	Emb Sck Stp
15158.m00054	Y105E8A.20 CE34219	Emb Sck Stp
12449.m00110	F53A3.7 CE23764	Emb Sck Stp Dpy
14961.m05151_14961.t00256	M01F1.2 CE01030	Emb Severe
H89401	T05E11.1 CE06360	Emb Severe
TC7758	F36A2.6 CE09945	Emb Severe
AA057896	Y43B11AR.4 CE24278	Emb Severe
14937.m00494	C53H9.1 CE19381	Emb Severe
BMC03199	C53H9.1 CE19381	Emb Severe
TC9305	C53H9.1 CE19381	Emb Severe
AI087649	F36A2.6 CE09945	Emb Severe
AA661168	M01F1.2 CE01030	Emb Severe
BMC04343	F56E10.4 CE19904	Emb Severe
CB289807	Y37E3.10 CE29373	Emb Severe
TC7936	Y37E3.8a CE26774	Emb Severe
TC9194	M01F1.2 CE01030	Emb Severe
14990.m07762_14990.t00139	F36A2.6 CE09945	Emb Severe
14961.m05248_14961.t00353	F40F11.1 CE05860	Emb Severe
13260.m00097	Y43B11AR.4 CE24278	Emb Severe
TC7810	Y37E3.7 CE26658	Emb Severe
14920.m00396_14920.t00002	T05E11.1 CE06360	Emb Severe
14973.m02639_14973.t00060	B0464.1 CE00015	Emb Severe
14115.m00049	Y71H2AM.19 CE38657	Emb Severe
BMC01068	F40F11.1 CE05860	Emb Severe
TC8030	Y43B11AR.4 CE24278	Emb Severe
BMC00137	M01F1.2 CE01030	Emb Severe
TC9744	F56E10.4 CE19904	Emb Severe
BMC06526	M01F1.2 CE01030	Emb Severe
14961.m05151	M01F1.2 CE01030	Emb Severe
14233.m00053	Y71H2AM.19 CE38657	Emb Severe
12902.m00230	F56E10.4 CE19904	Emb Severe
14679.m00158	F30A10.6 CE09807	Emb Sma Lva Larval
AA840987	T22A3.8 CE31067	Emb Sma Morphology
13801.m00220	Y73B6BL.33 CE30324	Emb Sma Sck
TC9353	Y73B6BL.33 CE30324	Emb Sma Sck
14961.m05034	Y73B6BL.33 CE30324	Emb Sma Sck
12521.m00083_12521.t00002	C27F2.8 CE39000	Emb Sma Sck Gro Dpy Lva Unc
TC8561	C27F2.8 CE39000	Emb Sma Sck Gro Dpy Lva Unc
15076.m00119	Y48A6B.5 CE19188	Emb Sma Sck Stp Gro
14979.m04645	C14B9.2 CE30601	Emb Sma Stp Gro
14541.m00150	H38K22.1 CE33526	Emb Sma Unc Sck Pvl Stp
14541.m00148	H38K22.1 CE33526	Emb Sma Unc Sck Pvl Stp
12850.m00014	K07A1.2 CE18855	Emb Ste
AA406977	Y22D7AL.5 CE27244	Emb Ste
14890.m00118_14890.t00002	Y39A1A.12 CE19131	Emb Ste
14972.m07888	Y39H10A.6 CE32248	Emb Ste
14890.m00118	Y39A1A.12 CE19131	Emb Ste
14992.m11144	T21C9.12 CE06481	Emb Ste
13718.m00044_13718.t00001	Y22D7AL.5 CE27244	Emb Ste
14979.m04416	Y50D7A.4 CE35099	Emb Ste
14367.m00303	T27E9.3 CE21213	Emb Ste
14961.m05223	R09F10.3 CE33810	Emb Ste
15553.m00008	T26A5.4 CE00701	Emb Ste
BMC06885	Y22D7AL.5 CE27244	Emb Ste
12596.m00124	B0414.5 CE07735	Emb Ste
TC9774	Y50D7A.4 CE35099	Emb Ste
14990.m07634	D1037.4 CE30373	Emb Ste
13151.m00048	C09H6.3 CE15611	Emb Ste
TC8551	F59A2.5 CE01023	Emb Ste
TC8000	B0205.7 CE17321	Emb Ste
N44387	F55B11.1 CE16116	Emb Ste
14765.m00802_14765.t00004	Y39B6A.39 CE21666	Emb Ste
14979.m04575	F59A2.5 CE01023	Emb Ste
14990.m08092	B0205.7 CE17321	Emb Ste
15413.m00008	Y22D7AL.5 CE27244	Emb Ste
14963.m01792_14963.t00029	Y116F11B.12a CE26046	Emb Ste
14990.m08092_14990.t00469	B0205.7 CE17321	Emb Ste
14196.m00041	M04B2.4 CE12390	Emb Ste Gro
14152.m00013	F30H5.1 CE01925	Emb Ste Gro Prz Slu Unc
CB338580	F56C11.6b CE33402	Emb Ste Lva
14980.m02695	Y54F10BM.2 CE27011	Emb Ste Lva
13229.m00018	F23H12.2 CE05705	Emb Ste Lva Gro
15083.m00074	C47E12.7 CE20571	Emb Ste Lva Gro Larval
13247.m00714	F08B4.6 CE33047	Emb Ste not_Emb
14950.m01863	ZC395.10 CE01436	Emb Ste not_Emb
14794.m00094	K08D12.3a CE21045	Emb Ste not_Emb Lva Sck Unc
14990.m07783	Y74C10AR.1 CE30325	Emb Ste Osmotic
14972.m07444	F10D7.5a CE36529	Emb Ste Sck
TC9317	F10D7.5c CE36531	Emb Ste Sck
14977.m04875	B0491.8b CE27790	Emb Ste Sck
TC9347	Y67H2A.5 CE28376	Emb Ste Sck
TC7748	T05F1.3 CE13265	Emb Ste Severe
R86436	T05F1.3 CE13265	Emb Ste Severe
N43496	T05F1.3 CE13265	Emb Ste Severe
15509.m00028	T05F1.3 CE13265	Emb Ste Severe
14387.m00348_14387.t00012	T05F1.3 CE13265	Emb Ste Severe
13411.m00124_13411.t00006	C44B12.5 CE16921	Emb Ste Sterile
14992.m11347_14992.t00537	F45F2.10 CE28828	Emb Ste Stp
14992.m11347	F45F2.10 CE28828	Emb Ste Stp
14328.m00023	F48A11.1 CE39155	Emb Ste Unc Bmd Lva Growth
12621.m00166	F48A11.1 CE39155	Emb Ste Unc Bmd Lva Growth
14328.m00023_14328.t00001	F48A11.1 CE39155	Emb Ste Unc Bmd Lva Growth
TC7919	F55D10.2 CE02777	Emb Ste Unclassified Gro
13066.m00236_13066.t00008	F55D10.2 CE02777	Emb Ste Unclassified Gro
13066.m00236	F55D10.2 CE02777	Emb Ste Unclassified Gro
14208.m00914	M176.3 CE12464	Emb Sterile
13695.m00207	K02D10.5 CE17152	Emb Sterility/Impaired
15376.m00033	C32D5.3 CE01843	Emb Sterility/Impaired
14900.m00208	F56F3.1 CE17911	Emb Sterility/Impaired
14979.m04661	Y54F10AR.1 CE26182	Emb Sterility/Impaired
14554.m00237	D1054.3 CE05522	Emb Stp
14992.m11304	C50E3.5 CE30738	Emb Stp
14638.m00117	Y18D10A.9 CE34506	Emb Stp
14554.m00237_14554.t00010	D1054.3 CE05522	Emb Stp
14977.m05095	Y62F5A.1b CE24545	Emb Stp Gro
12902.m00216	Y40B1B.7 CE21790	Emb Stp Gro
14979.m04629	B0495.4 CE29549	Emb Stp Gro Lva
TC8627	F21H12.1 CE32634	Emb Unc
14972.m07819	C39E9.11 CE20559	Emb Unc
14977.m04860_14977.t00006	F59G1.5 CE02705	Emb Unc
14961.m04972	F54B11.3a CE28236	Emb Unc
14992.m11012	Y80D3A.5 CE36516	Emb Unc
14731.m00992	F21H12.1 CE32634	Emb Unc
TC9119	Y80D3A.5 CE36516	Emb Unc
TC9513	F21H12.1 CE32634	Emb Unc
14992.m11012_14992.t00202	Y80D3A.5 CE36516	Emb Unc
15414.m00009_15414.t00001	C06A1.1 CE02114	Emb Unc Bli Gro Lvl
13827.m00013	Y47D3B.5a CE31838	Emb Unc Bmd
14972.m07568_14972.t00625	F52E4.7 CE10836	Emb Unc Gro
14601.m00164	R10E4.2a CE18908	Emb Unc Gro
13788.m00140	T10B5.3 CE30832	Emb Unc Larval
14296.m00065	K04H4.1b CE36390	Emb Unc Lva Adl Developmental
15344.m00010	R12B2.5b CE25078	Emb Unc Lva Adl Developmental
15520.m00030_15520.t00001	K04H4.1b CE36390	Emb Unc Lva Adl Developmental
14260.m00125_14260.t00002	K04H4.1b CE36390	Emb Unc Lva Adl Developmental
BMC00670	R12B2.5b CE25078	Emb Unc Lva Adl Developmental
TC9295	R12B2.5b CE25078	Emb Unc Lva Adl Developmental
14975.m04319	R05F9.1b CE30102	Emb Unc not_Emb
15104.m00057	R05F9.1b CE30102	Emb Unc not_Emb
14979.m04409	ZK1128.5 CE01687	Emb Unc Pvl Lva Stp
15214.m00025	ZK1128.5 CE01687	Emb Unc Pvl Lva Stp
TC9574	F25H8.3 CE05729	Emb Unc Pvl Rup Stp
14972.m07002	F25H8.3 CE05729	Emb Unc Pvl Rup Stp
14779.m00772	F25H8.3 CE05729	Emb Unc Pvl Rup Stp
14972.m07002_14972.t00059	F25H8.3 CE05729	Emb Unc Pvl Rup Stp
14954.m01635	Y41E3.11 CE18379	Emb Unc Rup Lva Sterile
TC8425	T10G3.6 CE37990	Emb Unc Stp Gro
14676.m00104	T10G3.6 CE37990	Emb Unc Stp Gro
14659.m00191	C55B7.8 CE30437	Emb Unc Stp Unclassified Gro
14990.m07747	F53H4.1 CE33793	Emb Unclassified
14981.m02385	C56C10.10 CE02564	Emb Unclassified
12483.m00025	F36G9.3 CE19833	Emb Unclassified
14451.m00037	T24D1.1b CE39182	Emb Unclassified
TC8823	F52D10.3a CE03389	Emb Unclassified
14912.m00013	T19E7.1 CE04984	Emb Unclassified
CB338690	F58G11.1b CE20894	Emb Unclassified
BMC00748	F52D10.3a CE03389	Emb Unclassified
13282.m00271	ZK688.6b CE29648	Emb Unclassified
14971.m02883_14971.t00106	F26H9.4 CE09709	Emb Unclassified
14956.m00535	Y54G2A.31 CE31652	Emb Unclassified
14972.m07120	H18N23.2a CE30284	Emb Unclassified
TC7812	T13F2.11 CE13638	Emb Unclassified
14494.m00076_14494.t00002	F58G11.1a CE11400	Emb Unclassified
14981.m02384	C56C10.10 CE02564	Emb Unclassified
TC7813	T13F2.11 CE13638	Emb Unclassified
13282.m00270	ZK688.6a CE00464	Emb Unclassified
14990.m07791_14990.t00168	H18N23.2a CE30284	Emb Unclassified
TC7811	T13F2.11 CE13638	Emb Unclassified
BMC01685	T13F2.11 CE13638	Emb Unclassified
14961.m05318	F14H8.1 CE35859	Emb Unclassified
14981.m02426	C47D12.8 CE24855	Emb Unclassified
14977.m05049	Y51H1A.3a CE20284	Emb Unclassified
14058.m00557	F36F2.4 CE15978	Emb Unclassified
14990.m08007	F53H4.1 CE33793	Emb Unclassified
BMC03644	T13F2.11 CE13638	Emb Unclassified
TC9522	C56C10.10 CE02564	Emb Unclassified
14015.m00091_14015.t00007	T13F2.11 CE13638	Emb Unclassified
W84902	R05F9.13 CE02806	Emb Unclassified
14961.m04908_14961.t00013	Y54G2A.31 CE31652	Emb Unclassified
14494.m00076	F58G11.1b CE20894	Emb Unclassified
BMC12411	T13F2.11 CE13638	Emb Unclassified
BMC04236	ZK546.6 CE02920	Emb Unclassified
TC8216	Y51H1A.3a CE20284	Emb Unclassified
W59878	K07F5.2 CE03853	Emb Unclassified
AI920310	Y54G2A.31 CE31652	Emb Unclassified
14968.m01473_14968.t00029	Y48C3A.10 CE22143	Emb Unclassified
BMC12408	T13F2.11 CE13638	Emb Unclassified
14355.m00213	F52D10.3b CE36489	Emb Unclassified
14968.m01512	C25H3.7b CE02505	Emb Unclassified
14972.m07661	F26H9.4 CE09709	Emb Unclassified
14761.m00206	T04B2.2 CE03609	Emb Unclassified embryonic
14990.m07819_14990.t00196	T04B2.2 CE03609	Emb Unclassified embryonic
14979.m04603	T04B2.2 CE03609	Emb Unclassified embryonic
14930.m00335	F43G9.3 CE10358	Emb Unclassified Gro
13466.m00202	F43G9.3 CE10358	Emb Unclassified Gro
14971.m02831	C43E11.11 CE32607	Emb Unclassified Gro
12903.m00104	C34C12.8 CE03057	Emb Unclassified Gro Larval
AA508979	F32A5.6 CE28290	Emb Unclassified Gro Lva
14007.m00024	F54F2.8 CE00201	Emb Unclassified Larval
14992.m10886	F23B12.7 CE09599	Emb Unclassified Larval
15131.m00094	Y95D11A.1 CE23166	Emb Unclassified Larval
12999.m00026	F54F2.8 CE00201	Emb Unclassified Larval
14950.m01851	Y48G1A.4 CE27000	Emb Unclassified Larval
14446.m00020	F54F2.8 CE00201	Emb Unclassified Larval
14950.m01836	C06E1.10 CE29563	Emb Unclassified Larval
14954.m01610	ZC376.6 CE15203	Emb Unclassified Lon Unc Lva
TC9014	C14A4.2 CE24802	Emb Unclassified Lva
14990.m07662	Y34D9A.1 CE27249	Emb Unclassified Lva
14972.m06948	T14A8.1 CE27448	Emb Unclassified Lva
13793.m00011	C05D10.2b CE30421	Emb Unclassified Lva
15443.m00043	C14A4.2 CE24802	Emb Unclassified Lva
14972.m06948_14972.t00005	T14A8.1 CE27448	Emb Unclassified Lva
15404.m00032	Y63D3A.7 CE39300	Emb Unclassified Lva
12698.m00333	C08H9.3a CE36914	Emb Unclassified Lva
14972.m07555	F42G8.10a CE17069	Emb Unclassified Lva
AI771005	F21D5.8 CE03250	Emb Unclassified Lva Gro
14929.m00389_14929.t00004	F54H12.6 CE00548	Emb Unclassified Lva Gro
14929.m00389	F54H12.6 CE00548	Emb Unclassified Lva Gro
14979.m04593	T12G3.5 CE06441	Emb Unclassified Lva Gro
AA842168	F54H12.6 CE00548	Emb Unclassified Lva Gro
14920.m00420_14920.t00026	Y41E3.10 CE37568	Emb Unclassified Lva Gro
13818.m00233	F16D3.1 CE09434	Emb Unclassified Lva Pnm
13926.m00017	C07E3.1a CE02118	Emb Unclassified Lva Sck
14975.m04456	C07E3.1a CE02118	Emb Unclassified Lva Sck
AA661234	C07E3.1a CE02118	Emb Unclassified Lva Sck
14239.m00346	K04G2.3 CE06097	Emb Unclassified Lva Sck Sterile
14961.m04974_14961.t00079	ZK616.6 CE26347	Emb Unclassified Lva Sterile
15559.m00008	F43G6.9 CE18675	Emb Unclassified Lvl
14258.m00140	T04C12.5 CE13150	Emb Unclassified Lvl Cyk Sck Lva Pvl Ste
TC8514	T04C12.5 CE13150	Emb Unclassified Lvl Cyk Sck Lva Pvl Ste
AA545902	T04C12.5 CE13150	Emb Unclassified Lvl Cyk Sck Lva Pvl Ste
14932.m00519	T12A2.7 CE30396	Emb Unclassified Lvl Ste Unc Bmd Lva Gro
14992.m10953	F23H12.4 CE05707	Emb Unclassified Lvl Unc Rol Bmd Lva Sck Dpy
15181.m00019	R06C1.2 CE23901	Emb Unclassified Osmotic
14961.m05250_14961.t00355	ZK265.6 CE15299	Emb Unclassified Pvl Larval
12902.m00235	C48B6.2 CE08804	Emb Unclassified Pvl Ste Stp Gro Lvl Lva
14982.m02256	F37C12.7 CE29312	Emb Unclassified Rup Stp Unc
14697.m00099	F37C12.7 CE29312	Emb Unclassified Rup Stp Unc
14941.m00160	Y45F10D.12 CE16650	Emb Unclassified Severe
TC7886	Y45F10D.12 CE16650	Emb Unclassified Severe
AA054871	Y45F10D.12 CE16650	Emb Unclassified Severe
14974.m00825	ZK524.3a CE35160	Emb Unclassified Ste Developmental
14972.m07315	K09A9.5 CE11980	Emb Unclassified Ste Larval
14972.m07287	ZK792.6 CE03827	Emb Unclassified Ste Larval
14747.m00206	K09A9.5 CE11980	Emb Unclassified Ste Larval
14747.m00207	K09A9.5 CE11980	Emb Unclassified Ste Larval
AW013758	C26E6.6 CE39477	Emb Unclassified Ste Lva Larval
15342.m00046	C26E6.6 CE39477	Emb Unclassified Ste Lva Larval
14975.m04490	Y39A1A.14 CE19133	Emb Unclassified Ste Lva Larval
14990.m07835	Y54E10BL.6 CE25437	Emb Unclassified Ste Osmotic
AA283568	E02H1.1 CE30642	Emb Unclassified Sterile
15133.m00188	E02H1.1 CE30642	Emb Unclassified Sterile
TC8195	F32D8.6 CE05785	Emb Unclassified Sterility/Impaired
13350.m00134_13350.t00006	C15H11.8 CE08185	Emb Unclassified Stp Gro
13350.m00134	C15H11.8 CE08185	Emb Unclassified Stp Gro
BMC07946	Y116A8A.9 CE24146	Emb Unclassified Stp Gro Fgc Gon
TC8759	Y116A8A.9 CE24146	Emb Unclassified Stp Gro Fgc Gon
14972.m07280	Y116A8A.9 CE24146	Emb Unclassified Stp Gro Fgc Gon
14529.m00202	C54H2.5 CE06987	Emb Unclassified Stp Ste Clr Rup Lva
14977.m05109	B0304.1c CE30067	Emb Unclassified Unc
14972.m07496_14972.t00553	T07A9.9a CE17218	Emb Unclassified Unc Larval
AA109369	T07A9.9a CE17218	Emb Unclassified Unc Larval
TC8115	T07A9.9b CE31600	Emb Unclassified Unc Larval
CD571045	T07A9.9b CE31600	Emb Unclassified Unc Larval
14971.m02865_14971.t00088	F10G8.3 CE09338	Emb Unclassified Unc not_Emb Hya Rup Gro Stp Pvl
H14036	F25H2.11 CE09656	Emb Unclassified Unc Stp Gro
14955.m00256_14955.t00015	F25H2.11 CE09656	Emb Unclassified Unc Stp Gro
N94682	F25H2.11 CE09656	Emb Unclassified Unc Stp Gro
BMC00169	F25H2.11 CE09656	Emb Unclassified Unc Stp Gro
BMC12076	F25H2.11 CE09656	Emb Unclassified Unc Stp Gro
TC7800	F25H2.11 CE09656	Emb Unclassified Unc Stp Gro
14980.m02830	Y15E3A.1a CE27779	Emb Vul Gro
14961.m05067	Y15E3A.1a CE27779	Emb Vul Gro
13652.m00092	C09G4.3 CE03980	Entry
AA272971	ZK520.4d CE36259	Entry
14972.m07376	F38H4.9 CE10074	Entry
14052.m00197_14052.t00012	F48E8.5 CE30997	Entry
14961.m05306_14961.t00411	F38H4.9 CE10074	Entry
TC9583	ZK520.4b CE32775	Entry
BMC02074	ZK520.4b CE32775	Entry
TC8796	C09G4.3 CE03980	Entry
AA841299	C09G4.3 CE03980	Entry
AA273074	F48E8.5 CE30997	Entry
BMC02630	C09G4.3 CE03980	Entry
BMC05354	ZK520.4d CE36259	Entry
13398.m00094_13398.t00007	T08B2.9a CE13435	Etv Osmotic
14975.m04412_14975.t00095	B0041.7 CE17314	Evl Ste Gon
TC7900	B0041.7 CE17314	Evl Ste Gon
13368.m00014	B0041.7 CE17314	Evl Ste Gon
14367.m00302_14367.t00004	T01B11.4 CE12898	General
TC8447	C25H3.9a CE29186	General
AA842149	C34E10.6 CE29950	General
14971.m02896	C41G7.3 CE08667	General
BMC00672	Y37E3.9 CE26775	General
14424.m00383	T20G5.2 CE00513	General
BMC12019	F23B12.5 CE09597	General
AI723681	C34E10.6 CE29950	General
TC8037	Y82E9BR.3 CE27044	General
14975.m04520_14975.t00203	T01B11.4 CE12898	General
AA022374	K01H12.2 CE03454	General
BMC01980	T22B11.5 CE28486	General
12612.m00252	R06F6.2 CE01618	General
15504.m00038_15504.t00004	F58F12.1 CE01976	General
14990.m08120	R11A8.6 CE06304	General
14653.m00286_14653.t00007	R53.4 CE03574	General
14992.m11047	W02D9.1 CE24028	General
AA228199	C37H5.8 CE08631	General
14950.m01834	T07C4.7 CE00598	General
TC8189	K07A12.3 CE11868	General
15002.m00035	C41G7.3 CE08667	General
AA661211	F23B12.5 CE09597	General
TC8076	F02E8.1 CE07016	General
14980.m02681	E04A4.5 CE16966	General
14954.m01710	F59C6.5 CE11464	General
BMC02923	K01H12.2 CE03454	General
14972.m07231_14972.t00288	F35G12.2 CE31500	General
14164.m00121	C25H3.9a CE29186	General
BMC03801	C06H2.1 CE15602	General
AA253542	Y37E3.9 CE26775	General
15410.m00008	T27F7.1 CE27211	General
13647.m00022	F23B12.5 CE09597	General
13985.m00052_13985.t00002	Y69A2AR.18a CE27514	General
13068.m00024_13068.t00002	F44G4.2 CE02229	General
AA257497	C37H5.8 CE08631	General
14990.m07633_14990.t00010	H28O16.1a CE18826	General
13073.m00117_13073.t00002	Y37E3.9 CE26775	General
14956.m00489	T22B11.5 CE28486	General
TC7998	C53A5.1 CE08950	General
TC8205	C41G7.3 CE08667	General
12836.m00010_12836.t00001	F23B12.5 CE09597	General
TC8424	T07C4.7 CE00598	General
14972.m07478	K07A12.3 CE11868	General
14982.m02237	Y82E9BR.3 CE27044	General
AA841854	T22B11.5 CE28486	General
BMC04146	T01B11.4 CE12898	General
14248.m00667_14248.t00005	C06H2.1 CE15602	General
14990.m07852_14990.t00229	W10D5.2 CE14780	General
14442.m00128_14442.t00003	T06D8.8 CE02329	General
14538.m00472	T20H4.5 CE00832	General
14972.m07031	H06H21.3 CE17962	General
13314.m00585_13314.t00003	T10E9.7b CE33179	General
14992.m10983	C53A5.1 CE08950	General
14879.m00033_14879.t00001	T09B4.9 CE13473	General
14980.m02712	C34E10.6 CE29950	General
TC8368	T22B11.5 CE28486	General
AW191493	ZC302.1 CE37459	Glp Emb Unclassified
AA074015	ZC302.1 CE37459	Glp Emb Unclassified
14963.m01769_14963.t00006	F46B6.6a CE26974	Gro
14975.m04347_14975.t00030	C29H12.2 CE02516	Gro
13322.m00190	C15H9.8 CE04000	Gro
AI784799	F18C12.3 CE15869	Gro
14972.m07333	ZC506.4 CE01682	Gro
BMC00580	M03A8.1 CE04770	Gro
AI919752	C07F11.2 CE23528	Gro
14946.m00533	F42C5.7 CE34016	Gro
BMC00603	T05A7.6 CE04892	Gro
13970.m00031_13970.t00001	F42C5.7 CE34016	Gro
14961.m05066	C53C9.2 CE27882	Gro
14900.m00210	ZK945.9 CE25697	Gro
14919.m00203	F42C5.7 CE34016	Gro
14979.m04449	C05B5.4 CE00880	Gro
13268.m00026	ZK945.9 CE25697	Gro
12483.m00026	C44B9.2 CE05404	Gro
14386.m00052	C56A3.4 CE37961	Gro
14961.m05196	C24H11.9 CE36687	Gro
14097.m00079	T27E9.2 CE14265	Gro
13645.m00040	Y106G6A.2a CE30567	Gro
12787.m00386	T07A9.2 CE34997	Gro
14980.m02806	F43C1.6 CE37013	Gro
14972.m07881	Y55F3AR.1 CE31382	Gro
14680.m00093	T07A9.2 CE34997	Gro
AA216495	F07D3.2 CE29252	Gro
14961.m04928	F55A12.2c CE34317	Gro
14972.m07148	T06A10.1 CE28485	Gro
13325.m00235	R53.1b CE38215	Gro
14389.m00198	ZK520.1 CE33907	Gro
BMC04501	F07D3.2 CE29252	Gro
14624.m00019	T07A9.2 CE34997	Gro
13066.m00237	F55D10.3 CE04659	Gro
14980.m02807	F43C1.3 CE37012	Gro
12584.m00068	F41H10.8 CE10286	Gro
14798.m00029	F42C5.7 CE34016	Gro
BMC07005	F42C5.7 CE34016	Gro
14961.m05285	F26F4.1 CE01257	Gro
14968.m01486	C06A8.1b CE31291	Gro
14717.m00160	T07A9.2 CE34997	Gro
14083.m00057	F42C5.7 CE34016	Gro
14961.m04975	C11H1.4 CE30339	Gro
14529.m00209	C01F6.9 CE17361	Gro
13260.m00102	C07H6.2 CE00756	Gro
14973.m02583	C36E8.1 CE00909	Gro
AI066046	C07F11.2 CE23528	Gro
13644.m00285	F10G7.2 CE02626	Gro
14961.m04955	F13E6.2 CE31475	Gro
AI546771	C01G12.5 CE15574	Gro
14981.m02419	H17B01.4a CE27186	Gro
13388.m00074	F40F11.4 CE39499	Gro
14954.m01628_14954.t00063	T01C8.5 CE07462	Gro
14979.m04459_14979.t00086	T05A7.6 CE04892	Gro
13705.m00022	ZK945.9 CE25697	Gro
14992.m11302	F42C5.7 CE34016	Gro
TC9174	F42C5.7 CE34016	Gro
14990.m08159	F15D3.6 CE15853	Gro
14992.m11187	F59A6.4 CE01982	Gro
14333.m00012	ZK945.9 CE25697	Gro
14930.m00324	ZC247.3 CE15150	Gro
14979.m04566_14979.t00193	Y18D10A.16 CE21412	Gro
BMC12050	C07F11.2 CE23528	Gro
14946.m00532	F42C5.7 CE34016	Gro
14522.m00057	Y40B1B.5 CE20239	Gro
13970.m00031	F42C5.7 CE34016	Gro
TC7752	T27E9.2 CE14265	Gro
AA231998	M03A8.1 CE04770	Gro
14954.m01636	D2024.3 CE34783	Gro Developmental
13415.m00446	D2024.3 CE34783	Gro Developmental
12631.m00043	F10E9.6a CE29261	Gro Egl Emb Unc
12912.m00039	F10E9.6a CE29261	Gro Egl Emb Unc
12429.m00203	ZK675.2 CE01721	Gro Emb
TC8965	ZK675.2 CE01721	Gro Emb
15338.m00010	R144.7a CE39272	Gro Emb
14824.m00121	C35D10.16 CE28899	Gro Emb
14529.m00207	W09D10.3 CE16564	Gro Larval
14972.m07242	F09B9.2a CE15759	Gro Lon Unc aldicarb_resistant
15163.m00125	C01A2.3 CE38582	Gro Lva Emb
14973.m02656	K08E3.5a CE18869	Gro Lva Emb
TC7996	Y57G11C.12 CE14948	Gro Lva Emb
14961.m05005	K08E3.5f CE37125	Gro Lva Emb
13415.m00440	Y57G11C.12 CE14948	Gro Lva Emb
14992.m11140	B0348.4b CE30589	Gro Reproductive
14992.m11081_14992.t00271	B0348.4b CE30589	Gro Reproductive
AI508146	B0348.4a CE30588	Gro Reproductive
14992.m11081	B0348.4a CE30588	Gro Reproductive
14992.m11140_14992.t00330	B0348.4b CE30589	Gro Reproductive
TC8231	B0348.4a CE30588	Gro Reproductive
14990.m07903	C17E4.5 CE08254	Gro Sle Unc Lva Emb
14961.m04948_14961.t00053	F43B10.2 CE35536	Gro Unc
14972.m07440_14972.t00497	F52B11.2 CE36163	Gro Unclassified
14972.m07128	F46F2.2a CE38356	Gro Unclassified
14954.m01731	C02F4.2a CE07853	Gro Unclassified
AA514156	F46F2.2a CE38356	Gro Unclassified
14954.m01730	C02F4.2a CE07853	Gro Unclassified
14954.m01657	C34F6.1 CE15670	Him
13307.m00099_13307.t00002	F33H2.6 CE30528	Him
14990.m07951	F33H2.6 CE30528	Him
13472.m00066	W02D9.3 CE14458	Him
TC8716	D2085.6 CE03109	Him
14990.m07694	F56F4.5 CE11268	Him
TC9431	W02D9.3 CE14458	Him
13432.m00239_13432.t00003	W09G3.7a CE37561	Him
BMC04090	F33H2.6 CE30528	Him
14773.m00912	F58G1.5 CE17925	Him
14990.m07997_14990.t00374	C10H11.1 CE29081	Him not_Emb
14990.m07997	C10H11.1 CE29081	Him not_Emb
14928.m00207	Y37D8A.10 CE20214	Integrity
14894.m00087	H15N14.2 CE19925	Integrity
14894.m00088	H15N14.2 CE19925	Integrity
14950.m01833	T07C4.8 CE25104	Integrity
14973.m02630	ZK1098.5 CE00368	Integrity
14990.m07763_14990.t00140	C30F8.2 CE29684	Integrity
14990.m08018	W08E3.1 CE14704	Integrity
15431.m00030	T23G7.4 CE03705	Integrity
14990.m07764	C30F8.2 CE29684	Integrity
13356.m00235	C45G9.5 CE01856	Integrity
15431.m00031	T23G7.4 CE03705	Integrity
14972.m07431_14972.t00488	C10C6.6 CE30858	Integrity
15304.m00110_15304.t00002	ZC581.1 CE15235	Larval
12903.m00106	C16C10.8 CE01499	Larval
13455.m00080	Y94H6A.5a CE37302	Larval
14623.m00077	B0511.6 CE26853	Larval
14973.m02657	C16A3.4 CE04004	Larval
14771.m00161	F33D4.1b CE33928	Larval
H98336	T08B1.2a CE30830	Larval
14972.m07220	F35G12.9 CE00978	Larval
13761.m00027	K10F12.3b CE31037	Larval
13143.m00017	F13H8.2 CE27127	Larval
13268.m00025	Y39G8C.1 CE32750	Larval
15304.m00113	Y73F8A.27 CE25595	Larval
14219.m00026	ZK546.14b CE33503	Larval
14950.m01786	K07F5.14 CE29594	Larval
15178.m00022	C48E7.2 CE08817	Larval
15239.m00023	F58A4.9 CE00225	Larval
13418.m00094	C48E7.2 CE08817	Larval
AA454400	R07H5.8 CE12564	Larval
14992.m11287	Y39B6A.14 CE29856	Larval
TC9500	W10G6.3 CE18354	Larval
14367.m00307	Y111B2A.17 CE34502	Larval
14971.m02800	F26B1.7 CE28006	Larval
14992.m11231_14992.t00421	Y39B6A.33 CE21690	Larval
13253.m00070	F28D1.1 CE05741	Larval
BMC07029	W10G6.3 CE18354	Larval
14977.m04880	Y48E1A.1a CE22157	Larval
15342.m00043	B0303.15 CE00004	Larval
AA626978	F13H8.2 CE27127	Larval
14961.m05010	F08C6.2b CE39144	Larval
14974.m00808_14974.t00015	Y94H6A.5a CE37302	Larval
AA430804	W10G6.3 CE18354	Larval
BMC07979	VW02B12L.1 CE18980	Larval
14977.m04879	Y48E1A.1a CE22157	Larval
TC9150	ZK546.14a CE02914	Larval
14990.m07936	F35G12.9 CE00978	Larval
15469.m00017	B0303.15 CE00004	Larval
14972.m07006	Y73F8A.27 CE25595	Larval
14972.m07436	R08C7.3 CE07426	Larval
14956.m00515	ZK795.3 CE18464	Larval
15178.m00023	K11H3.6 CE34934	Larval
14992.m11328	B0035.11 CE05166	Larval
13253.m00071	F28D1.1 CE05741	Larval
BMC10296	Y73F8A.27 CE25595	Larval
AW055826	F56A11.1 CE31351	Larval
14583.m00121	R04B5.6 CE06216	Larval
AA585485	R08C7.3 CE07426	Larval
14245.m00084	ZK686.2 CE34464	Larval
BMC04116	W10G6.3 CE18354	Larval
14980.m02705	C07A9.3c CE39220	Larval
AI053082	Y48E1A.1a CE22157	Larval
TC9490	R04B5.6 CE06216	Larval
TC9599	K11H3.6 CE34934	Larval
14810.m00076	C04A11.3 CE07905	Larval
12616.m00134	Y43F8C.8 CE21906	Larval
13973.m00022	W10G6.3 CE18354	Larval
13501.m00078	T05H4.10 CE27439	Larval
TC9017	F58A4.9 CE00225	Larval
BMC12497	C29F4.1 CE03038	Larval
AI507938	Y73B6BL.3 CE27533	Larval
14961.m05083	ZC373.1 CE31670	Larval
12624.m00059	Y38F1A.5 CE21610	Larval
H98356	F45G2.9 CE16052	Larval
14705.m00193	Y6D11A.1 CE30059	Larval
13497.m00184	C25A1.5 CE08370	Larval
14593.m00155	E01G4.2 CE09109	Larval
14763.m00261	F45E12.2 CE02738	Larval
14990.m07836_14990.t00213	F56A11.1 CE31351	Larval
AI080935	Y73B6BL.3 CE27533	Larval
AI069425	F13H8.2 CE27127	Larval
AI919638	Y73F8A.27 CE25595	Larval
14992.m11287_14992.t00477	Y39B6A.14 CE29856	Larval
14952.m01385	F36F2.3a CE34550	Led Emb
13726.m00032	F36F2.3b CE39152	Led Emb
14744.m00193	F36F2.3a CE34550	Led Emb
14446.m00022	F43G9.10 CE10372	Led Lva Gro Emb
14954.m01606	C06A5.1 CE07948	Led Stp Bmd Pvl Emb
15131.m00095	F49D11.1 CE28405	Led Unc Bmd Lva Emb
15217.m00023	C52E4.6a CE17597	Let Clr Lvl Unclassified Unc Ste Lva Adl Gro Emb
14992.m11039	C52E4.6a CE17597	Let Clr Lvl Unclassified Unc Ste Lva Adl Gro Emb
AI943558	C52E4.6a CE17597	Let Clr Lvl Unclassified Unc Ste Lva Adl Gro Emb
12461.m00131	F01F1.8a CE01234	Let Clr Pvl Unc Lva Sck Severe
TC9131	F01F1.8a CE01234	Let Clr Pvl Unc Lva Sck Severe
AA480714	F01F1.8b CE30647	Let Clr Pvl Unc Lva Sck Severe
13780.m00056_13780.t00002	Y71F9B.4 CE22871	Let Clr Ste Osmotic
14922.m00062	F55A11.2 CE05944	Let Clr Unc Osmotic
AA675837	M106.5 CE01608	Let Dpy Bmd Lva Sck Gro Lvl Emb
BMC07860	M106.5 CE01608	Let Dpy Bmd Lva Sck Gro Lvl Emb
14632.m00146	F56D1.4b CE32052	Let Egl Clr Slu Unclassified Unc Rup Bmd Bli Stp
14052.m00193	C02F5.9 CE26745	Let Egl Clr Unclassified Ste Bmd Lva Unc Passage
AW352482	C02F5.9 CE26745	Let Egl Clr Unclassified Ste Bmd Lva Unc Passage
14230.m00215	F07A5.7 CE09197	Let Egl Prl Larval
12711.m00019	F07A5.7 CE09197	Let Egl Prl Larval
AA072484	F07A5.7 CE09197	Let Egl Prl Larval
13004.m00071_13004.t00001	F07A5.7 CE09197	Let Egl Prl Larval
TC7944	F07A5.7 CE09197	Let Egl Prl Larval
AA841939	ZK909.2m CE31765	Let Egl Rup
13777.m00011	ZK909.2j CE31762	Let Egl Rup
R86426	R07E5.3 CE01045	Let Egl Slu Pvl Ste Emb
13558.m00035	ZK867.1c CE35819	Let Egl Unc
15527.m00010	ZK867.1c CE35819	Let Egl Unc
14651.m00260	W03C9.4 CE28257	Let Egl Unc Ste Rup Pvl
14975.m04443	W03C9.4 CE28257	Let Egl Unc Ste Rup Pvl
14899.m00015	Y47D3B.1 CE31837	Let Egl Unclassified Lva
[truncated: 7,827 more rows]

## Sheet: abbrevations
Abs	abnormal spindle positioning
Adl	adult lethal
Age	life span abnormal
aldicarb_resistant	aldicarb response abnormal
Bli	blistered
Bmd	body morphology defect
Ced	cell death
Clr	clear
Con	constipated
Cpa	cytp[lasmic appearance in early embryo
Cyk	cytokinesis defect
Daf	dauer fromation abnormal
Dpy	dumpy
Egl	egg laying defective
Emb	embrionic lethal
Etv	embrionic terminal arrest
Evl	everted vulva
Fem	feminization of XX and XO animals
Fgc	fewer germ cells
Fog	feminiaztion of germline
Glp	germline proliferation abnormal
Gom	gonad migration abnormal
Gon	abnormality in gonad arms
Gro	slow growth
Him	high incidence male progeny
Hya	hyperactive
Led	late embryo defect
Let	lethal
Lin	lineage abnormal
Lon	long
Lva	larval arrest
Lvl	larval lethal
Mab	male tail morphology abnormal
Mei	meiotic abnormal
Mig	cell migration abnormal
Mlt	moult defect
Mog	masculinization of germ line
Mul	multiple nuclei in early embryo
Mut	spontainious mutation rate increase
Muv	multivulva
Nmo	nuclear morphology alteration in early embryo
Npo	nuclear position alteration in early embryo
Ocs	one-cell arrest
Ooc	oocyte genesis abnormal
Oth	other
Pat	paralyzed arrested elongation
Pch	patchy coloration
Pnm	pronuclear migration alteration in early embryo
Prl	paralyzed
Prz	paralyzed
Pvl	protruding vuvla
Rde	RNAi response abnormal
Rol	roller
Rup	ruptured
Sck	sick
Sle	slow embrionic development
Slu	sluggish
Sma	small
Spd	spindle abnormal embrionic
Spn	abnormal spindle orientation
Spo	spindle position orientation abnormal early emb
Ste	sterile
Stp	sterile progeny
Tum	tumorous germline
Unc	uncoordinated
Vul	vulvaless
WT	wild type
