# Supplementary material for: Transcriptomes and pathways associated with infectivity, survival and immunogenicity in Brugia malayi L3
Source: BMC Genomics. 2009 Jun 15;10:267. doi: 10.1186/1471-2164-10-267 (PMC2708187; doi:10.1186/1471-2164-10-267)
Supplement: Additional file 3 — Summary of protein domain matches for BmV2array elements. The protein domain matches of BmV2array against InterProScan v13.1 database. [file 1471-2164-10-267-S3.xls]

## Sheet: Table S3_Protein domain matches
Table S3. Summary of protein domain matches for BmV2array elements
IPR	protein domain	number of elements mapped	element ID
IPR011009	Protein kinase-like	290	13829.m00011	BMC05880	15003.m00141	14977.m05059	BMC02393	14992.m11298	14124.m00054	14761.m00207	14980.m02815	12819.m00025	BMC01041	14961.m05295	13175.m00135	15433.m00009	14992.m11223	13193.m00036	14972.m07092	12575.m00210	14704.m00453	TC3440	14979.m04427	14980.m02845	BMC00633	14761.m00206	BMC06548	14990.m07835	BMC01570	BMC04284	14990.m07804	BMC00373	14538.m00481	14956.m00538	14724.m00035	14975.m04398	14924.m00110	13252.m00034	14656.m00227	14961.m05261	14030.m00015	BMC02327	14961.m05106	14686.m00199	14367.m00303	13644.m00288	13257.m00083	14972.m07367	14525.m00162
IPR007087	Zinc finger, C2H2-type	280	BMC07085	14980.m02759	14972.m07464	14917.m00324	14972.m07879	15329.m00017	14972.m07565	12472.m00074	14942.m00198	BMC12323	14600.m00101	15002.m00036	12949.m00009	13122.m00124	14661.m00102	14937.m00490	12579.m00068	14651.m00261	14012.m00014	14992.m11259	14349.m00108	14980.m02826	13647.m00021	14992.m11305	WB-contig_1505	12917.m00017	14488.m00095	14972.m07205	14529.m00209	14575.m00064	14917.m00341	BMC00166	14764.m00053	14746.m00117	13258.m00172	BMB_gene_28	15230.m00008	14974.m00850	BMC08174	14972.m07899	WB-contig_1441	13203.m00013	14208.m00918	15083.m00075	14971.m02807	15114.m00090	15069.m00024
IPR000719	Protein kinase, core	275	13829.m00011	BMC05880	15003.m00141	14977.m05059	BMC02393	14992.m11298	14761.m00207	14980.m02815	12819.m00025	BMC01041	14961.m05295	15433.m00009	14992.m11223	14972.m07092	12575.m00210	14704.m00453	TC3440	14979.m04427	14980.m02845	14979.m04525	BMC00633	14761.m00206	BMC06548	14990.m07835	14972.m07383	BMC01570	BMC04284	14990.m07804	BMC00373	14538.m00481	14956.m00538	14975.m04398	14924.m00110	13252.m00034	14656.m00227	14961.m05261	14030.m00015	14961.m05106	14686.m00199	14367.m00303	13184.m00044	13644.m00288	13257.m00083	14972.m07367	14442.m00132	13661.m00015	14773.m00930
IPR002290	Serine/threonine protein kinase	182	14977.m05059	14992.m11298	14980.m02815	12819.m00025	BMC01041	14961.m05295	15433.m00009	14992.m11223	14972.m07092	12575.m00210	14704.m00453	TC3440	14979.m04427	14980.m02845	BMC00633	14990.m07835	BMC01570	BMC04284	14990.m07804	14538.m00481	14956.m00538	14924.m00110	14656.m00227	14961.m05261	14030.m00015	14686.m00199	14367.m00303	13257.m00083	14972.m07367	13661.m00015	14773.m00930	14378.m00176	WB-contig_1468	BMW01427	12877.m00009	14968.m01457	14779.m00770	14963.m01789	14779.m00753	12417.m00015	14961.m05343	12672.m00043	14954.m01576	14961.m05240	14052.m00195	12616.m00136	14977.m05027
IPR012677	Nucleotide-binding, alpha-beta plait	158	TC2853	15200.m00009	15550.m00011	14036.m00110	14857.m00319	15223.m00024	TC3799	13851.m00023	14972.m07834	14972.m07143	BMC03220	TC2948	15359.m00008	BMC11720	14424.m00391	BMC12145	14248.m00671	14230.m00214	BMC07898	TC3323	14954.m01693	14981.m02461	BMC06741	14746.m00118	TC3777	14961.m04942	BMC00060	14992.m10870	14687.m00362	BMC04564	14958.m00348	BMC12367	BMC01208	14990.m07935	14977.m05048	15297.m00024	BMC03927	14961.m05034	14274.m00232	14975.m04505	14990.m07903	TC3086	14990.m07992	TC2852	14972.m07250	14284.m00375	TC2851
IPR001680	WD40 repeat	153	14367.m00307	BMC06806	14977.m05012	14982.m02248	15433.m00009	WB-contig_1163	14974.m00840	15496.m00008	13046.m00067	BMC12370	14990.m07783	14237.m00402	14977.m04870	14773.m00914	BMC01534	12575.m00209	WB-contig_1064	14963.m01765	14990.m08119	14975.m04379	13920.m00453	14992.m11279	14975.m04474	14972.m07107	14409.m00252	BMC07575	14972.m06958	14992.m11191	15342.m00045	14972.m07888	14920.m00429	14935.m00273	14936.m00258	TC3433	BMC01819	14115.m00051	14731.m00992	Wbm0286	14979.m04522	14972.m07448	13143.m00017	14563.m00109	13662.m00124	14973.m02706	14972.m07893	14224.m00305	14961.m05352
IPR001245	Tyrosine protein kinase	150	14977.m05059	14761.m00207	12819.m00025	14961.m05295	15433.m00009	14992.m11223	14972.m07092	12575.m00210	14704.m00453	BMC00633	14761.m00206	14990.m07835	BMC04284	14990.m07804	14538.m00481	14956.m00538	14924.m00110	14656.m00227	14686.m00199	14367.m00303	13257.m00083	14972.m07367	14442.m00132	13661.m00015	14773.m00930	BMC01784	14378.m00176	WB-contig_1468	12877.m00009	14968.m01457	14779.m00770	14779.m00753	12417.m00015	12672.m00043	14954.m01576	14052.m00195	12616.m00136	14977.m05027	15508.m00009	14920.m00402	14961.m05246	13969.m00022	13708.m00043	BMC08555	14946.m00538	13139.m00017	14345.m00059
IPR011046	WD40-like	140	14367.m00307	BMC06806	14538.m00480	14977.m05012	14982.m02248	14972.m07447	14990.m07728	14974.m00840	15496.m00008	14696.m00214	14972.m06987	BMC12370	14961.m05281	BMW01155	13253.m00071	14424.m00385	14977.m04870	14773.m00914	14963.m01765	14975.m04379	BMC09466	14544.m00111	13662.m00127	14992.m11279	14972.m06958	14992.m11191	14972.m07888	14936.m00258	TC3433	14979.m04522	14972.m07448	13290.m00017	14450.m00178	14563.m00109	13662.m00124	TC9513	14972.m07893	14224.m00305	TC3490	14652.m00408	BMC06083	14232.m00264	14963.m01766	14982.m02247	14972.m07377	14990.m08090	BMC11028
IPR008160	Collagen triple helix repeat	138	13053.m00009	14961.m04921	14296.m00062	BMW00134	TC3286	14990.m07871	BMC12484	BMC09631	15068.m00080	14975.m04416	14618.m00147	14296.m00065	WB-contig_227	14975.m04549	13674.m00033	BMC08998	14479.m00132	TC2818	TC2761	14981.m02468	12495.m00012	14154.m00011	14779.m00766	WB-contig_183	TC2884	BMC06840	12432.m00050	TC2915	WB-contig_1102	WB-contig_1543	BMC05537	TC3095	TC3163	TC3184	14039.m00113	BMC12506	TC2845	14975.m04528	14992.m10953	BMC03645	BMC09759	TC2767	13178.m00007	TC3371	14589.m00208	TC2947	15503.m00021
IPR000504	RNA recognition motif, RNP-1	134	15200.m00009	15550.m00011	14036.m00110	14857.m00319	15223.m00024	TC3799	13851.m00023	14972.m07834	14972.m07143	BMC03220	15359.m00008	BMC11720	14424.m00391	BMC12145	14248.m00671	14230.m00214	BMC07898	TC3323	14954.m01693	14981.m02461	BMC06741	14746.m00118	TC3777	14961.m04942	BMC00060	14992.m10870	14687.m00362	BMC04564	14958.m00348	BMC12367	14977.m05048	15297.m00024	BMC03927	14961.m05034	14274.m00232	14975.m04505	14990.m07903	TC3086	14990.m07992	14972.m07250	14284.m00375	13970.m00034	BMB_gene_25	12596.m00124	14971.m02874	15267.m00010	13032.m00030
IPR013032	EGF-like region	132	14465.m00018	14979.m04612	14975.m04496	14009.m00169	14975.m04467	14907.m00583	14494.m00075	14973.m02660	14700.m00144	14990.m07722	WB-contig_270	BMC12025	12917.m00017	14992.m11001	14945.m00254	13411.m00125	13662.m00127	BMC08279	14484.m00023	14977.m04909	14972.m07455	14525.m00162	14975.m04391	15347.m00019	14992.m11401	13388.m00074	14959.m00558	14992.m11294	TC3567	14979.m04598	13499.m00136	14971.m02843	14961.m05086	12420.m00170	14126.m00021	14855.m00192	14601.m00159	12776.m00030	14971.m02833	13574.m00032	13464.m00251	BMC00831	14954.m01670	TC3028	14956.m00505	TC3155	14977.m04979
IPR012336	Thioredoxin-like fold	120	BMC00819	TC2998	TC3040	14981.m02379	BMC01287	TC2770	BMC00154	13358.m00042	BMC12435	BMC07035	14972.m07237	Wbm0676	14992.m11155	BMC04969	14020.m00063	TC2772	14387.m00346	Wbm0415	14972.m07743	14961.m05195	BMC06388	WB-contig_1185	TC3353	14972.m07306	BMC02401	14961.m05284	BMC03423	Wbm0127	H21327	WB-contig_1381	Wbm0594	BMW01019	14796.m00102	BMC00153	BMC04016	TC2846	TC2754	14972.m06971	BMC00282	14979.m04645	14972.m07256	14916.m00495	14972.m07083	14937.m00487	TC3236	Wbm0544	BMC00211
IPR008271	Serine/threonine protein kinase, active site	114	14992.m11298	12819.m00025	BMC01041	14961.m05295	14992.m11223	14972.m07092	12575.m00210	TC3440	BMC00633	14990.m07835	BMC01570	BMC04284	14990.m07804	14924.m00110	14961.m05261	14367.m00303	13257.m00083	14972.m07367	13661.m00015	14773.m00930	WB-contig_1468	14779.m00770	12417.m00015	12672.m00043	14954.m01576	14052.m00195	14977.m05027	14979.m04615	15508.m00009	BMW00618	14920.m00402	13969.m00022	14655.m00195	14946.m00538	13777.m00011	14345.m00059	13847.m00042	15229.m00015	TC3615	14954.m01585	TC3307	14958.m00352	14967.m01572	14051.m00085	BMC03649	14810.m00076	14975.m04399
IPR000583	Glutamine amidotransferase, class-II	111	BMC12419	14302.m00072	TC2919	BMC03373	14959.m00547	AA509094	Wbm0159	14977.m05084	12902.m00233	13415.m00447	15160.m00040	14603.m00268	13239.m00093	14979.m04662	12444.m00009	15150.m00062	14952.m01393	14981.m02441	14328.m00023	TC3091	BMC07575	14961.m05066	14232.m00272	TC3263	Wbm0788	14992.m11401	14979.m04563	BMC08270	U29457	14749.m00213	14938.m00329	BMW01632	14972.m07233	12583.m00117	14977.m04985	13906.m00036	14570.m00059	BMC00798	14981.m02402	14920.m00434	12825.m00024	14977.m04952	BMC06968	WB-contig_456	14037.m00207	Wbm0793	14968.m01523
IPR012335	Thioredoxin fold	107	BMC00819	TC2998	TC3040	14981.m02379	TC2770	BMC00154	13358.m00042	BMC12435	BMC07035	14972.m07237	Wbm0676	BMC04969	14020.m00063	TC2772	14387.m00346	Wbm0415	14972.m07743	14961.m05195	TC3353	14972.m07306	BMC02401	14961.m05284	BMC03423	Wbm0127	Wbm0594	BMW01019	14796.m00102	BMC00153	TC2846	TC2754	14972.m06971	14368.m00011	14979.m04645	14972.m07256	14916.m00495	14972.m07083	14937.m00487	TC3236	Wbm0544	BMC00211	BMC10097	BMC04004	BMC12244	TC2864	TC3527	TC3246	BMC00122
IPR003006	Immunoglobulin/major histocompatibility complex motif	106	14715.m01241	BMC04946	Wbm0699	14980.m02833	15312.m00008	14982.m02253	BMC01483	13819.m00151	BMC03244	14972.m07037	TC3665	14992.m11305	13239.m00093	14961.m05288	WB-contig_1326	BMC01845	14248.m00671	BMC01416	12560.m00053	BMC05802	BMC02600	14990.m07839	14979.m04551	14037.m00193	14325.m00129	14378.m00176	14972.m07104	14972.m07778	Wbm0665	14971.m02896	14963.m01806	BMC07138	14973.m02609	14920.m00397	12461.m00129	Wbm0107	Wbm0180	14569.m00224	14147.m00022	14992.m11335	BMC06292	13951.m00034	WB-contig_271	14974.m00818	AA246176	14859.m00081	TC3362
IPR002048	Calcium-binding EF-hand	103	14276.m00243	13261.m00254	BMW00617	12601.m00337	TC2796	14992.m11072	BMC07468	14972.m07116	14950.m01811	TC3684	BMC02427	BMW01578	14963.m01809	14972.m07629	BMC00126	BMC07744	14992.m11214	14992.m10951	14956.m00522	BMW00289	TC3620	BMW00704	14958.m00349	TC3171	12575.m00213	BMC07841	14972.m07009	BMW00285	BMC02965	14972.m07067	BMW00292	14224.m00316	CD570747	BMW01217	14972.m07364	TC3073	BMC11989	14971.m02803	14853.m00060	BMC08576	BMW00643	TC9153	14974.m00794	WB-contig_485	BMC02571	TC3013	15158.m00056
IPR013783	Immunoglobulin-like fold	99	13750.m00020	BMB_gene_3	13247.m00685	14990.m07978	BMC07483	12776.m00031	BMC01483	WB-contig_1085	14961.m05335	BMC05407	TC3134	14972.m07485	BMC08680	14848.m00007	TC3473	15108.m00022	13662.m00128	14632.m00146	12504.m00034	13693.m00017	12480.m00113	BMC06478	BMC11316	BMC03179	BMC04065	BMC09729	12610.m00011	14974.m00803	TC2927	15558.m00007	15549.m00018	13415.m00462	14972.m07630	WB-contig_271	AA246176	14972.m07096	BMB_gene_23	14977.m04969	BMC04608	TC3621	14972.m06950	TC3602	BMC02356	14489.m00061	WB-contig_1306	BMW01200	14961.m05333
IPR011992	EF-Hand type	99	14276.m00243	BMW00617	TC2796	14992.m11072	13175.m00136	BMC07468	TC3684	BMC02427	BMW01578	14963.m01809	14972.m07629	BMC00126	BMC07744	14992.m11214	TC2896	14992.m10951	14956.m00522	BMW00289	TC3620	BMW00704	14958.m00349	TC3171	BMC04918	BMC07841	14972.m07009	BMW00285	BMC02965	14972.m07067	BMW00292	14224.m00316	14972.m07738	CD570747	BMW01217	14972.m07364	BMC11989	14971.m02803	BMC08576	BMW00643	TC9153	WB-contig_485	BMW00388	TC3381	BMC02571	TC3013	15158.m00056	14751.m00058	WB-contig_432
IPR010916	TonB box, N-terminal	96	14362.m00109	BMW01487	Wbm0719	13818.m00232	12464.m00027	14389.m00196	AI770998	14961.m04963	14979.m04394	13906.m00034	14979.m04465	WB-contig_1310	14972.m07874	BMW01374	Wbm0422	14972.m07643	14975.m04438	TC3173	14972.m07437	BMC04918	TC3801	14974.m00803	14990.m07992	14992.m11126	12624.m00059	H98439	14977.m05004	14441.m00024	Wbm0581	14961.m05352	13247.m00693	14634.m00549	14232.m00264	14992.m11158	14279.m00042	14972.m06954	Wbm0455	BMC10388	15544.m00030	14961.m04967	14972.m07573	14765.m00810	12483.m00026	13161.m00024	14990.m08111	14981.m02447	Wbm0745
IPR012337	Polynucleotidyl transferase, Ribonuclease H fold	92	14867.m00033	14208.m00923	13464.m00247	14378.m00173	13156.m00092	14992.m11178	14974.m00843	14972.m07066	14972.m07383	14098.m00043	14990.m07657	BMC00610	14794.m00095	14972.m07075	14961.m05059	13792.m00111	13184.m00044	14972.m07678	13275.m00188	14587.m00058	Wbm0543	13872.m00024	14972.m07170	14779.m00743	14544.m00115	Wbm0258	12592.m00014	14972.m07585	14072.m00011	15226.m00014	14950.m01823	14013.m00069	BMC06381	13167.m00009	15133.m00187	BMC06172	13247.m00701	14661.m00101	14603.m00264	Wbm0642	13964.m00015	Wbm0696	14990.m07731	13135.m00080	14977.m04896	15552.m00010	14867.m00035
IPR000215	Protease inhibitor I4, serpin	90	WB-contig_1342	BMC05842	AA661420	14977.m05016	14080.m00070	14777.m00109	Wbm0372	BMC07468	14777.m00113	WB-contig_345	14979.m04480	BMB_gene_11	14686.m00199	BMW01433	14975.m04391	WB-contig_1185	12576.m00013	BMC00322	14992.m11015	Wbm0554	13346.m00183	14704.m00451	WB-contig_1420	BMC05794	TC3801	13574.m00032	14518.m00087	AI053062	BMC07680	14248.m00675	14961.m04984	BMB_gene_43	14661.m00097	BMC12282	14961.m04979	BMC04832	BMC12501	AA841737	BMC07493	TC8602	BMC00328	14961.m05237	14643.m00075	14972.m07753	14715.m01235	14954.m01635	14947.m01133
IPR002486	Nematode cuticle collagen, N-terminal	88	BMW00134	AA933388	14990.m07871	BMC09631	15068.m00080	14975.m04416	BMC11443	BMC12490	14479.m00132	14154.m00011	BMC06828	BMC06840	BMC03508	TC2915	BMC05537	TC3095	TC3163	BMC12506	TC2845	14975.m04528	14992.m10953	BMC01962	BMC12442	BMC12465	TC3371	TC2947	TC2883	14961.m05355	13617.m00050	BMC04762	14788.m00088	14740.m00011	14196.m00043	TC2812	TC2762	BMC02934	14975.m04418	BMC12497	14975.m04529	TC3455	BMC00164	BMC10955	BMC09088	TC3006	BMC02455	BMC04888	BMC05026
IPR009057	Homeodomain-like	88	BMC11499	14972.m07870	15160.m00040	14977.m04945	14710.m00268	13376.m00018	14950.m01838	14979.m04545	BMC07997	14253.m00153	14232.m00273	14979.m04635	14973.m02721	14990.m08150	14977.m05021	14525.m00162	12600.m00110	13194.m00024	12458.m00015	13424.m00013	15169.m00087	14546.m00097	13717.m00168	13286.m00093	14992.m10841	14628.m00170	13359.m00132	14990.m07781	13135.m00084	12898.m00011	14979.m04521	14929.m00386	14972.m07387	13214.m00023	14968.m01513	14972.m07262	14972.m07259	14972.m07505	14980.m02686	14930.m00324	14715.m01259	14975.m04498	14977.m05110	BMC09229	14977.m04864	14961.m05116	14355.m00223
IPR008994	does not exist	86	BMC00697	14981.m02412	Wbm0492	Wbm0707	BMC01550	14012.m00014	14944.m00554	BMC03100	Wbm0499	Wbm0012	BMC01068	15317.m00027	13436.m00048	Wbm0059	TC3209	14972.m07031	BMC00336	TC3185	13695.m00213	TC3032	14961.m05096	14361.m00188	AA257567	13480.m00172	Wbm0332	Wbm0211	TC3227	14696.m00212	14990.m07821	13695.m00208	BMB_gene_5	14981.m02447	Wbm0131	TC2823	Wbm0548	12825.m00024	13667.m00037	14990.m07831	WB-contig_210	WB-contig_1313	13046.m00069	14713.m00193	BMC02027	13315.m00139	14855.m00193	13674.m00035	BMC01549
IPR000886	Endoplasmic reticulum targeting sequence	84	14979.m04500	TC3094	13464.m00247	14974.m00843	14956.m00538	14874.m00035	13322.m00195	15089.m00031	14975.m04358	BMC03356	14972.m07011	BMC12220	14992.m11099	TC3658	13763.m00025	14982.m02256	BMC00178	13562.m00092	BMC06825	14981.m02398	15013.m00153	14292.m00247	14796.m00102	BMC12221	14972.m06969	14972.m07716	14972.m07738	14972.m07377	BMC02818	13535.m00025	14971.m02803	14972.m07783	14077.m00080	BMC03407	AI784748	14975.m04344	14972.m07536	14980.m02820	WB-contig_1355	TC2914	14956.m00498	14940.m00173	14977.m05036	TC3505	14529.m00203	12981.m00078	14283.m00044
IPR002110	Ankyrin	79	14634.m00554	14975.m04441	WB-contig_1549	14036.m00109	14748.m00068	13497.m00180	12557.m00010	14616.m00144	14538.m00481	14972.m07660	BMW00514	13155.m00076	14972.m07455	14954.m01597	Wbm0565	14956.m00494	14975.m04391	14972.m07537	BMC00439	14779.m00753	14972.m07324	14992.m10854	14972.m07763	14981.m02451	BMC08098	14634.m00549	14961.m05205	Wbm0094	14854.m00016	14979.m04550	14248.m00681	14972.m07442	14972.m06988	14972.m07470	14961.m04898	14961.m05011	BMW00397	BMC11718	BMC01431	14302.m00074	14990.m07758	12555.m00140	13291.m00052	14972.m07722	14973.m02636	12670.m00022	14077.m00081
IPR011989	Armadillo-like helical	78	14977.m05077	15376.m00033	14977.m05084	15312.m00008	14961.m05169	14968.m01462	13239.m00093	13388.m00078	14990.m07942	15424.m00007	14979.m04642	14947.m01139	15206.m00014	14972.m06975	BMW01433	12546.m00062	BMC11777	14233.m00051	14971.m02843	13538.m00201	14152.m00013	14975.m04408	14952.m01380	15544.m00028	14965.m00433	14310.m00250	15528.m00008	14961.m05282	14979.m04412	BMC03774	14529.m00214	BMC00896	14939.m00174	14000.m00117	12658.m00072	14975.m04339	14977.m04966	13298.m00052	BMC09147	13480.m00171	14977.m05076	14992.m11285	13632.m00185	12813.m00045	WB-contig_1349	14992.m10991	15000.m00010
IPR007110	Immunoglobulin-like	78	13750.m00020	BMB_gene_3	13247.m00685	14990.m07978	BMC07483	12776.m00031	BMC01483	WB-contig_1085	BMC05407	TC3134	14972.m07485	BMC08680	14848.m00007	15108.m00022	14632.m00146	12504.m00034	13693.m00017	12480.m00113	BMC06478	BMC11316	BMC09729	12610.m00011	14974.m00803	TC2927	15558.m00007	14972.m07484	15549.m00018	13415.m00462	14972.m07630	WB-contig_271	BMC01626	AA246176	14972.m07096	14990.m07897	BMB_gene_23	Wbm0146	TC3621	14972.m06950	BMC02356	14489.m00061	WB-contig_1306	15138.m00011	14992.m10984	BMC05927	13314.m00597	BMC07043	14947.m01144
IPR000276	Rhodopsin-like GPCR superfamily	77	Wbm0070	14967.m01547	14979.m04606	BMW01401	14961.m05049	14773.m00914	14965.m00434	14972.m07224	15233.m00027	14317.m00277	14246.m00082	14972.m07263	14972.m07795	14704.m00445	14972.m07848	14961.m05106	15097.m00071	13247.m00688	13317.m00171	14961.m05038	BMC03632	BMW00195	14961.m05212	15076.m00117	14972.m07637	14676.m00103	13185.m00099	13033.m00088	13758.m00014	14919.m00201	14963.m01812	14961.m05073	13247.m00692	AA728045	Wbm0244	WB-contig_1045	15402.m00008	BMC06058	14954.m01687	BMC00963	BMC08610	14972.m07847	14972.m07229	14787.m00179	BMW00322	14224.m00304	14282.m00452
IPR001841	Zinc finger, RING-type	75	15202.m00009	14934.m00273	13175.m00136	12557.m00010	BMC07148	14386.m00052	14009.m00177	13436.m00048	15185.m00013	BMC07636	13780.m00057	14980.m02774	14973.m02664	BMC06037	14979.m04570	13346.m00183	14302.m00073	15263.m00047	12583.m00114	13909.m00009	14990.m07936	BMC08629	14992.m11349	13808.m00036	14968.m01455	14922.m00063	14981.m02383	14981.m02374	14972.m07712	TC3079	14975.m04547	13212.m00014	13278.m00099	13259.m00011	12612.m00252	BMC06017	15053.m00052	14961.m05224	14972.m07025	14947.m01133	13261.m00252	BMW00352	14979.m04601	BMC02687	BMC04019	14972.m06953	14980.m02703
IPR003593	AAA+ ATPase, core	75	14923.m00297	Wbm0618	Wbm0203	14365.m00039	14977.m04957	BMC00837	TC3634	Wbm0715	14923.m00293	Wbm0434	14980.m02665	15201.m00016	Wbm0689	14961.m04975	BMC03486	14955.m00259	14931.m00327	TC3135	Wbm0723	14206.m00121	14992.m11288	15032.m00058	14961.m05269	14990.m07821	13579.m00040	Wbm0276	14191.m00025	12930.m00030	BMC11325	Wbm0677	Wbm0282	14037.m00192	14982.m02207	Wbm0181	Wbm0797	13674.m00035	14973.m02603	BMC06325	Wbm0528	BMC07923	Wbm0551	14977.m04876	14977.m04958	Wbm0014	TC3420	14971.m02861	14990.m08060
IPR011990	Tetratricopeptide-like helical	75	BMC04249	14961.m05127	14981.m02432	14950.m01811	14916.m00476	15150.m00062	14058.m00560	14992.m11332	14471.m00054	14971.m02791	14379.m00150	BMC10047	13314.m00589	13746.m00009	14856.m00085	14990.m07951	14979.m04609	15276.m00013	14979.m04416	14979.m04563	13307.m00098	12778.m00053	14124.m00050	14972.m07488	BMC04875	14977.m05113	14046.m00193	Wbm0481	14961.m04979	TC3253	14975.m04548	BMC05814	13468.m00067	14779.m00759	12612.m00252	14667.m00127	14992.m11075	14992.m11010	13796.m00040	14389.m00198	Wbm0694	13151.m00048	14688.m00178	14546.m00096	14992.m11371	12601.m00330	Wbm0311
IPR011993	Pleckstrin homology-type	69	12451.m00033	14982.m02253	14392.m00040	13249.m00083	14992.m11305	12579.m00070	BMC03228	14990.m08049	14975.m04544	14979.m04585	14779.m00770	14972.m07228	14942.m00194	14972.m07437	12672.m00043	12733.m00089	BMC07086	14972.m07763	14500.m00154	14981.m02451	14992.m10904	14977.m05004	14972.m07867	12811.m00148	13464.m00244	14992.m10822	14967.m01556	14950.m01817	14979.m04657	WB-contig_1101	14037.m00207	14977.m05053	15260.m00041	14972.m07340	14972.m07574	12524.m00105	TC3480	15161.m00142	14992.m10975	14135.m00028	BMC07944	BMC00029	14973.m02697	14613.m00496	TC3549	14975.m04385	BMC06562
IPR005225	Small GTP-binding protein domain	66	14972.m07586	14773.m00903	TC2902	14824.m00123	14972.m07894	BMC11896	WB-contig_192	12438.m00120	BMC02941	14225.m00073	14972.m07359	14302.m00073	Wbm0343	BMC02410	14990.m07720	14961.m05012	14981.m02371	14972.m07471	14971.m02830	14972.m07287	14972.m07783	Wbm0344	13637.m00289	14972.m07694	TC3046	14704.m00458	14992.m10897	14990.m07738	BMC11817	14351.m00110	14972.m07325	14972.m07591	14529.m00203	BMC09099	14961.m05305	Wbm0032	13401.m00088	14990.m08032	14936.m00268	Wbm0667	14972.m07619	14975.m04458	14907.m00556	14980.m02839	TC3036	Wbm0653	15361.m00009
IPR009072	Histone-fold	66	12698.m00330	BMC02205	14972.m07748	13399.m00185	TC3087	14950.m01791	BMC07005	TC2941	14968.m01492	TC9419	12743.m00017	BMC02644	13052.m00014	14992.m11305	14992.m10977	BMC00307	AW348053	TC3749	14500.m00158	BMC03902	12698.m00329	14972.m07711	15235.m00007	TC3478	13415.m00454	13648.m00017	14972.m07236	BMC06809	12698.m00326	14538.m00482	14232.m00275	14972.m07436	BMC00572	TC3083	WB-contig_259	BMC04844	TC2890	TC3379	TC2891	14990.m07995	14569.m00221	TC8006	BMC00260	BMC12336	BMC12337	14992.m11266	BMC05757
IPR012287	Homeodomain-related	65	14972.m07870	15160.m00040	14977.m04945	13376.m00018	14950.m01838	14979.m04545	BMC07997	14253.m00153	14232.m00273	14979.m04635	14973.m02721	14990.m08150	14977.m05021	14525.m00162	12600.m00110	13194.m00024	12458.m00015	13424.m00013	15169.m00087	14546.m00097	13717.m00168	13286.m00093	14628.m00170	13359.m00132	14990.m07781	13135.m00084	12898.m00011	14972.m07387	13214.m00023	14968.m01513	14972.m07259	14972.m07505	14930.m00324	14715.m01259	14975.m04498	14961.m05116	14355.m00223	14115.m00048	BMC00222	14990.m07888	14962.m00666	14709.m00046	WB-contig_1322	TC3325	14616.m00146	14954.m01724	14990.m08137
IPR001478	PDZ/DHR/GLGF	65	15540.m00009	14006.m00102	14954.m01627	14799.m00210	14104.m00011	15032.m00056	BMC05943	12561.m00011	12491.m00041	14044.m00019	12566.m00172	13577.m00024	BMC03151	14990.m08157	15161.m00139	BMW00731	14973.m02623	13046.m00068	14915.m00156	14992.m11052	15131.m00096	14356.m00520	14990.m08029	BMC11959	14907.m00577	12876.m00013	BMC04055	14981.m02465	14990.m07636	14553.m00039	14961.m05241	14972.m07369	BMC11559	15192.m00026	14907.m00578	BMC10411	14992.m10954	14963.m01823	14979.m04637	14977.m05028	Wbm0055	Wbm0770	13282.m00274	BMW01175	14975.m04546	15293.m00017	14590.m00344
IPR011991	Winged helix repressor DNA-binding	60	12698.m00325	13332.m00194	13415.m00451	14977.m04945	15432.m00014	14012.m00014	14178.m00090	TC3200	14687.m00366	14907.m00559	14956.m00507	BMC07899	14972.m07681	14990.m08148	14973.m02714	14282.m00443	12438.m00118	WB-contig_407	14761.m00198	13223.m00107	14356.m00508	14603.m00270	TC3466	14981.m02465	14975.m04376	14972.m07618	14990.m07845	TC3201	14972.m07262	14956.m00532	14773.m00917	14977.m05110	13081.m00127	14977.m04864	14972.m07331	14972.m07475	14977.m04914	BMW00223	14097.m00078	14990.m08147	14284.m00388	14972.m06951	14655.m00197	13916.m00012	14992.m11329	14972.m07807	14977.m04943
IPR009053	Prefoldin	60	15560.m00010	14954.m01591	TC2824	14990.m08073	BMC01862	13249.m00083	14967.m01530	TC3659	14924.m00110	WB-contig_1361	14980.m02814	14979.m04658	14657.m00147	14961.m05324	BMC05753	BMC05369	14972.m07043	14982.m02244	14971.m02833	13190.m00011	14092.m00021	14768.m00186	WB-contig_1197	BMC04769	TC3192	Wbm0165	14968.m01523	13249.m00085	BMC00669	BMC08833	12420.m00168	14954.m01747	BMC07481	BMC08329	TC2907	TC2900	TC3168	14389.m00203	BMC11414	TC3718	BMC06229	BMC08363	12480.m00111	BMC08732	13555.m00075	13345.m00128	14967.m01571
IPR006025	Peptidase M, neutral zinc metallopeptidases, zinc-binding site	60	14990.m07640	13400.m00313	14947.m01146	12932.m00087	14973.m02608	14961.m05218	14977.m04977	14945.m00254	14544.m00111	14992.m11111	13824.m00057	15170.m00044	14954.m01656	14992.m11401	13332.m00193	12883.m00084	14702.m00403	14992.m11179	14763.m00258	BMC08567	14973.m02605	14972.m07480	13472.m00065	14731.m00981	14990.m07688	13150.m00082	14972.m07025	13786.m00077	BMC10914	Wbm0647	14977.m04997	Wbm0055	13282.m00274	Wbm0311	BMC02577	12462.m00007	12939.m00035	14956.m00486	14972.m07093	14972.m07002	15217.m00021	14950.m01788	BMC08382	14947.m01124	14977.m04962	13902.m00089	14715.m01237
IPR003579	Ras small GTPase, Rab type	59	14972.m07586	14773.m00903	WB-contig_1159	14972.m07894	BMC11896	13247.m00717	WB-contig_192	BMC02941	BMC03608	14225.m00073	14972.m07359	BMC06825	BMC02410	14990.m07720	14961.m05012	14981.m02371	BMW00045	14972.m07471	14972.m07287	14972.m07783	13637.m00289	BMC01585	TC3046	14704.m00458	14990.m07738	BMC11817	14961.m04909	14977.m04935	14972.m07325	14972.m07591	14529.m00203	BMC09099	14961.m05305	13401.m00088	14494.m00083	14936.m00268	14972.m07619	14975.m04458	14907.m00556	14980.m02839	TC3036	15361.m00009	14974.m00816	14715.m01251	14770.m00169	TC3338	BMC06966
IPR013753	Ras	58	14773.m00903	WB-contig_1159	14972.m07894	BMC11896	WB-contig_192	BMC02941	BMW01523	BMC03608	14225.m00073	14972.m07359	BMC06825	BMC02410	14990.m07720	14961.m05012	14981.m02371	BMW00045	14972.m07471	14972.m07287	14972.m07783	13637.m00289	BMC01585	TC3046	14704.m00458	14990.m07738	BMC11817	14961.m04909	14977.m04935	14972.m07591	14529.m00203	BMC09099	14961.m05305	14494.m00083	14936.m00268	14972.m07619	14975.m04458	14907.m00556	14980.m02839	TC3036	15361.m00009	14974.m00816	14979.m04431	14715.m01251	TC3338	BMC06966	14990.m07964	14977.m04987	14972.m07326
IPR013090	Phospholipase A2, active site	57	WB-contig_1377	H30976	BMC07477	14363.m00051	14656.m00223	14961.m05236	12871.m00093	14575.m00064	14313.m00034	BMC06174	13538.m00206	BMC07002	14971.m02818	12410.m00011	14051.m00086	12816.m00072	BMC06279	14955.m00244	13286.m00093	14980.m02702	14922.m00063	BMC11895	14961.m05269	TC3428	13259.m00011	BMC01078	14470.m00033	13785.m00206	14973.m02698	14981.m02373	14992.m10984	14990.m07883	14387.m00338	14972.m07714	14447.m00009	14968.m01448	TC3426	15212.m00009	14972.m06949	14948.m00292	14932.m00511	13415.m00452	14982.m02252	BMC02923	BMC06362	14310.m00255	12707.m00100
IPR014021	Helicase superfamily 1 and 2 ATP-binding	56	14538.m00476	14080.m00070	BMC01890	BMC01588	14982.m02230	14206.m00120	14961.m05004	13367.m00046	13206.m00041	14744.m00190	BMC00648	14931.m00327	14990.m08007	14245.m00084	13951.m00034	14990.m07684	14990.m07932	BMC06677	13883.m00025	14992.m10921	Wbm0708	13579.m00040	Wbm0745	TC3421	14982.m02211	14623.m00077	14950.m01856	14992.m11022	14643.m00075	14562.m00125	14258.m00143	14156.m00023	13708.m00044	14262.m00042	14972.m07303	14965.m00420	14972.m07653	14972.m07148	14052.m00188	BMW00324	13637.m00283	13035.m00031	12601.m00333	14233.m00053	Wbm0635	BMC10716	14115.m00049
IPR000742	EGF-like, type 3	55	14465.m00018	13207.m00046	14973.m02660	14700.m00144	14990.m07722	12917.m00017	12479.m00026	14992.m11001	BMC08279	14975.m04391	15347.m00019	14992.m11401	14959.m00558	14992.m11294	TC3567	14979.m04598	14855.m00192	13574.m00032	14977.m04979	14961.m05205	14977.m04908	14979.m04599	14972.m07384	14982.m02254	14961.m04898	14667.m00131	12914.m00009	14968.m01464	14961.m04899	15347.m00020	13539.m00009	13618.m00049	14961.m05321	14972.m07883	14972.m07869	14990.m07723	14992.m11266	12939.m00035	12668.m00015	BMW00463	14972.m06990	14063.m00025	14907.m00576	14150.m00064	14921.m00201	14954.m01741	14992.m11193
IPR008161	Collagen helix repeat	55	13053.m00009	14961.m04921	BMW00134	14990.m07871	14975.m04416	14618.m00147	BMC04841	BMC08998	13953.m00015	14779.m00766	BMC06840	TC3095	TC3184	14039.m00113	BMC12506	14975.m04528	BMC09759	BMC12465	15503.m00021	TC2883	14807.m00009	15377.m00007	14961.m05355	14788.m00088	BMC06865	14196.m00043	14972.m07452	14919.m00199	BMC02455	BMC05172	WB-contig_1109	WB-contig_367	BMC06846	13491.m00026	BMC03905	14343.m00025	14972.m06999	TC3131	BMC12051	13271.m00048	13786.m00076	BMC05175	BMC07304	13768.m00013	AA675760	12761.m00009	BMC12467
IPR001452	Src homology-3	55	14971.m02844	BMW00335	14037.m00203	13497.m00180	14920.m00431	BMC02052	BMC05353	12496.m00297	14181.m00076	13405.m00010	14686.m00199	14990.m08029	12616.m00136	15502.m00014	12461.m00129	14500.m00154	12876.m00013	14977.m05004	13154.m00139	12491.m00043	CB329229	BMW00147	13742.m00024	14364.m00211	13621.m00027	14961.m05241	14037.m00207	15317.m00025	14954.m01653	14961.m05258	14972.m07294	14615.m00139	BMW01008	14975.m04377	12733.m00088	BU917693	13801.m00225	14954.m01582	14971.m02848	13464.m00246	BMW00687	14972.m07685	14972.m07719	14961.m05178	14972.m07015	BMC09197	14961.m04904
IPR001849	Pleckstrin-like	54	12451.m00033	14392.m00040	14992.m11305	12579.m00070	14990.m08049	14975.m04544	13155.m00076	14356.m00525	14979.m04585	14779.m00770	14972.m07228	14942.m00194	14972.m07437	12672.m00043	14542.m00052	12733.m00089	14500.m00154	14981.m02451	14992.m10904	14977.m05004	14972.m07867	13464.m00244	14992.m10822	WB-contig_1101	14037.m00207	15260.m00041	14972.m07340	14972.m07574	14975.m04377	BMC07944	14972.m07883	TC3549	14975.m04385	BMC06562	14954.m01737	12496.m00292	13928.m00023	14972.m07595	12912.m00039	14992.m11342	14975.m04426	14093.m00117	14961.m04994	14961.m05178	13485.m00063	13185.m00100	14567.m00027
IPR001356	Homeobox	54	14972.m07870	15160.m00040	14977.m04945	14950.m01838	14979.m04545	BMC07997	14253.m00153	14232.m00273	14979.m04635	BMC04179	14973.m02721	14990.m08150	14977.m05021	12600.m00110	13194.m00024	13424.m00013	15169.m00087	14546.m00097	13717.m00168	14628.m00170	13359.m00132	14990.m07781	13135.m00084	12898.m00011	14972.m07387	13214.m00023	14968.m01513	14972.m07259	14972.m07505	14930.m00324	14715.m01259	14975.m04498	14961.m05116	14355.m00223	14115.m00048	14962.m00666	WB-contig_1322	14954.m01724	14990.m08137	14977.m04944	14972.m07896	14037.m00191	14562.m00124	14972.m07659	14972.m07463	14961.m05300	WB-contig_1619
IPR008957	Fibronectin, type III-like fold	54	13507.m00011	14979.m04612	BMC12265	BMW01501	15108.m00022	14632.m00146	12504.m00034	12480.m00113	14972.m07537	12877.m00009	14974.m00803	WB-contig_1656	TC3494	12832.m00015	14429.m00009	14972.m07630	14972.m07433	14992.m11235	14972.m07096	14981.m02402	15059.m00092	14972.m06950	14975.m04336	BMC05907	14489.m00061	14419.m00090	15269.m00009	14905.m00128	12802.m00021	BMW01200	BMC07847	13317.m00178	12504.m00035	14451.m00037	13832.m00022	14972.m06949	12420.m00172	14975.m04335	TC2882	BMW01214	14758.m00156	13929.m00009	14992.m11156	15059.m00091	14341.m00010	15225.m00008	13355.m00152
IPR001650	Helicase, C-terminal	53	14538.m00476	14080.m00070	BMC02691	15368.m00019	BMC00916	BMC07150	14206.m00120	14961.m05004	13367.m00046	13206.m00041	14744.m00190	14348.m00099	14931.m00327	14486.m00067	14990.m08007	14245.m00084	13951.m00034	WB-contig_400	14990.m07684	14990.m07932	13883.m00025	14992.m10921	Wbm0708	13579.m00040	Wbm0745	14982.m02211	14623.m00077	14950.m01856	14992.m11022	14643.m00075	14562.m00125	14258.m00143	BMC06000	TC3714	14156.m00023	13708.m00044	14262.m00042	14972.m07303	14965.m00420	14990.m07747	14972.m07653	14972.m07148	14052.m00188	BMC06572	13035.m00031	14955.m00247	14233.m00053
IPR006210	EGF	52	14040.m00266	14465.m00018	14979.m04612	13207.m00046	14973.m02660	14700.m00144	14990.m07722	12917.m00017	12479.m00026	14992.m11001	BMC08279	14975.m04391	15347.m00019	14959.m00558	14992.m11294	TC3567	14979.m04598	14961.m05086	14855.m00192	12776.m00030	13574.m00032	14977.m04979	14961.m05205	14979.m04599	14972.m07384	14982.m02254	14961.m04898	12914.m00009	14968.m01464	14961.m04899	15347.m00020	13539.m00009	14961.m05321	14972.m07883	14972.m07869	14990.m07723	14992.m11266	BMW00463	14972.m06990	14063.m00025	14040.m00264	12527.m00017	14907.m00576	14150.m00064	14992.m11193	15523.m00008	14979.m04650
IPR003599	Immunoglobulin subtype	51	13750.m00020	13247.m00685	14990.m07978	WB-contig_1085	BMC05407	TC3134	14972.m07485	BMC08680	14848.m00007	14632.m00146	12504.m00034	13693.m00017	BMC06478	BMC11316	BMC09729	12610.m00011	14974.m00803	15558.m00007	15549.m00018	14972.m07630	14972.m07096	14972.m06950	TC3602	14489.m00061	15138.m00011	14992.m10984	BMC05927	13314.m00597	BMC07043	14947.m01144	14972.m07869	14975.m04511	14954.m01750	15274.m00010	12614.m00010	BMC06611	14972.m07420	14972.m07095	12673.m00009	14972.m07527	14975.m04486	BMC11578	14992.m10848	BMC00965	14779.m00774	14972.m07210	14990.m07930
IPR012340	Nucleic acid-binding, OB-fold	51	BMC00697	14981.m02412	Wbm0707	14012.m00014	14944.m00554	BMC03100	Wbm0012	BMC01068	15317.m00027	Wbm0059	TC3209	14972.m07031	TC3185	TC3032	14961.m05096	14361.m00188	Wbm0332	Wbm0211	TC3227	13695.m00208	BMB_gene_5	Wbm0131	TC2823	12825.m00024	BMC02027	BMC01549	Wbm0191	Wbm0251	BMC08489	BMC02627	Wbm0461	Wbm0538	BMW01027	WB-contig_265	Wbm0019	14873.m00236	15085.m00026	AW682783	TC3340	TC2943	14763.m00260	BMC02463	14992.m11152	14634.m00555	BMC12362	WB-contig_296	14599.m00271
IPR003577	Ras small GTPase, Ras type	51	14972.m07586	14773.m00903	WB-contig_1159	14972.m07894	BMC11896	WB-contig_192	BMC02941	14225.m00073	14972.m07359	BMC02410	14990.m07720	14961.m05012	14981.m02371	BMW00045	14972.m07471	14972.m07287	14972.m07783	13637.m00289	BMC01585	TC3046	14704.m00458	14990.m07738	BMC11817	14961.m04909	14977.m04935	14972.m07591	14529.m00203	BMC09099	14961.m05305	14936.m00268	14972.m07619	14975.m04458	14907.m00556	14980.m02839	TC3036	15361.m00009	14715.m01251	14770.m00169	TC3338	BMC06966	14990.m07964	14977.m04987	14972.m07326	14971.m02885	14967.m01523	WB-contig_203	14258.m00139
IPR001611	Leucine-rich repeat	50	14972.m07532	13359.m00135	14975.m04495	14317.m00277	13679.m00015	14950.m01870	14980.m02710	15345.m00019	14687.m00362	14637.m00181	14972.m06963	15329.m00016	WB-contig_377	14971.m02842	14221.m00064	15549.m00018	14971.m02784	14971.m02827	13618.m00052	14972.m07531	BMC00445	14979.m04543	14990.m08111	BMC12004	13951.m00035	BMC00918	BMC07730	TC3618	14968.m01461	13480.m00171	14686.m00197	14276.m00246	14779.m00761	BMW00463	14972.m07735	13800.m00011	13506.m00042	TC3245	14981.m02435	13951.m00036	14992.m10848	13698.m00031	BMC08535	14972.m07201	14643.m00077	14916.m00483	14961.m05155
IPR014001	DEAD-like helicases, N-terminal	49	14538.m00476	14080.m00070	BMC01588	14206.m00120	14961.m05004	13367.m00046	13206.m00041	14744.m00190	14348.m00099	14931.m00327	14990.m08007	14245.m00084	13951.m00034	14990.m07932	BMC06677	13883.m00025	14992.m10921	Wbm0708	13579.m00040	Wbm0745	TC3421	14982.m02211	14623.m00077	14950.m01856	14992.m11022	14643.m00075	14258.m00143	14156.m00023	13708.m00044	14262.m00042	14972.m07303	14965.m00420	14972.m07653	14972.m07148	14052.m00188	BMW00324	13637.m00283	13035.m00031	12601.m00333	14233.m00053	Wbm0635	14115.m00049	15278.m00010	14933.m00222	15114.m00092	BMW01310	14974.m00835
IPR001806	Ras GTPase	49	14972.m07586	14773.m00903	14972.m07894	BMC11896	BMC02941	BMC03608	14225.m00073	14972.m07359	BMC06825	14961.m05012	14981.m02371	BMW00045	14972.m07287	14972.m07783	13637.m00289	14972.m07694	TC3046	14990.m07738	BMC11817	14961.m04909	14977.m04935	14972.m07325	14972.m07591	14529.m00203	BMC09099	14961.m05305	14494.m00083	14936.m00268	Wbm0667	14972.m07619	14975.m04458	14907.m00556	14980.m02839	TC3036	15361.m00009	14974.m00816	14715.m01251	14770.m00169	TC3338	14990.m07964	14977.m04987	14971.m02885	14258.m00139	14990.m07634	BMC08278	14916.m00483	14979.m04572
IPR013026	Tetratricopeptide region	47	14961.m05127	14916.m00476	15150.m00062	14058.m00560	14471.m00054	14971.m02791	14379.m00150	BMC10047	13746.m00009	15276.m00013	14979.m04416	13307.m00098	12778.m00053	14124.m00050	14977.m05113	Wbm0481	14961.m04979	14975.m04548	BMC05814	13468.m00067	14972.m07062	14667.m00127	Wbm0694	14688.m00178	14546.m00096	12601.m00330	Wbm0311	BMC00564	BMC04090	14923.m00295	BMC01834	Wbm0525	14980.m02812	14567.m00026	12950.m00041	BMC07371	Wbm0671	14979.m04512	14459.m00245	14731.m01003	BMC01737	14961.m05093	WB-contig_375	14972.m07362	BMC03678	14616.m00145	BMC02874
IPR003578	Ras small GTPase, Rho type	46	14773.m00903	WB-contig_1159	14972.m07894	BMC11896	WB-contig_192	BMC02941	14225.m00073	14972.m07359	BMC02410	14990.m07720	14961.m05012	14981.m02371	BMW00045	14972.m07471	14972.m07287	14972.m07783	13637.m00289	TC3046	14704.m00458	14990.m07738	BMC11817	14972.m07591	14529.m00203	BMC09099	14961.m05305	14936.m00268	14972.m07619	14975.m04458	14907.m00556	14980.m02839	TC3036	15361.m00009	14715.m01251	TC3338	BMC06966	14990.m07964	14977.m04987	14972.m07326	14971.m02885	14967.m01523	WB-contig_203	14258.m00139	14990.m07634	BMC08278	14979.m04572	12480.m00116
IPR003439	ABC transporter related	46	Wbm0618	Wbm0203	14977.m04957	TC3634	Wbm0715	14980.m02665	15201.m00016	14455.m00021	14992.m11242	14955.m00259	14972.m07155	14206.m00121	BMC02434	TC3227	14961.m05269	BMC08364	14191.m00025	BMC00963	12930.m00030	13846.m00066	14742.m00022	Wbm0677	BMC06325	BMC05692	BMC06456	14977.m04876	14877.m00029	14977.m04958	Wbm0014	14552.m00107	TC3420	14990.m07926	14973.m02672	14972.m07845	13345.m00128	14992.m10824	14708.m00026	14972.m07398	Wbm0263	14990.m07760	Wbm0023	14731.m00997	Wbm0178	14774.m00094	14978.m00012	Wbm0216
IPR001781	LIM, zinc-binding	45	14179.m00015	14232.m00273	N44375	BMW00937	12628.m00036	BMC03366	TC3282	TC3026	WB-contig_979	BMC12479	14954.m01621	TC3576	14972.m06954	14961.m05299	14972.m07233	TC2916	BMC00173	14972.m07242	14990.m07781	WB-contig_228	14364.m00211	BMC08319	BMC00032	15104.m00056	BMC10860	BMC10980	TC2917	BMC04928	TC3009	BMC01510	BMW00241	14115.m00048	BMC00031	14037.m00191	14977.m04962	BMW01581	BMC02591	14961.m05300	AA454417	WB-contig_1619	13708.m00045	BMC03906	WB-contig_382	BMW01522	BMW00449
IPR001993	Mitochondrial substrate carrier	45	H30976	BMC01067	14972.m07356	WB-contig_240	13736.m00401	WB-contig_1344	BMC00495	BMC09192	14972.m06946	13325.m00231	14749.m00215	14958.m00349	TC3147	BMC01810	BMC00079	14961.m05176	14972.m07558	BMC10388	WB-contig_1133	BMC11895	13834.m00092	15484.m00015	14294.m00132	BMC10608	BMC01313	BMC04146	WB-contig_1254	TC3497	WB-contig_1460	BMC09911	BMC06708	13834.m00093	BMC06176	13466.m00202	13159.m00054	14930.m00335	12584.m00065	BMC02923	BMC07811	14208.m00920	14954.m01745	14547.m00013	WB-contig_1419	BMC06750	WB-contig_1580
IPR000152	Aspartic acid and asparagine hydroxylation site	44	14040.m00266	14224.m00311	14979.m04612	13366.m00258	13207.m00046	14973.m02660	14700.m00144	14981.m02448	12917.m00017	12479.m00026	14992.m11001	14286.m00009	BMC08279	14975.m04391	14856.m00085	15347.m00019	13388.m00074	14959.m00558	14992.m11294	14979.m04598	14972.m07637	14855.m00192	13574.m00032	14977.m04979	14979.m04599	14972.m07384	14982.m02254	14961.m04898	12914.m00009	14968.m01464	TC3172	14961.m04899	14961.m05321	14977.m04876	14972.m07883	14972.m07869	TC3647	14063.m00025	14040.m00264	14150.m00064	13724.m00013	14979.m04597	14238.m00041	14971.m02887
IPR006201	Neurotransmitter-gated ion-channel	44	14977.m05081	14765.m00808	14095.m00099	13366.m00258	14953.m00217	14880.m00012	TC3300	BMC00869	BMW00963	14971.m02818	14961.m04947	13387.m00011	TC3801	14268.m00019	BMC07330	BMC03952	14990.m07846	14990.m07886	12596.m00127	WB-contig_1157	WB-contig_1297	14975.m04435	WB-contig_1186	14981.m02466	14975.m04413	14972.m07453	12627.m00072	12426.m00014	14981.m02413	14961.m05354	13961.m00025	14977.m05025	13355.m00159	14972.m07814	14977.m05083	14972.m07533	14979.m04389	BMC00073	12737.m00154	13211.m00019	14972.m07454	BMC07008	14972.m07336	14504.m00062
IPR013128	Peptidase C1A, papain	44	14280.m00062	15362.m00008	BMC00991	BMC06482	WB-contig_1301	WB-contig_350	BMC11810	14248.m00682	14407.m00017	TC2856	BMC01842	WB-contig_253	13240.m00055	WB-contig_1689	BMC11985	BMBC_gene_63	BMC02319	BMC11984	BMC06080	14971.m02893	14623.m00072	BMC07601	15434.m00032	BMC06248	BMC01348	14961.m05243	12633.m00021	BMC11306	BMC00098	BMC04934	14665.m00020	13240.m00053	BMC00254	BMC00324	14952.m01370	BMC05457	BMB_gene_9	BMW00062	14665.m00019	BMC11791	15075.m00032	BMW00025	BMC01283	BMC04302
IPR008985	Concanavalin A-like lectin/glucanase	44	BMC05705	14972.m07417	14973.m02660	14700.m00144	14677.m00170	BMC00041	14992.m10905	14990.m07979	BMC12461	15046.m00029	15155.m00018	14990.m07733	TC2960	14954.m01590	14977.m04979	14977.m04908	BMC01492	14961.m04898	BMC09784	BMC07434	14731.m00981	14981.m02387	BMC08378	BMC12471	TC2855	BMC06396	14961.m05321	NP274646	14992.m11266	12668.m00015	14972.m06990	TC2889	12527.m00017	14907.m00576	14474.m00021	14529.m00201	BMC06194	BMC11477	BMC03611	BMB_gene_21	13724.m00013	14979.m04650	14972.m07868	BMC00085
IPR001534	Transthyretin-like	43	BMC12158	14164.m00122	14972.m07700	14026.m00009	AA592049	BMC07575	BMC04799	14830.m00078	AA199949	TC2989	BMC06726	14972.m07499	BMC11967	TC3304	TC2870	AA841139	BMC02302	14486.m00069	TC3155	BMC12068	14979.m04507	BMC02886	TC3059	BMC05679	BMC03932	13250.m00031	BMC01088	TC2869	TC2944	14303.m00140	14830.m00077	BMC04373	TC3177	BMC11893	BMC03479	14972.m07686	14977.m04975	14830.m00076	14950.m01788	TC2918	BMC05128	TC8116	TC2905
IPR000387	Protein-tyrosine phosphatase, Tyr-specific/dual-specificity type	43	13818.m00243	14972.m07305	14971.m02866	14975.m04337	14632.m00146	14938.m00343	14977.m05111	14977.m04921	14990.m08166	14232.m00274	14890.m00119	BMC05413	14406.m00030	14954.m01613	15104.m00055	15131.m00093	14916.m00480	14781.m00051	BMC06441	13467.m00112	14977.m05086	BMC02925	14961.m04985	14362.m00107	14271.m00279	BMC09065	BMC05356	14992.m11131	14977.m05061	14763.m00257	14057.m00075	13772.m00027	14972.m07020	12451.m00032	BMC02908	TC3678	12670.m00021	BMC01596	14285.m00052	14943.m00193	14605.m00050	14972.m07798	14967.m01568
IPR003598	Immunoglobulin subtype 2	43	13750.m00020	13247.m00685	14990.m07978	BMC05407	TC3134	14972.m07485	14848.m00007	15108.m00022	12504.m00034	13693.m00017	BMC06478	BMC11316	BMC09729	12610.m00011	14974.m00803	15549.m00018	14972.m07630	14972.m07096	TC3621	14489.m00061	15138.m00011	14992.m10984	13314.m00597	14947.m01144	14975.m04511	14977.m05046	14954.m01750	15274.m00010	12614.m00010	BMC00128	BMC06611	14972.m07420	14972.m07095	12673.m00009	14972.m07527	14975.m04486	14992.m10848	14779.m00774	14972.m07210	14990.m07930	12578.m00017	14972.m07389	14979.m04613
IPR001584	Integrase, catalytic core	42	14972.m07066	14098.m00043	14990.m07657	14972.m07075	14961.m05059	13184.m00044	14972.m07678	13275.m00188	13872.m00024	14972.m07170	14544.m00115	12592.m00014	14972.m07585	14072.m00011	14950.m01823	14013.m00069	13167.m00009	14661.m00101	13964.m00015	14990.m07731	13135.m00080	14687.m00364	12821.m00152	15535.m00016	14454.m00096	14707.m00122	13247.m00704	14941.m00154	14203.m00046	13029.m00009	14943.m00194	14319.m00097	14867.m00034	14378.m00174	14687.m00370	13247.m00700	13620.m00252	15132.m00030	14944.m00533	14990.m08132	14972.m07312	14927.m00099
IPR003961	Fibronectin, type III	42	13507.m00011	BMC12265	BMW01501	15108.m00022	14632.m00146	12504.m00034	12480.m00113	14972.m07537	14974.m00803	WB-contig_1656	TC3494	12832.m00015	14972.m07630	14972.m07433	14992.m11235	14972.m07096	14981.m02402	14972.m06950	BMC05907	14489.m00061	14419.m00090	15269.m00009	14905.m00128	BMW01200	13317.m00178	12504.m00035	13832.m00022	14972.m06949	14975.m04335	BMW01214	14758.m00156	13929.m00009	14992.m11156	15059.m00091	15225.m00008	13355.m00152	14804.m00022	14972.m07527	14972.m07210	12578.m00017	15487.m00008	14979.m04613
IPR008962	PapD-like	42	14947.m01130	BMC11854	14640.m00205	14973.m02615	BMC01685	14239.m00341	BMC10976	13545.m00021	14972.m07461	BMC08864	14977.m05089	14409.m00239	BMC12409	TC2925	15304.m00111	14992.m11021	14338.m00009	14979.m04436	W59878	14775.m00063	14920.m00423	BMW01382	BMC03644	BMC11961	BMC05868	BMC03962	TC2926	BMC12408	14981.m02446	14965.m00420	BMC04088	14295.m00008	BMC06637	14968.m01476	BMC08839	14973.m02652	14975.m04420	BMC12411	BMC10965	BMC02125	14961.m05310	14330.m00202
IPR011545	DEAD/DEAH box helicase, N-terminal	42	14080.m00070	BMC01588	BMC07150	BMC06455	14206.m00120	13367.m00046	14744.m00190	14931.m00327	BMC04281	14245.m00084	14990.m07684	14990.m07932	BMC06677	13883.m00025	14992.m10921	Wbm0708	13579.m00040	Wbm0745	14696.m00209	TC3421	14623.m00077	14950.m01856	14992.m11022	14643.m00075	14156.m00023	13708.m00044	14262.m00042	14965.m00420	BMC11482	14972.m07653	14972.m07148	BMW00324	13637.m00283	13035.m00031	13455.m00080	12601.m00333	14233.m00053	Wbm0635	BMC10716	14115.m00049	15278.m00010	15114.m00092
IPR013098	Immunoglobulin I-set	42	13247.m00685	14990.m07978	WB-contig_1085	BMC05407	TC3134	14972.m07485	14848.m00007	15108.m00022	12504.m00034	BMC09729	12610.m00011	14974.m00803	TC2927	15558.m00007	15549.m00018	14972.m07630	TC3621	TC3602	14489.m00061	WB-contig_1306	BMW01200	15138.m00011	14992.m10984	13314.m00597	14467.m00093	14947.m01144	13426.m00019	14975.m04511	14972.m06949	14954.m01750	15274.m00010	BMC02884	BMC00128	BMC06611	14972.m07420	12673.m00009	BMC05008	14972.m07527	BMC11578	14992.m10848	14990.m07930	12578.m00017
IPR001623	Heat shock protein DnaJ, N-terminal	42	14123.m00082	BMC06334	14961.m05295	14982.m02220	BMC02448	13415.m00442	14980.m02701	14979.m04455	Wbm0033	15097.m00071	14992.m10870	BE352795	AA509079	14972.m07856	14861.m00021	12682.m00009	BMC02094	TC3243	BMC04991	12420.m00171	14977.m04989	14990.m07837	14975.m04531	14794.m00097	14972.m07607	Wbm0785	14990.m08047	14930.m00327	14208.m00911	13772.m00027	14330.m00197	BMC06805	14977.m05067	14248.m00683	AA054899	14053.m00122	Wbm0758	14961.m05093	TC3145	13357.m00089	15097.m00072	TC3776
IPR011011	Zinc finger, FYVE/PHD-type	40	15329.m00017	14961.m05165	BMC02784	15496.m00008	14349.m00108	BMC06420	13282.m00268	14975.m04380	14985.m00041	14972.m07867	14271.m00291	TC3314	14303.m00139	13238.m00068	13075.m00123	14705.m00190	14599.m00260	BMC01958	12539.m00102	14990.m08030	13247.m00694	14980.m02782	WB-contig_1617	14977.m05050	14972.m07639	14954.m01737	14975.m04552	14972.m07595	14990.m08137	15145.m00020	14529.m00206	BMC05921	13735.m00086	BMW01392	12405.m00009	14977.m04950	14992.m11356	14945.m00264	14972.m07438	BMW00928
IPR002347	Glucose/ribitol dehydrogenase	40	14243.m00195	14992.m11027	14243.m00192	Wbm0310	Wbm0470	BMW00942	14243.m00191	BMC03632	BMC10521	13247.m00712	13464.m00237	13247.m00711	14979.m04387	14962.m00675	14950.m01810	BMC05181	TC3782	14236.m00034	BMC03138	BMC02762	14972.m07022	14972.m07123	14979.m04432	15142.m00020	14702.m00393	BMC05692	WB-contig_1596	BMC07235	14243.m00193	14122.m00158	BMC11001	BMC05678	BMC00276	BMC10232	BMC00580	BMC02768	14990.m07901	Wbm0475	TC3795	BMC11322
IPR011598	Helix-loop-helix DNA-binding	40	BMC10100	14967.m01539	14950.m01798	14977.m04873	13419.m00010	14408.m00071	15123.m00022	14958.m00338	15137.m00046	14731.m00989	15027.m00013	14990.m08096	TC3779	14961.m05142	14615.m00142	14971.m02806	15056.m00018	14954.m01667	15136.m00016	WB-contig_1263	13637.m00284	14731.m01008	12398.m00015	14975.m04451	13332.m00192	14058.m00579	BMC06244	13415.m00436	14963.m01770	14972.m07592	14977.m05013	14459.m00238	14979.m04447	14973.m02637	12424.m00019	13058.m00015	14958.m00339	14975.m04517	14972.m07877	13401.m00091
IPR001881	EGF-like calcium-binding	39	14040.m00266	14979.m04612	13207.m00046	14973.m02660	12917.m00017	12479.m00026	14992.m11001	BMC08279	14525.m00162	14975.m04391	15347.m00019	13388.m00074	14959.m00558	14992.m11294	14979.m04598	14855.m00192	13574.m00032	14977.m04979	14979.m04599	14972.m07384	14982.m02254	14961.m04898	12914.m00009	14968.m01464	14961.m04899	15347.m00020	13539.m00009	14961.m05321	14972.m07883	14972.m07869	14063.m00025	14040.m00264	14907.m00576	14150.m00064	13724.m00013	14979.m04597	14979.m04483	14238.m00041	14971.m02887
IPR004843	Metallophosphoesterase	38	12903.m00103	13350.m00135	BMC11564	12932.m00087	BMC05158	BMC08365	14992.m11146	BMC05108	14108.m00010	13412.m00011	14929.m00396	14954.m01731	14972.m07376	14765.m00807	14977.m05065	14938.m00332	BMC05780	12521.m00082	BMC10182	TC3582	14992.m11122	Wbm0277	13920.m00455	BMC06943	BMC04147	14992.m11215	14992.m11121	BMC10345	BMC02292	12575.m00215	14946.m00541	14990.m07866	14450.m00177	14992.m11299	12736.m00018	12778.m00054	14979.m04468	14659.m00191
IPR007125	Histone core	38	12698.m00330	BMC02205	14972.m07748	TC3087	14950.m01791	TC2941	TC9419	12743.m00017	BMC00307	TC3749	14500.m00158	12698.m00329	14972.m07711	13648.m00017	BMC06809	12698.m00326	14538.m00482	14972.m07436	BMC00572	TC3083	WB-contig_259	TC2890	TC3379	TC2891	14990.m07995	BMC00260	BMC12336	BMC12337	BMC05757	BMC00749	BMC06096	BMC07329	14972.m07028	BMC01609	BMC00764	BMC00817	BMC00741	BMC12338
IPR008042	Retrotransposon, Pao	38	14690.m00147	14013.m00068	14586.m00134	14972.m07593	14319.m00095	14686.m00194	14972.m07066	14707.m00120	14961.m05059	12528.m00038	14972.m07678	14924.m00117	13275.m00188	14587.m00058	14544.m00115	14990.m08133	14990.m07656	15226.m00014	13167.m00009	13247.m00701	14408.m00074	14954.m01646	14867.m00035	13315.m00135	14263.m00014	14941.m00153	14454.m00096	14972.m07675	14943.m00194	14378.m00174	14972.m07074	15535.m00017	15132.m00030	14713.m00188	14972.m07312	14931.m00322	14927.m00099	15226.m00013
IPR000608	Ubiquitin-conjugating enzyme, E2	38	14961.m05220	BMC11803	14980.m02833	AA114435	TC3297	BMC01301	14956.m00488	14975.m04463	BMC05270	WB-contig_411	BMC02605	13415.m00444	TC3173	BMC07138	BMC03352	14612.m00128	14956.m00533	BMC01114	14975.m04464	14956.m00535	BMC01206	BMC01741	14356.m00511	WB-contig_334	BMC00982	AA089358	TC3276	14796.m00100	14971.m02884	WB-contig_1088	WB-contig_282	BMC05036	14990.m07697	14972.m07640	14229.m00039	BMC07116	14950.m01787	15215.m00046
IPR013320	Concanavalin A-like lectin/glucanase, subgroup	38	BMC05705	14972.m07417	14973.m02660	14700.m00144	14677.m00170	BMC00041	14992.m10905	BMC12461	15046.m00029	15155.m00018	14990.m07733	TC2960	14954.m01590	14977.m04979	14977.m04908	BMC01492	BMC09784	BMC07434	14731.m00981	14981.m02387	BMC08378	TC2855	BMC06396	14961.m05321	NP274646	12668.m00015	14972.m06990	TC2889	14907.m00576	14474.m00021	14529.m00201	BMC06194	BMC11477	BMC03611	BMB_gene_21	13724.m00013	14972.m07868	BMC00085
IPR008973	C2 calcium/lipid-binding region, CaLB	38	13562.m00088	12392.m00015	14961.m05295	13175.m00135	14294.m00135	14992.m11223	BMC00683	BMW00097	14915.m00156	14956.m00522	14799.m00203	14979.m04537	14992.m10812	13514.m00065	14972.m07369	BMC03163	14992.m10814	15295.m00026	WB-contig_1579	14990.m07629	14992.m11098	14954.m01611	TC3611	14975.m04377	14990.m07820	14788.m00090	14972.m07308	14990.m07823	12612.m00250	14954.m01688	14990.m07630	14612.m00127	TC3116	14992.m11140	12480.m00117	14972.m07737	14242.m00097	14990.m08144
IPR008266	Tyrosine protein kinase, active site	38	BMC05880	15433.m00009	14656.m00227	12877.m00009	14968.m01457	12616.m00136	14601.m00159	14961.m05246	13139.m00017	13658.m00038	14990.m07872	14961.m05263	14409.m00247	14977.m05069	14979.m04603	BMC09276	14990.m07989	14419.m00090	12802.m00021	12830.m00013	13628.m00023	14979.m04506	14920.m00433	14950.m01814	14954.m01582	14992.m11188	14971.m02848	14974.m00810	TC2875	12526.m00073	14961.m05239	14971.m02877	14992.m11020	14178.m00091	14975.m04512	14450.m00172	14990.m07765	BMC07026
IPR000242	Protein-tyrosine phosphatase, receptor/non-receptor type	37	BMC10705	13818.m00243	14971.m02866	14975.m04337	BMC00899	14632.m00146	14977.m05111	14977.m05112	14977.m04921	14232.m00274	14890.m00119	BMC05413	14599.m00262	BMC05756	BMC02527	15104.m00055	15131.m00093	13467.m00112	14977.m05086	BMC07459	BMC02925	14961.m04985	14362.m00107	TC3317	14992.m11131	14977.m05061	AI919611	14057.m00075	13772.m00027	12451.m00032	14977.m04923	BMC02908	TC3678	12670.m00021	14285.m00052	14972.m07798	14967.m01568
IPR000535	Major sperm protein	36	14947.m01130	BMC11854	14640.m00205	14973.m02615	BMC01685	14239.m00341	BMC10976	13545.m00021	14972.m07461	14977.m05089	14409.m00239	BMC12409	TC2925	15304.m00111	14992.m11021	14338.m00009	14979.m04436	W59878	BMC03644	BMC11961	BMC05868	BMC03962	TC2926	BMC12408	14981.m02446	BMC04088	14295.m00008	BMC06637	14968.m01476	BMC08839	14973.m02652	14975.m04420	BMC12411	BMC10965	BMC02125	14961.m05310
IPR004088	K Homology, type 1	36	BMC01214	BMC06723	TC3327	WB-contig_1330	14459.m00239	15296.m00009	14992.m11202	BMC11839	14963.m01776	14979.m04504	14181.m00072	14961.m05096	TC2897	BMC00233	14990.m07786	BMC02000	14955.m00243	14645.m00186	12844.m00021	14459.m00240	14961.m05107	BMC07821	14992.m11050	14585.m00048	13315.m00139	13311.m00340	13169.m00067	BMW01243	13261.m00259	Wbm0538	AA933496	Wbm0019	14975.m04540	TC3128	BMC00898	13066.m00244
IPR003959	AAA ATPase, core	36	14365.m00039	BMC08004	BMC00837	14923.m00293	Wbm0434	BMC00725	BMC01388	14961.m04975	BMC03486	TC3135	14992.m11288	15032.m00058	BMC11325	14037.m00192	14982.m02207	Wbm0181	14973.m02603	BMC07923	Wbm0551	BMC03226	BMC01684	14990.m08060	14980.m02817	WB-contig_1019	WB-contig_466	14204.m00111	Wbm0252	14239.m00346	WB-contig_1499	14992.m11046	Wbm0150	14894.m00088	12688.m00060	14990.m07862	BMC07264	14980.m02684
IPR000980	SH2 motif	36	14992.m10941	14974.m00830	15433.m00009	BMW00335	13175.m00136	14255.m00044	14992.m10862	13405.m00010	14761.m00204	14979.m04602	14929.m00390	BMC08758	14500.m00154	14609.m00096	14977.m05069	13700.m00011	14037.m00207	BMC10235	14975.m04377	14980.m02736	14973.m02697	BMC08299	14979.m04506	14972.m06983	14950.m01814	14954.m01582	13293.m00127	14971.m02848	14974.m00810	12526.m00073	14972.m07685	13415.m00448	14972.m07627	14599.m00271	14992.m11020	14178.m00091
IPR000626	Ubiquitin	35	BMC00134	14972.m07491	TC2919	BMC07173	14920.m00410	14977.m04894	BMC00204	BMC01808	14979.m04551	14972.m07643	TC3076	TC3005	14990.m07918	BMC02040	TC3055	15180.m00016	AW562072	BMC03367	BMC00386	TC3432	TC3075	14972.m07159	13066.m00233	14979.m04562	BMC10982	TC3365	BMC06510	WB-contig_272	12613.m00116	13818.m00235	BMC09190	14761.m00205	TC3251	WB-contig_1111	H77264
IPR001507	Endoglin/CD105 antigen	35	14977.m04919	14965.m00430	14600.m00101	14656.m00223	TC2811	14972.m07864	14968.m01501	14264.m00012	BMC06987	14245.m00087	14438.m00026	14812.m00011	14972.m07334	WB-contig_405	14950.m01808	15543.m00008	BMC07645	14980.m02802	15163.m00127	14975.m04414	14479.m00136	15429.m00010	14972.m07878	14623.m00073	WB-contig_189	15064.m00016	12864.m00050	14981.m02405	TC3654	BMC03471	TC2867	14245.m00086	14961.m05105	13379.m00020	14979.m04597
IPR008946	Nuclear hormone receptor, ligand-binding	35	14961.m05067	14208.m00909	14105.m00029	14246.m00078	14961.m05213	14141.m00013	14771.m00161	BMC08142	14980.m02830	14944.m00540	14972.m07560	BMC10387	14990.m08158	12976.m00013	15311.m00008	14961.m04922	13195.m00046	14972.m07750	15295.m00026	14971.m02788	14990.m08124	14098.m00041	14065.m00027	13730.m00012	14972.m07402	14418.m00019	14522.m00056	14971.m02789	13089.m00015	14366.m00015	TC3525	14972.m07715	14972.m07171	14972.m07680	14890.m00117
IPR002198	Short-chain dehydrogenase/reductase SDR	35	14992.m11027	14243.m00192	Wbm0310	BMW00942	14243.m00191	14278.m00071	BMC10521	13247.m00712	13464.m00237	13247.m00711	14979.m04387	14962.m00675	14950.m01810	BMC05181	TC3782	14236.m00034	BMC03138	BMC06640	BMC02762	14972.m07480	14972.m06957	14972.m07123	14979.m04432	BMC05692	13542.m00026	14243.m00193	14122.m00158	BMC05678	BMC00580	BMC02768	13449.m00082	14990.m07901	Wbm0475	TC3795	BMC11322
IPR008978	HSP20-like chaperone	35	WB-contig_1242	BMW01006	13894.m00035	TC3565	14907.m00563	BMC00498	BMC12234	BMC00196	BMC04270	14952.m01375	BMC08514	TC2781	TC3115	14952.m01376	TC3642	14950.m01863	14972.m07594	14554.m00237	TC2833	14773.m00908	TC2859	14973.m02593	TC3162	BMC02059	TC2783	BMC11851	TC2834	W59873	13293.m00125	BMC00743	15334.m00009	14239.m00338	13314.m00590	TC2782	WB-contig_185
IPR006209	EGF-like	35	14465.m00018	14979.m04612	13207.m00046	14973.m02660	14700.m00144	BMC08279	14975.m04391	15347.m00019	14959.m00558	14992.m11294	TC3567	14979.m04598	14977.m04979	14961.m05205	14961.m04898	12914.m00009	14968.m01464	14961.m04899	15347.m00020	13539.m00009	13618.m00049	14961.m05321	14972.m07869	BMW00463	14972.m06990	14040.m00264	14907.m00576	14150.m00064	14954.m01741	13724.m00013	14979.m04650	14972.m07487	14979.m04597	14979.m04483	14979.m04613
IPR000834	Peptidase M14, carboxypeptidase A	34	14990.m07993	13350.m00129	Wbm0133	Wbm0478	12725.m00011	14961.m05218	13095.m00010	14369.m00047	14980.m02814	BMC03018	14493.m00039	14715.m01253	13535.m00025	14802.m00035	14519.m00041	13717.m00169	BMW00756	14992.m11238	14424.m00383	BMC06796	14990.m07650	14977.m04890	14667.m00129	14538.m00474	14990.m08060	CB338253	14679.m00162	15059.m00091	14972.m07829	14990.m08110	BMW00819	14992.m10848	BMC07955	14974.m00835
IPR008451	Chromadorea ALT	34	BMC06715	BMW00014	BMC12198	TC2835	BMC11647	BMC10337	TC7951	TC2836	14059.m00045	15069.m00024	14863.m00021	TC2759	TC2837	14323.m00082	TC2758	H16486	14687.m00358	TC2760	TC2757	15014.m00008	BMC00271	15013.m00154	BMC12196	BMC12195	BMC05586	14679.m00162	BMC11645	BMC00123	BMW00290	BMC00213	BMC07758	BMC11688	13217.m00013	14399.m00013
IPR000169	Peptidase, cysteine peptidase active site	34	14280.m00062	WB-contig_1301	WB-contig_350	BMC11810	14248.m00682	TC2856	BMC01842	WB-contig_253	15229.m00015	14979.m04645	14981.m02423	BMC09359	BMBC_gene_63	BMC02319	14971.m02893	14623.m00072	BMC07601	15434.m00032	BMC06248	BMC01348	TC3234	14961.m05243	14907.m00571	TC2917	BMC00098	14977.m04931	14963.m01775	14239.m00343	14758.m00156	BMC05457	14974.m00823	15075.m00032	TC2881	BMC04302
IPR001628	Nuclear hormone receptor, DNA-binding	34	14961.m05067	14208.m00909	14246.m00078	14990.m08126	14141.m00013	BMC07709	AW179868	14980.m02830	14944.m00540	14972.m07560	14961.m05068	15325.m00024	12976.m00013	15311.m00008	14961.m04922	13195.m00046	14972.m07750	14944.m00537	14065.m00027	14972.m07402	14777.m00103	BMC04981	14961.m05214	13370.m00108	14522.m00056	14098.m00042	14971.m02789	BMC07723	BMC05061	TC3525	14972.m07171	14796.m00099	14972.m07680	14890.m00117
IPR011701	Major facilitator superfamily MFS_1	34	13920.m00454	12575.m00209	14239.m00337	BMC04093	14992.m11245	14958.m00357	BMW00209	14178.m00093	Wbm0359	14731.m00991	14972.m07890	14569.m00220	14972.m07741	14990.m07683	BMC04163	Wbm0201	Wbm0167	13343.m00025	BMC07797	14178.m00094	Wbm0004	BMC07810	12662.m00010	14099.m00135	13437.m00027	14683.m00063	14285.m00048	14950.m01812	Wbm0011	14954.m01728	14756.m00054	14232.m00277	14099.m00132	14979.m04385
IPR000668	Peptidase C1A, papain C-terminal	33	14280.m00062	BMC00991	BMC06482	WB-contig_1301	WB-contig_350	BMC11810	14248.m00682	BMC06142	TC2856	BMC01842	WB-contig_253	13240.m00055	BMBC_gene_63	BMC02319	BMC11984	BMC06080	14971.m02893	14623.m00072	BMC07601	15434.m00032	BMC06248	BMC01348	14961.m05243	12633.m00021	BMC11306	BMC00098	14665.m00020	14952.m01370	BMC05457	BMB_gene_9	BMC11791	15075.m00032	BMC04302
IPR005312	Protein of unknown function DUF1759	32	14013.m00068	13689.m00027	14586.m00134	14710.m00267	14707.m00119	14761.m00192	14944.m00535	14408.m00075	14544.m00115	12964.m00011	14378.m00172	14972.m07729	14594.m00165	14761.m00196	BMW01150	12824.m00012	14972.m06979	13928.m00024	14713.m00187	13874.m00016	14232.m00263	14656.m00219	14943.m00194	14965.m00413	12416.m00009	15123.m00021	12791.m00115	14713.m00188	13223.m00106	15079.m00017	14931.m00322	12916.m00014
IPR006662	Thioredoxin-related	32	BMC00819	TC2998	TC3040	14981.m02379	14979.m04394	BMC04969	14972.m07306	BMC03423	14796.m00102	BMC00153	TC2846	14979.m04645	14937.m00487	TC3236	BMC10097	TC3527	WB-contig_376	14907.m00571	Wbm0608	14992.m11018	BMC12191	14990.m08047	14972.m06976	14637.m00177	BMC04377	14920.m00415	BMC06499	14950.m01799	TC3364	13346.m00181	14990.m08071	WB-contig_544
IPR003392	Patched	32	13562.m00091	14954.m01651	14915.m00157	WB-contig_1279	13210.m00167	13562.m00092	14952.m01372	14276.m00252	14977.m04867	13210.m00168	14773.m00905	13756.m00013	14990.m07688	BMW00453	14479.m00130	12598.m00174	BU781174	14990.m07689	15285.m00016	14651.m00257	14552.m00107	13562.m00090	BMW00252	14954.m01571	14954.m01650	14686.m00195	14972.m07399	14972.m07398	BMC09270	BMC02660	14972.m07079	BMW00011
IPR000210	BTB/POZ-like	32	13294.m00110	15188.m00017	14147.m00023	14796.m00103	14947.m01146	14971.m02826	14968.m01519	14208.m00918	12634.m00016	13459.m00027	15284.m00018	12506.m00096	15104.m00057	TC3744	14332.m00026	14773.m00906	14298.m00109	14990.m08158	14907.m00566	14980.m02803	14992.m11204	14990.m07758	13247.m00710	14945.m00262	13193.m00035	13464.m00241	BMC08088	14992.m11263	14980.m02816	14583.m00119	14355.m00217	14975.m04319
IPR011047	Quinonprotein alcohol dehydrogenase-like	32	WB-contig_1163	14773.m00922	14990.m07783	14237.m00402	BMC01534	WB-contig_1064	14990.m08119	13920.m00453	14975.m04474	WB-contig_204	14920.m00429	13143.m00017	14973.m02706	14972.m07893	BMC04087	14992.m10849	14981.m02419	BMC03061	BMC07493	15131.m00095	BMW01567	14973.m02707	14972.m07188	BMC00657	BMW01088	BMC08531	Wbm0560	WB-contig_1017	BMC00472	15293.m00016	BMC07295	14387.m00347
IPR006202	Neurotransmitter-gated ion-channel ligand-binding	32	14977.m05081	14765.m00808	13366.m00258	14880.m00012	TC3300	BMC00869	14971.m02818	14961.m04947	13387.m00011	14268.m00019	14990.m07886	14975.m04435	WB-contig_1186	14981.m02466	14975.m04413	14972.m07453	12627.m00072	12426.m00014	14981.m02413	14961.m05354	13961.m00025	14977.m05025	13355.m00159	14972.m07814	14977.m05083	14972.m07533	14979.m04389	BMC00073	12737.m00154	14992.m10946	14972.m07336	14504.m00062
IPR001005	SANT, DNA-binding	32	BMC11499	BMC00551	13376.m00018	14972.m07143	14773.m00922	BMC00189	14525.m00162	14972.m07244	WB-contig_295	14115.m00051	12458.m00015	14972.m07725	14963.m01795	BMW00530	14709.m00046	13500.m00095	15476.m00018	14616.m00146	14972.m07614	14961.m05239	14972.m07388	14356.m00517	14594.m00168	14111.m00041	14963.m01773	14916.m00494	14643.m00072	14992.m11133	14709.m00045	14974.m00835	13845.m00013	TC3360
IPR007114	Major facilitator superfamily	31	TC3512	14239.m00337	BMC04093	14992.m11245	14958.m00357	Wbm0359	14731.m00991	14972.m07890	14569.m00220	BMC02422	BMW00263	14972.m07741	BMC04163	Wbm0201	Wbm0167	13343.m00025	BMC07797	Wbm0004	13980.m00021	14099.m00135	13437.m00027	14683.m00063	12688.m00061	14950.m01812	14968.m01488	Wbm0011	14954.m01728	14756.m00054	14950.m01846	14099.m00132	14979.m04385
IPR004000	Actin/actin-like	31	TC8514	BMC07213	14981.m02421	TC2815	BMC01127	14204.m00105	BMC12318	14258.m00140	BMC00007	WB-contig_1214	BMC06226	BMC12317	14331.m00085	W91827	BMC00857	AA545902	14965.m00432	BMC00987	BMC12036	14972.m07768	BMC11767	TC2813	14560.m00069	BMC01680	BMC00424	14204.m00104	BMC00540	TC2814	14833.m00142	14594.m00167	BMC06331
IPR008991	Translation protein SH3-like	31	R47620	BMC00082	BMC01550	14981.m02443	WB-contig_374	13436.m00048	BMC12066	BMC00336	WB-contig_1366	AA257567	TC2886	WB-contig_999	Wbm0131	Wbm0652	WB-contig_210	14446.m00021	BMC01536	WB-contig_1110	14972.m07032	AA417393	13473.m00076	13736.m00398	AA257264	Wbm0330	BMC00059	BMC01506	TC2908	Wbm0338	TC2969	TC2996	BMC07761
IPR010920	Like-Sm ribonucleoprotein-related, core	30	14676.m00104	TC3031	14954.m01719	WB-contig_1431	14091.m00044	14230.m00219	BMC01924	14916.m00482	BMC03474	14972.m07476	14992.m11372	BMC00482	BMC00662	BMC01849	TC3352	BMC00809	14956.m00482	14917.m00327	14990.m08018	15483.m00013	WB-contig_1350	14972.m07625	BMC02602	BMC04455	15262.m00009	TC3373	14643.m00073	BMC10193	13908.m00050	TC3030
IPR001412	Aminoacyl-tRNA synthetase, class I	30	BMC02617	14990.m07973	14980.m02727	14981.m02453	15195.m00009	14990.m07956	BMC05579	13022.m00019	Wbm0445	13332.m00195	WB-contig_250	14974.m00825	Wbm0181	14634.m00533	Wbm0205	Wbm0534	13426.m00019	Wbm0453	14624.m00019	14920.m00424	Wbm0363	13930.m00128	14972.m06966	Wbm0605	14992.m10930	Wbm0786	Wbm0586	14990.m07658	14990.m08120	BMC03418
IPR002068	Heat shock protein Hsp20	30	WB-contig_1242	BMW01006	13894.m00035	TC3565	14907.m00563	BMC00498	BMC12234	BMC00196	BMC04270	14952.m01375	TC2781	TC3115	14952.m01376	TC3642	14972.m07594	TC2833	TC2859	14973.m02593	TC3162	BMC02059	TC2783	BMC11851	TC2834	W59873	13293.m00125	BMC00743	15334.m00009	14239.m00338	TC2782	WB-contig_185
IPR006162	Phosphopantetheine attachment site	30	14990.m07857	BMC09631	13400.m00313	14968.m01462	14954.m01666	13844.m00009	13282.m00277	14956.m00494	14954.m01576	AI939640	14972.m07316	15224.m00009	15135.m00167	14972.m07096	14289.m00013	BMC04100	15479.m00019	Wbm0551	15204.m00020	BMC05172	14387.m00338	BMC00086	14956.m00524	14394.m00037	WB-contig_1575	BMC06434	14954.m01610	14541.m00150	14954.m01709	12613.m00115
IPR013126	Heat shock protein 70	30	BMW00066	12575.m00214	14977.m04982	13322.m00195	BMC06327	TC3064	BMC07073	BMC00477	TC8836	BMC03541	TC3088	WB-contig_1386	N43354	14938.m00336	BMC00470	TC3223	BMC01135	BMC02916	Wbm0759	14775.m00064	BMC12099	BMC12100	BMC12102	BMC03899	BMC01258	Wbm0495	BMC11806	AA480693	WB-contig_1184	14972.m07571
IPR001092	Basic helix-loop-helix dimerisation region bHLH	30	BMC10100	BMC07477	14950.m01798	14977.m04873	13419.m00010	14408.m00071	15137.m00046	14731.m00989	15027.m00013	14990.m08096	TC3779	14961.m05142	14971.m02806	14954.m01667	WB-contig_1263	13637.m00284	14975.m04451	13332.m00192	14058.m00579	13415.m00436	14963.m01770	14972.m07592	14977.m05013	14459.m00238	14979.m04447	14973.m02637	12424.m00019	13058.m00015	14975.m04517	14972.m07877
IPR003582	Metridin-like ShK toxin	30	14370.m00017	14046.m00194	14947.m01143	13830.m00006	BMC05161	BMC04234	BMC03699	BMW00039	14990.m07767	14972.m07480	13432.m00247	14968.m01464	AA110600	14961.m05315	12787.m00394	TC3150	14990.m07769	14931.m00323	14956.m00486	14271.m00295	WB-contig_403	13411.m00127	13069.m00053	14968.m01478	14695.m00087	BMC02058	BMC04290	TC3016	14950.m01829	14975.m04357
IPR006186	Serine/threonine-specific protein phosphatase and bis(5-nucleosyl)-tetraphosphatase	30	12903.m00103	BMC11564	12932.m00087	BMC05158	13289.m00063	14992.m11146	14108.m00010	13412.m00011	14929.m00396	14954.m01731	14972.m07376	14765.m00807	14977.m05065	14938.m00332	14367.m00312	BMC05780	12521.m00082	BMC10182	14992.m11122	Wbm0277	13920.m00455	BMC04147	14992.m11215	14992.m11121	BMC10345	12575.m00215	14450.m00177	14992.m11299	12778.m00054	14979.m04468
IPR011528	NERD	29	13818.m00243	14009.m00169	14052.m00198	BMW00489	BMC00995	14569.m00224	14656.m00224	AI082897	14972.m07309	14961.m05076	14972.m07141	Wbm0540	AA246190	BMW01008	BMC01075	BMW00184	13618.m00049	14961.m05321	14972.m07781	14992.m10947	13637.m00283	13930.m00128	Wbm0781	14972.m07896	14208.m00922	14956.m00512	15342.m00048	14990.m07725	13618.m00050
IPR000884	Thrombospondin, type I	29	14315.m00020	14961.m05218	14954.m01656	14945.m00256	14779.m00772	15430.m00016	14967.m01554	AA257483	13714.m00023	BMC07967	14416.m00051	BMC02512	14992.m10971	14954.m01638	14954.m01654	12669.m00028	14536.m00009	14972.m07002	12614.m00010	14779.m00775	15076.m00121	14954.m01655	13313.m00085	14961.m05219	12643.m00031	14779.m00774	14041.m00077	12885.m00038	14779.m00771
IPR000536	Nuclear hormone receptor, ligand-binding, core	29	14961.m05067	14208.m00909	14105.m00029	14246.m00078	14961.m05213	14771.m00161	BMC08142	14980.m02830	14972.m07560	BMC10387	12976.m00013	15311.m00008	14961.m04922	13195.m00046	14972.m07750	14971.m02788	14990.m08124	14098.m00041	14065.m00027	13730.m00012	14972.m07402	14418.m00019	14522.m00056	14971.m02789	13089.m00015	14366.m00015	TC3525	14972.m07171	14972.m07680
IPR001865	Ribosomal protein S2	29	13538.m00202	14992.m11016	14246.m00082	AI939707	14992.m11382	BMC01484	BMC00725	BMW00282	BMW00771	12641.m00035	BMC00957	N52105	14745.m00042	14992.m10883	BMC05374	BMC05279	BMC07923	12601.m00330	14952.m01377	WB-contig_269	TC3017	Wbm0808	TC2875	BMW00255	BMC06012	BMC06651	Wbm0138	14777.m00111	14972.m07798
IPR001163	Like-Sm ribonucleoprotein, core	29	14676.m00104	TC3031	14954.m01719	WB-contig_1431	14091.m00044	14230.m00219	BMC01924	14916.m00482	BMC03474	14972.m07476	14992.m11372	BMC00482	BMC00662	BMC01849	TC3352	BMC00809	14956.m00482	14917.m00327	14990.m08018	15483.m00013	WB-contig_1350	14972.m07625	BMC02602	BMC04455	TC3373	14643.m00073	BMC10193	13908.m00050	TC3030
IPR000173	Glyceraldehyde 3-phosphate dehydrogenase	29	14990.m07717	BMC08491	13872.m00024	14965.m00424	BMC05194	14544.m00115	12893.m00009	14072.m00011	14013.m00069	13000.m00011	Wbm0298	14924.m00109	14707.m00125	13964.m00015	13147.m00019	BMC08678	12461.m00128	15505.m00006	TC2802	BMC00816	13659.m00015	14943.m00194	14961.m05082	TC2800	13774.m00007	BMC11754	14971.m02877	14992.m10906	14433.m00032
IPR000357	HEAT	28	14977.m05084	14968.m01462	13239.m00093	15206.m00014	14972.m06975	BMC11777	14971.m02843	13538.m00201	14975.m04408	15544.m00028	14310.m00250	14961.m05282	14979.m04412	BMC00896	14939.m00174	12658.m00072	BMC09147	12813.m00045	WB-contig_1349	14992.m10991	14992.m11058	14979.m04508	13819.m00152	BMC10474	13185.m00100	14541.m00150	14641.m00157	14972.m06974
IPR000008	C2 calcium-dependent membrane targeting	28	13562.m00088	12392.m00015	13175.m00135	14294.m00135	14992.m11223	BMW00097	14915.m00156	14956.m00522	14799.m00203	14979.m04537	14992.m10812	14992.m10814	WB-contig_1579	14990.m07629	14992.m11098	14954.m01611	TC3611	14975.m04377	14990.m07823	14954.m01688	14990.m07630	14612.m00127	TC3116	14992.m11140	12480.m00117	14972.m07737	14242.m00097	14990.m08144
IPR001810	Cyclin-like F-box	28	14992.m11120	15491.m00008	14975.m04379	BMC04166	14972.m06958	14961.m05016	15342.m00045	14687.m00362	14992.m11017	TC3793	13662.m00124	14147.m00022	14979.m04379	BMC04939	15374.m00016	14980.m02723	14765.m00799	BMC07868	14608.m00263	14971.m02781	14052.m00189	14948.m00289	14992.m11013	15542.m00009	14992.m11229	BMC11518	14990.m07686	AI723632
IPR003595	Protein-tyrosine phosphatase, catalytic	27	13818.m00243	14971.m02866	14975.m04337	14632.m00146	13282.m00268	14977.m05111	14232.m00274	14890.m00119	14406.m00030	15104.m00055	15131.m00093	14916.m00480	14977.m05086	BMC02925	14961.m04985	14992.m11131	14977.m05061	14057.m00075	13772.m00027	14972.m07020	12451.m00032	BMC02908	TC3678	12670.m00021	14285.m00052	14972.m07798	14967.m01568
IPR003591	Leucine-rich repeat, typical subtype	27	14972.m07532	13359.m00135	13679.m00015	14950.m01870	15345.m00019	14972.m06963	WB-contig_377	15549.m00018	14971.m02784	14971.m02827	14972.m07531	13951.m00035	BMC00918	BMC07730	14968.m01461	14276.m00246	BMW00463	14972.m07735	13800.m00011	14981.m02435	13951.m00036	14992.m10848	14972.m07201	14916.m00483	14961.m05155	14972.m07670	14990.m07977
IPR002041	Ran GTPase	27	14773.m00903	14972.m07894	14225.m00073	14990.m07720	14961.m05012	14981.m02371	14972.m07471	14972.m07783	TC3046	14704.m00458	BMC11817	14972.m07591	14529.m00203	14936.m00268	14972.m07619	14975.m04458	14907.m00556	14980.m02839	TC3036	15361.m00009	TC3338	14972.m07326	14971.m02885	WB-contig_203	14258.m00139	14990.m07634	BMC08278
IPR001440	Tetratricopeptide TPR_1	27	14961.m05127	14916.m00476	15150.m00062	14058.m00560	14471.m00054	14379.m00150	13746.m00009	15276.m00013	12778.m00053	14124.m00050	14961.m04979	13468.m00067	14667.m00127	Wbm0694	14546.m00096	12601.m00330	14923.m00295	BMC01834	14980.m02812	14567.m00026	14979.m04512	BMC01737	14961.m05093	WB-contig_375	14972.m07362	BMC03678	14616.m00145
IPR004087	K Homology	27	BMC01214	TC3327	WB-contig_1330	14459.m00239	15296.m00009	14992.m11202	BMC11839	14963.m01776	14181.m00072	14990.m07786	BMC02000	14955.m00243	14645.m00186	12844.m00021	Wbm0335	14459.m00240	BMC07821	14992.m11050	13315.m00139	13311.m00340	BMW01243	13261.m00259	Wbm0538	Wbm0019	TC3128	BMC01112	13066.m00244
IPR002928	Myosin tail	27	12711.m00019	BU781541	BMC04837	BMC00967	BMC05345	WB-contig_1484	AA072484	WB-contig_1203	BMW00550	BMC11815	BMC01437	BMC05753	BMC03175	BMC04915	BMC01818	14968.m01523	WB-contig_281	BMC07481	BMC05697	TC2907	BMC08348	AA480707	BMC11979	12480.m00111	TC3321	TC3003	BMC07125
IPR009030	Growth factor, receptor	27	14465.m00018	14009.m00169	BMC08279	14992.m11294	14979.m04598	13574.m00032	14990.m07872	14979.m04599	14972.m07384	14419.m00090	14968.m01464	14961.m04899	13539.m00009	14961.m05321	14942.m00204	14972.m07869	14990.m07723	14063.m00025	14040.m00264	14907.m00576	14150.m00064	14921.m00201	15523.m00008	14979.m04650	14972.m07868	14979.m04597	14979.m04613
IPR010989	t-snare	27	13818.m00232	13927.m00015	BMC00967	14979.m04635	13695.m00207	ONGIGGORF	14973.m02677	Wbm0711	14992.m11149	14924.m00111	13150.m00080	14922.m00062	WB-contig_281	TC2907	14967.m01537	14980.m02835	TC2957	BMC11414	13898.m00009	14037.m00209	14469.m00104	14029.m00019	14618.m00141	14014.m00015	14979.m04576	14602.m00123	14058.m00557
IPR002086	Aldehyde dehydrogenase	27	WB-contig_1559	13314.m00586	14968.m01493	WB-contig_1194	BMC03088	13240.m00056	14119.m00058	WB-contig_1150	14997.m00053	15190.m00018	BMW00482	14992.m11266	Wbm0539	14788.m00090	BMC12432	BMC12102	12950.m00042	14939.m00169	BMC01652	14773.m00923	15150.m00065	BMC08047	BMC01013	BMC12176	BMC00120	14873.m00235	12584.m00067
IPR001878	Zinc finger, CCHC-type	27	14013.m00068	13689.m00027	TC3773	14586.m00134	12600.m00106	14944.m00554	14992.m11202	14972.m07066	14961.m05059	14972.m07678	TC3263	13311.m00345	14544.m00115	12964.m00011	13852.m00017	13469.m00009	13305.m00009	14794.m00094	14979.m04628	14454.m00097	15477.m00016	BMC03132	13237.m00009	12416.m00009	14259.m00028	14972.m07312	14931.m00322
IPR001304	C-type lectin	26	14912.m00013	WB-contig_1247	WB-contig_1265	13717.m00175	15239.m00024	Wbm0689	WB-contig_1476	14541.m00143	14968.m01472	Wbm0455	TC3182	BMC06968	14972.m07190	14973.m02716	14972.m07815	12733.m00092	14972.m07869	12662.m00010	14637.m00177	TC3148	14849.m00137	14972.m07495	13617.m00049	BMC04343	14967.m01574	N41100
IPR006649	Like-Sm ribonucleoprotein, eukaryotic and archaea-type, core	26	14676.m00104	TC3031	14954.m01719	WB-contig_1431	14091.m00044	14230.m00219	BMC01924	14916.m00482	BMC03474	14972.m07476	14992.m11372	BMC00482	BMC00662	BMC01849	BMC00809	14956.m00482	14917.m00327	14990.m08018	15483.m00013	WB-contig_1350	BMC02602	BMC04455	TC3373	BMC10193	13908.m00050	TC3030
IPR001757	ATPase, P-type, K/Mg/Cd/Cu/Zn/Na/Ca/Na/H-transporter	26	14710.m00262	12496.m00293	14975.m04510	14973.m02710	14916.m00486	14967.m01553	BMC05406	14975.m04320	15120.m00082	13078.m00033	WB-contig_297	BMC05214	BMC05622	14710.m00261	BMC07037	13908.m00049	BMC08534	BMC08443	BMC05487	12649.m00089	BMC06835	14326.m00035	14768.m00177	BMC06636	BMC05117	BMC04038
IPR001353	20S proteasome, A and B subunits	26	WB-contig_1483	TC3683	14318.m00071	Wbm0722	BMC03238	BMC00954	BMC06996	BMC09283	14731.m00984	BMC00666	14990.m08019	TC3652	14052.m00193	TC3179	BMC03168	BMC09330	14992.m11109	14851.m00011	BMC06440	TC3530	TC3084	14276.m00250	13183.m00070	BMC02326	BMC01942	WB-contig_1367
IPR001023	Heat shock protein Hsp70	25	BMW00066	Wbm0154	BMC06327	TC3064	BMC07073	BMC00477	TC8836	BMC03541	TC3088	WB-contig_1386	14938.m00336	BMC00470	TC3223	BMC01135	BMC02916	Wbm0759	BMC12099	BMC12100	BMC12102	BMC03899	BMC01258	Wbm0495	BMC11806	WB-contig_1184	14972.m07571
IPR000194	ATPase, F1/V1/A1 complex, alpha/beta subunit, nucleotide-binding	25	14710.m00268	13801.m00221	BMC08437	WB-contig_1690	14356.m00525	Wbm0689	14765.m00814	BMW00089	WB-contig_1161	BMC05780	Wbm0528	WB-contig_1382	14972.m07339	14973.m02658	13879.m00034	Wbm0605	14979.m04447	BMC07869	14979.m04617	14992.m11299	14560.m00070	14980.m02712	13617.m00049	Wbm0150	Wbm0314
IPR000795	Protein synthesis factor, GTP-binding	25	14992.m11192	14894.m00090	BMW00138	BMC08437	12438.m00120	Wbm0343	15146.m00096	BMC05063	BMC12316	14971.m02830	Wbm0344	BMC06850	BMC08683	14992.m10897	14351.m00110	14972.m07785	BMC00511	BMC05801	14990.m08032	Wbm0667	Wbm0653	13497.m00181	TC3682	Wbm0061	Wbm0537
IPR000408	Regulator of chromosome condensation, RCC1	25	15002.m00036	14920.m00410	14972.m06987	14992.m10937	BMBC_gene_61	14990.m08157	14230.m00214	14972.m07174	13632.m00187	BMW00804	13780.m00057	BMC00375	BMC12294	14947.m01133	14299.m00118	14979.m04565	12498.m00042	14954.m01668	14590.m00335	13260.m00097	14972.m07503	14992.m10947	14992.m11229	14992.m11263	14992.m10863
IPR000299	Band 4.1, N-terminal	24	14500.m00159	14907.m00583	12445.m00028	14972.m07050	BMC03228	14992.m10904	14954.m01652	15401.m00009	12811.m00148	TC3615	13895.m00086	14950.m01817	BMC11711	14954.m01653	14992.m10975	14980.m02779	14364.m00214	14990.m08110	14704.m00446	14638.m00117	14990.m07765	14971.m02862	13856.m00009	14967.m01561
IPR002130	Peptidyl-prolyl cis-trans isomerase, cyclophilin-type	24	BMC03439	BMW01338	13415.m00447	14954.m01614	14940.m00171	AW179573	H21256	BMC00215	BMC03103	BMC04073	WB-contig_1130	BMC06236	BMC02578	14467.m00092	TC2924	TC3376	14773.m00904	BMC01029	15309.m00029	BMC01360	13770.m00013	TC3143	TC3348	BMW00383
IPR002219	Protein kinase C, phorbol ester/diacylglycerol binding	24	13778.m00052	12819.m00025	14992.m11223	13046.m00067	14992.m11321	14656.m00227	14972.m07368	14779.m00770	14929.m00390	12672.m00043	14955.m00254	14992.m10822	14975.m04547	14903.m00027	14037.m00207	15411.m00018	14975.m04421	14990.m08000	14992.m10821	14954.m01688	15162.m00038	14936.m00267	14954.m01729	14972.m07765
IPR009071	High mobility group box	24	13822.m00038	14932.m00525	13472.m00066	BMC10089	BMC01644	14699.m00097	14990.m07642	13563.m00018	14599.m00260	14990.m08023	14944.m00550	BMC02631	15532.m00009	14972.m07157	14920.m00419	14979.m04549	12992.m00074	14367.m00305	BMC09049	14961.m05057	14952.m01378	14972.m07662	TC3113	BMC11925
IPR002223	Proteinase inhibitor I2, Kunitz metazoa	24	14992.m11297	14009.m00169	Wbm0385	14992.m11033	BMW01146	14992.m11001	14963.m01777	12845.m00017	14992.m11030	12849.m00035	14954.m01657	14992.m10909	13714.m00023	14979.m04599	BMC07967	12423.m00020	12849.m00036	14946.m00534	12669.m00028	12849.m00037	14954.m01618	14946.m00535	14280.m00063	13456.m00013
IPR008940	Protein prenyltransferase	24	14719.m00183	14981.m02432	14950.m01811	15150.m00062	14873.m00232	14971.m02791	14379.m00150	14643.m00078	TC3688	TC3736	14124.m00050	BMC01060	BMC05814	14992.m11083	14667.m00127	14952.m01361	14546.m00096	14992.m11334	12601.m00330	BMC04090	14958.m00351	14980.m02812	14920.m00432	WB-contig_375
IPR006029	Neurotransmitter-gated ion-channel transmembrane region	24	14977.m05081	14095.m00099	13366.m00258	14953.m00217	14880.m00012	TC3300	14971.m02818	14961.m04947	14268.m00019	BMC07330	14990.m07846	14990.m07886	WB-contig_1157	WB-contig_1297	14981.m02466	14981.m02413	14961.m05354	13961.m00025	14977.m05025	14977.m05083	14972.m07533	14979.m04389	14972.m07336	14504.m00062
IPR002052	N-6 Adenine-specific DNA methylase	23	12482.m00021	14972.m07767	Wbm0285	14980.m02715	14990.m08148	BMC04942	BMC05949	15408.m00009	14916.m00480	15182.m00052	14992.m10844	15374.m00015	13632.m00190	14980.m02843	14977.m04947	Wbm0791	14990.m07969	14544.m00113	14973.m02672	14973.m02621	14668.m00162	15372.m00008	12496.m00291
IPR009007	Peptidase aspartic, catalytic	23	12600.m00106	TC3129	14972.m07066	13152.m00009	14961.m05059	Wbm0187	BMC12220	BMC01298	14972.m07678	BMC00178	15159.m00015	13852.m00017	14184.m00053	BMC07361	13330.m00017	14454.m00097	WB-contig_417	13237.m00009	BMC08611	NP523426	14259.m00028	13275.m00183	14972.m07312
IPR001202	WW/Rsp5/WWP	23	14982.m02253	13406.m00220	14974.m00843	14417.m00064	14973.m02627	14482.m00009	14971.m02833	14971.m02778	13783.m00012	13359.m00137	BMC06074	BMW00477	12694.m00015	14961.m04957	WB-contig_1593	12496.m00292	14975.m04472	14990.m07823	BMC00729	12692.m00025	14990.m07681	14990.m08144	BMC08485
IPR013069	BTB/POZ	23	15188.m00017	14796.m00103	12589.m00050	14971.m02826	14208.m00918	13459.m00027	15284.m00018	TC3744	14773.m00906	AW140265	14298.m00109	14990.m08158	13826.m00013	14980.m02803	14992.m11204	14990.m07758	13247.m00710	14945.m00262	13464.m00241	BMC08088	WB-contig_1358	14583.m00119	14355.m00217
IPR010978	tRNA-binding arm	23	14599.m00263	12594.m00024	BMC00967	12706.m00013	14973.m02654	14704.m00449	14977.m04856	14961.m05365	BMC03399	TC3192	15509.m00029	13101.m00017	Wbm0464	14968.m01523	14961.m05227	Wbm0087	BMC04356	13398.m00096	TC3003	BMC05306	14992.m11356	14972.m07275	14972.m07697
IPR002423	Chaperonin Cpn60/TCP-1	23	TC3367	14961.m05165	14324.m00042	BMC06885	BMC07318	WB-contig_1510	BMC06474	BMC03240	BMC03122	BMC02646	TC3405	TC3437	BMC02429	Wbm0350	BMC02264	14977.m04984	BMC11865	BMC00973	TC3593	13486.m00112	14652.m00401	12461.m00131	15413.m00008
IPR000571	Zinc finger, CCCH-type	23	TC3799	14959.m00547	14975.m04349	14990.m07717	BMC11720	14424.m00391	13500.m00093	BMC07296	14961.m04926	15297.m00024	14979.m04395	12688.m00059	WB-contig_1285	13278.m00099	15076.m00120	BMC03132	14409.m00248	14248.m00665	14907.m00567	BMC00574	14990.m08065	12690.m00030	15281.m00007
IPR009050	Globin-like	23	14958.m00343	TC2893	13844.m00009	14992.m10859	14702.m00391	14992.m11408	14937.m00496	BMC04927	14990.m08014	14548.m00009	15081.m00164	BMC06191	14990.m07730	12661.m00041	BMC08476	14303.m00144	14719.m00179	14963.m01781	14981.m02425	14224.m00303	13045.m00045	14890.m00120	14973.m02663
IPR009080	Aminoacyl-tRNA synthetase, class 1a, anticodon-binding	23	14990.m07973	BMC07627	Wbm0371	BMC05055	14973.m02583	Wbm0196	14974.m00825	14940.m00173	BMC07686	15158.m00054	Wbm0205	14975.m04345	BMC01801	Wbm0363	WB-contig_1575	Wbm0680	Wbm0605	14992.m10930	Wbm0786	WB-contig_1097	14749.m00216	14990.m08120	BMC02764
IPR011028	Cyclin-like	22	WB-contig_430	12596.m00125	14992.m10842	14763.m00261	14529.m00218	BMC00654	15217.m00023	14992.m11151	12624.m00059	14006.m00106	BMC06039	14990.m08013	14686.m00196	BMC00834	BMC05433	BMC06324	14181.m00074	14058.m00563	14917.m00328	TC3262	14979.m04494	13514.m00063
IPR013151	Immunoglobulin	22	13750.m00020	12504.m00034	13693.m00017	BMC06478	BMC11316	14972.m07630	14972.m07096	14489.m00061	BMC05927	13314.m00597	14977.m05046	14954.m01750	12614.m00010	14972.m07420	14972.m07527	14975.m04486	14779.m00774	14972.m07210	12578.m00017	14972.m07670	14972.m07389	14979.m04613
IPR013781	Glycoside hydrolase, catalytic core	22	13269.m00308	BMC12295	BMB_gene_58	BMC00298	BMC09054	BMW01525	BMB_gene_14	12576.m00013	BMC01126	BMC12286	TC3605	14932.m00512	BMC06959	14972.m07081	14961.m05121	BMC11129	14174.m00063	14773.m00913	BMC00385	12737.m00157	14932.m00514	14992.m10819
IPR000217	Tubulin	22	14737.m00016	TC3109	14950.m01869	BMC12344	15239.m00024	TC2945	BMC01704	BMW00705	BMC04437	12715.m00108	BMC01602	BMW00271	TC8334	BMC00759	13325.m00228	TC3108	15259.m00007	TC3804	BMC09735	BMW00329	13818.m00233	TC3092
IPR013099	Ion transport 2	22	12881.m00017	14937.m00488	WB-contig_190	BMC10987	14992.m11067	14979.m04476	14307.m00033	14992.m11142	14992.m11235	14992.m11068	14981.m02402	14992.m10908	14961.m05293	14972.m07493	13733.m00019	14979.m04460	BMC10934	BMW00255	BMC11181	14979.m04461	14979.m04464	13356.m00231
IPR009000	Translation elongation and initiation factors/Ribosomal, beta-barrel	22	14992.m11192	BMC00329	BMC02600	14992.m10898	BMC12284	15342.m00046	BMW00795	14971.m02830	Wbm0344	14039.m00115	BMC12285	BMC08683	14351.m00110	14972.m07785	BMC00511	BMC05801	Wbm0341	BMC02810	TC3791	TC2892	BMC08589	Wbm0537
IPR000883	Cytochrome c oxidase, subunit I	22	BMW00070	WB-contig_182	Wbm0307	TC2780	WB-contig_1494	TC2779	BMC00097	BMC12111	BMW01516	BMW00954	TC9779	BMC12169	BMC12112	BMC00340	BMC11474	BMW00279	TC2778	BMC12170	BMC06165	BMW00283	TC7739	BMC00352
IPR013766	Thioredoxin domain	22	BMC00819	14387.m00346	14972.m07306	BMC03423	14796.m00102	BMC00153	14979.m04645	14937.m00487	TC3236	BMC10097	TC3527	14907.m00571	Wbm0608	14992.m11018	14990.m08047	14972.m06976	14920.m00415	BMC06499	14950.m01799	13346.m00181	14990.m08071	WB-contig_544
IPR001283	Allergen V5/Tpx-1 related	21	BMC07812	TC2827	BMB_gene_10	14972.m07831	BMC04276	BMC00351	BMB_gene_2	BMC00909	BMC06819	BMW01470	BMC12288	14961.m05315	14046.m00192	14367.m00300	TC2986	BMC12289	TC2912	TC3158	BMC12291	14972.m07832	14046.m00190
IPR005821	Ion transport	21	14702.m00404	14972.m07046	14601.m00159	12506.m00094	14972.m06988	13526.m00009	15150.m00066	14687.m00368	14979.m04502	BMW00076	12452.m00077	13156.m00099	14081.m00288	14972.m07614	13169.m00066	12659.m00010	14375.m00018	14992.m11133	13317.m00179	12506.m00095	15129.m00008
IPR000731	Sterol-sensing 5TM box	21	13562.m00091	14954.m01651	14952.m01372	14977.m04867	13210.m00168	14773.m00905	13756.m00013	14990.m07688	14479.m00130	12598.m00174	15285.m00016	14651.m00257	14552.m00107	BMW00252	BMC05727	14954.m01571	14954.m01650	14686.m00195	14972.m07398	14972.m07079	BMW00011
IPR013201	Proteinase inhibitor I29, cathepsin propeptide	21	15362.m00008	BMC00991	14248.m00682	TC2856	BMC01842	13240.m00055	WB-contig_1689	BMC11985	BMBC_gene_63	BMC11984	12633.m00021	BMC04934	13240.m00053	BMC00324	BMB_gene_9	BMW00062	14665.m00019	BMC11791	BMW00025	BMC01283	BMC04302
IPR011043	Galactose oxidase, central	21	15188.m00017	14796.m00103	14971.m02826	WB-contig_1188	14177.m00027	BMC05952	15374.m00016	14992.m11204	14556.m00153	12747.m00015	14990.m08008	13317.m00178	BMC06134	TC3581	14968.m01516	15458.m00030	14990.m08009	BMW00156	15422.m00013	13399.m00182	BMC00368
IPR010993	Sterile alpha motif homology	21	14634.m00554	14979.m04422	TC3544	13691.m00015	14973.m02635	14972.m07763	BMC02360	14973.m02675	14990.m07636	14651.m00254	14920.m00411	14961.m05011	14979.m04547	12830.m00013	14261.m00129	14990.m08055	14017.m00017	14972.m07807	12555.m00143	15474.m00017	14972.m07395
IPR000866	Alkyl hydroperoxide reductase/ Thiol specific antioxidant/ Mal allergen	21	TC2770	14972.m07237	TC2772	14961.m05284	TC2754	14972.m07256	BMC00211	BMC12244	BMC00122	BMB_gene_1	TC2771	BMC12241	BMC12240	BMC11644	Wbm0567	TC2743	BMC04753	AI723683	BMC01045	14972.m07254	TC2773
IPR000990	Innexin	20	13201.m00008	14409.m00256	BMW01314	BMC08174	14967.m01540	14961.m04954	14779.m00756	14972.m07875	14992.m10992	14967.m01521	14992.m11025	14568.m00086	14990.m07869	14990.m07759	14972.m07804	14956.m00520	WB-contig_1256	14990.m07870	BMC07884	WB-contig_492
IPR002016	Haem peroxidase, plant/fungal/bacterial	20	14990.m08073	BMC02405	BMW00205	BMC07492	15509.m00028	BMC12396	Wbm0726	14583.m00118	TC3736	AA841139	15553.m00008	BMC06555	14990.m08003	13442.m00055	BMC12218	BMC00176	BMC04981	12619.m00019	14972.m07463	14968.m01506
IPR013763	Cyclin-related	20	12596.m00125	14763.m00261	14529.m00218	14992.m11039	15217.m00023	14992.m11151	12624.m00059	14006.m00106	BMC11573	BMC06039	14990.m08013	14686.m00196	BMC00834	BMC05433	BMC06324	14181.m00074	14058.m00563	14917.m00328	TC3262	14979.m04494
IPR013091	EGF calcium-binding	20	14040.m00266	12917.m00017	14992.m11001	13388.m00074	14959.m00558	14992.m11294	14979.m04598	14855.m00192	13574.m00032	14977.m04979	14979.m04599	14972.m07384	14982.m02254	14961.m04899	14961.m05321	14972.m07883	14972.m07869	14150.m00064	14979.m04597	14971.m02887
IPR001965	Zinc finger, PHD-type	20	15329.m00017	14975.m04380	13247.m00693	14271.m00291	TC3314	13238.m00068	13075.m00123	14705.m00190	14599.m00260	BMC01958	14980.m02782	14977.m05050	15145.m00020	14529.m00206	BMC05921	13735.m00086	13356.m00241	BMW01392	14977.m04950	14972.m07438
IPR004001	Actin	20	TC8514	BMC07213	14981.m02421	TC2815	BMC01127	14204.m00105	BMC12318	14258.m00140	BMC00007	WB-contig_1214	BMC12317	BMC00857	14965.m00432	BMC11767	BMC01680	BMC00540	TC2814	14833.m00142	14594.m00167	BMC06331
IPR005479	Carbamoyl-phosphate synthase L chain, ATP-binding	20	BMC00545	14992.m11288	14977.m05098	Wbm0455	BMC07967	14967.m01526	14667.m00127	14961.m05044	14387.m00344	12733.m00088	14972.m07714	14979.m04495	12669.m00028	14992.m11131	14956.m00502	14932.m00511	14150.m00064	14990.m07889	14990.m08136	Wbm0512
IPR000910	HMG1/2 (high mobility group) box	20	13822.m00038	14932.m00525	13472.m00066	BMC10089	BMC01644	14699.m00097	14990.m07642	13563.m00018	14990.m08023	BMC02631	15532.m00009	14920.m00419	14979.m04549	12992.m00074	14367.m00305	BMC09049	14952.m01378	14972.m07662	TC3113	BMC11925
IPR003594	ATP-binding region, ATPase-like	20	BMC07676	Wbm0710	Wbm0396	13409.m00050	TC3346	14479.m00131	14979.m04421	AA681023	Wbm0764	BMC12505	Wbm0128	14950.m01857	BMC12504	BMC05057	14496.m00119	WB-contig_536	TC3133	Wbm0138	13230.m00066	BMC12503
IPR002345	Lipocalin	20	15231.m00008	WB-contig_511	15160.m00040	BMC00398	TC3740	14231.m00145	14956.m00510	14541.m00149	14955.m00254	14832.m00024	Wbm0369	14037.m00207	14934.m00275	14097.m00078	12635.m00044	15431.m00029	14671.m00123	AA056879	BMC11782	13357.m00089
IPR008979	Galactose-binding like	19	14961.m04972	14992.m11268	14052.m00192	BMC09054	WB-contig_1024	14944.m00555	TC3371	14990.m08016	14972.m07470	TC3236	14942.m00205	14947.m01133	14992.m11293	15111.m00030	12527.m00017	BMC01868	14972.m07760	14990.m08101	14592.m00174
IPR008936	Rho GTPase activation protein	19	13778.m00052	13562.m00088	14992.m11321	14980.m02791	14974.m00838	14915.m00156	14929.m00390	14972.m07637	12461.m00129	13467.m00111	13742.m00024	13247.m00720	14979.m04657	14519.m00041	14972.m07409	BMC02663	14952.m01373	15398.m00011	14353.m00162
IPR002035	von Willebrand factor, type A	19	14979.m04612	14947.m01146	13420.m00009	14980.m02699	14950.m01808	12612.m00251	14765.m00814	14980.m02802	TC3073	13392.m00052	14972.m07892	BMC10742	14916.m00475	14150.m00064	14972.m07692	14045.m00009	12504.m00036	12613.m00115	14979.m04613
IPR000425	Major intrinsic protein	19	Wbm0492	12787.m00389	BMW00270	BMC05025	13376.m00017	TC2940	13888.m00008	12506.m00098	15504.m00036	BMC02613	14412.m00157	TC3460	14709.m00046	14980.m02668	14276.m00245	Wbm0254	12787.m00391	BMW01225	12787.m00395
IPR004038	Ribosomal protein L7Ae/L30e/S12e/Gadd45	19	BMC12322	BMC12231	BMC00707	BMC12075	14770.m00167	BMC00188	WB-contig_1442	BMC00621	BMC11740	TC2992	TC2968	BMC00124	TC3217	TC2933	BMW00049	BMC00938	R47592	BMW00992	BMC06867
IPR001107	Band 7 protein	19	BMC02358	CB338321	BMC01951	TC3125	WB-contig_1428	BMC11860	BMC08409	BMW01275	13725.m00033	TC3208	WB-contig_1634	12733.m00091	BMC08123	BMC06721	Wbm0768	14255.m00042	BMC00672	Wbm0769	TC3124
IPR013105	Tetratricopeptide TPR_2	19	15150.m00062	14058.m00560	14379.m00150	15276.m00013	12778.m00053	14124.m00050	TC3253	13468.m00067	14972.m07062	14667.m00127	14546.m00096	Wbm0525	14980.m02812	14567.m00026	12950.m00041	BMC01737	14961.m05093	14972.m07362	BMC03678
IPR014014	DEAD-box RNA helicase Q motif	19	14080.m00070	13367.m00046	BMC04046	14744.m00190	BMC04281	14990.m07932	13883.m00025	Wbm0708	TC3421	14623.m00077	14950.m01856	14992.m11022	13708.m00044	14972.m07653	14972.m07148	BMW00324	14233.m00053	14115.m00049	15278.m00010
IPR000219	DH	19	14037.m00203	14992.m11305	14958.m00353	14113.m00029	14942.m00194	BMC10939	14542.m00052	14977.m05004	14972.m07867	14961.m04967	14903.m00027	14037.m00207	12524.m00105	14613.m00496	14954.m01737	14961.m05178	14567.m00027	12491.m00042	14113.m00028
IPR006058	2Fe-2S ferredoxin, iron-sulfur binding site	19	14977.m05059	14761.m00200	14980.m02708	BMC06278	14441.m00024	14961.m04937	14945.m00261	TC3639	14974.m00794	BMC05066	14990.m07969	15291.m00008	14310.m00255	13415.m00448	14977.m04858	14992.m11350	13480.m00175	Wbm0600	12613.m00115
IPR008950	GroEL-like chaperone, ATPase	18	TC3367	14324.m00042	BMC06885	BMC07318	WB-contig_1510	BMC03122	BMC02646	TC3437	BMC02429	Wbm0350	14977.m04984	BMC11865	BMC00973	TC3593	13486.m00112	14652.m00401	12461.m00131	15413.m00008
IPR000182	GCN5-related N-acetyltransferase	18	13249.m00079	WB-contig_337	14990.m07661	14376.m00091	14972.m07304	14157.m00017	TC3619	14920.m00418	14681.m00083	14775.m00062	15009.m00159	Wbm0598	14961.m04943	12805.m00027	14009.m00170	14873.m00234	14206.m00122	BMC09235
IPR011527	ABC transporter, transmembrane region, type 1	18	Wbm0203	14977.m04957	14320.m00075	14955.m00259	BMC05514	14961.m05269	14191.m00025	15346.m00008	14131.m00013	14320.m00074	14977.m04876	14977.m04958	13274.m00036	TC3420	14027.m00013	14992.m10824	14731.m00997	Wbm0216
IPR004825	Insulin/IGF/relaxin	18	14979.m04619	WB-contig_425	14961.m04963	14875.m00015	14961.m04897	14961.m05004	AW063059	BMC06451	14972.m07029	13785.m00206	14979.m04502	TC2822	13247.m00714	14603.m00269	TC2821	15093.m00020	13436.m00049	14890.m00117
IPR006195	Aminoacyl-transfer RNA synthetase, class II	18	14990.m07652	Wbm0012	15317.m00027	WB-contig_1299	14992.m10931	14656.m00224	WB-contig_300	14200.m00063	15080.m00105	Wbm0464	TC3398	Wbm0087	14593.m00153	Wbm0472	14992.m10976	Wbm0412	14246.m00080	Wbm0077
IPR001750	NADH/Ubiquinone/plastoquinone (complex I)	18	TC2857	TC3096	WB-contig_383	Wbm0016	BMC12392	BMC01714	BMC03215	Wbm0621	Wbm0050	Wbm0623	BMW00279	BMC05800	BMC06618	TC2858	Wbm0592	BMC06319	Wbm0622	WB-contig_1273
IPR000198	RhoGAP	18	13778.m00052	13562.m00088	14992.m11321	14980.m02791	14974.m00838	14915.m00156	14929.m00390	14972.m07637	12461.m00129	13467.m00111	13742.m00024	13247.m00720	14979.m04657	14519.m00041	BMC02663	14952.m01373	15398.m00011	14353.m00162
IPR010987	Glutathione S-transferase, C-terminal-like	18	14992.m11155	BMC02401	BMW01019	BMC07401	TC2864	BMC00826	14968.m01512	Wbm0435	TC2993	BMC06167	15084.m00043	TC2865	TC2921	15330.m00020	14929.m00389	BMC00094	BMC00072	WB-contig_980
IPR008972	Cupredoxin	18	BMC06256	WB-contig_384	WB-contig_1319	BMC07913	TC2784	14972.m07141	14975.m04339	BMC07588	Wbm0308	BMC12115	WB-contig_321	BMC00071	TC2787	BMC12116	BMC00030	BMC12069	BMC06165	TC7731
IPR000340	Protein-tyrosine phosphatase, dual specificity	18	13227.m00139	14938.m00343	BMC12396	14990.m08166	14954.m01613	BMC06441	13467.m00112	14271.m00279	BMC09473	BMC09065	BMC05356	14972.m07020	TC3780	BMC01596	14943.m00193	14605.m00050	BMC04929	14967.m01568
IPR004827	Basic-leucine zipper (bZIP) transcription factor	18	14974.m00843	12839.m00030	14973.m02589	BMW01166	14977.m04912	Wbm0122	13645.m00039	14972.m07601	15449.m00008	14992.m11232	WB-contig_1166	13358.m00044	14935.m00275	14361.m00189	14982.m02276	14442.m00131	13466.m00195	BMC01645
IPR001404	Heat shock protein Hsp90	18	BMC07676	BMW00400	TC3346	BMW00910	BMC04926	BMW01486	BMC04310	BMC12505	BMC07717	BMC02242	WB-contig_1529	BMC12504	BMC05057	14496.m00119	TC3133	Wbm0138	BMC03086	BMC12503
IPR000010	Proteinase inhibitor I25, cystatin	18	14489.m00055	BMC12405	BMC12220	14702.m00398	BMC00178	14950.m01837	BMC12221	BMC05811	TC8638	TC3118	TC3164	WB-contig_1337	WB-contig_1436	BMC01649	TC2789	BMC03003	14489.m00056	WB-contig_379
IPR000859	CUB	18	14990.m07640	13667.m00034	BMW01141	14990.m07639	14945.m00256	TC3739	13574.m00032	14974.m00822	14973.m02605	14961.m05172	14972.m07869	12462.m00007	12939.m00035	13313.m00085	14972.m07524	14992.m10965	14967.m01574	14973.m02613
IPR001436	Alpha crystallin/Heat shock protein	18	13894.m00035	TC3565	14907.m00563	BMC12234	BMC00196	14952.m01375	TC2781	14952.m01376	14972.m07594	TC2833	TC2859	14973.m02593	TC3162	TC2783	TC2834	13293.m00125	TC2782	WB-contig_185
IPR011012	Longin-like	17	13066.m00240	13355.m00154	14041.m00078	14686.m00198	14972.m07494	14376.m00092	13314.m00592	BMC00569	BMC08336	BMC09097	15448.m00009	TC3557	14204.m00109	14954.m01630	14248.m00680	14648.m00053	14735.m00110
IPR008928	Six-hairpin glycosidase-like	17	BMC00884	14650.m00142	13103.m00009	WB-contig_1275	14813.m00044	BMW00311	14982.m02257	14945.m00266	14972.m07759	BMC01215	BMW00275	14931.m00313	14967.m01548	14393.m00060	14977.m05008	BMC08173	15502.m00015
IPR001661	Glycoside hydrolase, family 37	17	BMC00884	BMC06571	BMC07662	13186.m00013	13103.m00009	13587.m00049	BMC00674	14813.m00044	14982.m02257	13489.m00028	14931.m00313	14967.m01548	BMC01482	14977.m05008	14982.m02260	TC3409	15502.m00015
IPR001394	Peptidase C19, ubiquitin carboxyl-terminal hydrolase 2	17	14582.m00060	14990.m07900	14934.m00272	14319.m00098	15076.m00117	14992.m11083	14271.m00280	BMC10982	14702.m00400	14283.m00044	14990.m07899	12658.m00070	14950.m01792	BMC02903	14632.m00149	BMC02374	14972.m07322
IPR000629	ATP-dependent helicase, DEAD-box	17	14080.m00070	14744.m00190	14245.m00084	14990.m07684	14990.m07932	13883.m00025	14623.m00077	14950.m01856	14992.m11022	BMC11571	14262.m00042	14972.m07653	14972.m07148	12601.m00333	14233.m00053	14115.m00049	15278.m00010
IPR005834	Haloacid dehalogenase-like hydrolase	17	14710.m00262	14527.m00105	14975.m04510	14916.m00486	14950.m01803	14424.m00395	13078.m00033	WB-contig_358	14950.m01804	BMC05087	BMC08534	BMC05487	13278.m00100	Wbm0142	BMC07383	12721.m00014	TC3218
IPR001220	Legume lectin, beta domain	17	BMC10498	14990.m07917	14676.m00103	14963.m01823	12981.m00078	14204.m00110	14990.m07888	TC3760	Wbm0283	TC3108	14967.m01571	14955.m00252	13218.m00032	TC3239	13892.m00013	14972.m07868	13923.m00011
IPR002602	Protein of unknown function DB	17	12546.m00063	14954.m01712	14356.m00512	12480.m00113	14430.m00015	14972.m07392	BMC04072	14977.m04901	14635.m00116	14961.m05314	14977.m04931	14619.m00058	14972.m06949	15025.m00058	14961.m04914	14619.m00057	14977.m05055
IPR001140	ABC transporter, transmembrane region	17	Wbm0203	14977.m04957	14320.m00075	14955.m00259	BMC05514	14961.m05269	14191.m00025	15346.m00008	14131.m00013	14320.m00074	14977.m04876	14977.m04958	13274.m00036	TC3420	14027.m00013	14992.m10824	14731.m00997
IPR001715	Calponin-like actin-binding	17	14992.m10827	14992.m11072	14874.m00035	14990.m07678	BMC00874	BMC05064	14971.m02787	14972.m07364	14037.m00207	14979.m04491	14992.m11341	BMC00928	14101.m00155	BMC00415	TC3322	BMC01840	BMC07874
IPR000195	RabGAP/TBC	17	12940.m00009	13249.m00083	14973.m02586	14975.m04544	BMC01914	BMC03209	14972.m07026	13542.m00026	14294.m00137	15501.m00007	BMC12304	14981.m02455	12983.m00011	14954.m01601	14972.m07719	14981.m02430	15303.m00010
IPR000873	AMP-dependent synthetase and ligase	17	14934.m00277	13400.m00313	14792.m00025	14977.m04887	14992.m11034	14947.m01142	14982.m02256	14697.m00099	BMC03124	14387.m00338	13276.m00052	14992.m10947	14961.m05125	14972.m07492	12902.m00214	14603.m00272	BMC07192
IPR003960	AAA ATPase, subdomain	17	14923.m00293	14961.m04975	14992.m11288	15032.m00058	BMC11325	14982.m02207	BMC07923	14990.m08060	14980.m02817	WB-contig_1019	14239.m00346	14992.m11046	Wbm0150	14894.m00088	14990.m07862	BMC07264	14980.m02684
IPR000324	Vitamin D receptor	17	14208.m00909	14246.m00078	14141.m00013	BMC07709	14980.m02830	14944.m00540	14972.m07560	15325.m00024	14961.m04922	14972.m07750	14065.m00027	14961.m05214	14522.m00056	TC3525	14972.m07171	14972.m07680	14890.m00117
IPR001723	Steroid hormone receptor	17	14961.m05067	14208.m00909	14105.m00029	14246.m00078	14961.m05213	14980.m02830	14972.m07560	BMC10387	12976.m00013	15311.m00008	14961.m04922	14972.m07750	14990.m08124	14098.m00041	14522.m00056	14971.m02789	14972.m07171
IPR001395	Aldo/keto reductase	17	BMC05193	14922.m00060	AA841533	BMC04886	BMC09779	BMC06886	14975.m04438	BMC01310	14634.m00549	14973.m02585	14981.m02383	BMC08576	AI043383	BMC02399	14603.m00269	14638.m00117	BMC03136
IPR001609	Myosin head, motor region	17	14363.m00051	14954.m01651	14691.m00011	12407.m00024	BMC11472	15161.m00139	BMC11598	14975.m04433	14990.m08010	14968.m01523	BMC08338	TC2907	14975.m04431	12480.m00111	14975.m04432	BMC11521	15161.m00138
IPR002917	GTP-binding protein, HSR1-related	16	13846.m00067	Wbm0159	14990.m07967	BMC03982	BMC07853	14529.m00213	Wbm0357	BMC02462	Wbm0032	13586.m00154	15080.m00103	BMC00956	Wbm0586	Wbm0007	14538.m00479	Wbm0120
IPR004829	Cell surface antigen	16	14961.m04921	14990.m07871	14618.m00147	13953.m00015	14154.m00011	14039.m00113	TC2767	14972.m07452	WB-contig_1109	WB-contig_367	TC3131	BMC07304	14975.m04363	15053.m00050	12609.m00016	BMC01677
IPR006688	ADP-ribosylation factor	16	14972.m07586	14773.m00903	BMC02793	TC2902	14824.m00123	14302.m00073	14972.m07471	14972.m07694	14972.m07325	13401.m00088	13073.m00120	14980.m02839	BMC02431	14990.m07634	BMC08278	15470.m00007
IPR006026	Peptidase, metallopeptidases	16	14973.m02608	14945.m00254	13824.m00057	14973.m02605	14972.m07480	BMC10914	BMC02577	12939.m00035	14956.m00486	14950.m01788	14947.m01124	13313.m00085	14695.m00087	14653.m00289	14973.m02613	14950.m01829
IPR001627	Semaphorin/CD100 antigen	16	15200.m00009	TC3363	14379.m00150	12849.m00035	14489.m00059	14529.m00214	14416.m00051	14975.m04429	14972.m07409	14990.m07770	WB-contig_1119	14779.m00769	15323.m00014	15229.m00016	13056.m00011	BMC00125
IPR001813	Ribosomal protein 60S	16	BMC12159	BMC12160	TC2887	BMC00166	BMC02823	BMC12215	TC2928	BMC00278	WB-contig_385	BMC00170	BMC01734	BMC12297	TC2934	BMC12210	TC3241	14990.m08053
IPR009060	UBA-like	16	14980.m02833	14977.m04894	BMC07138	13637.m00285	12616.m00136	14950.m01837	14992.m10944	15191.m00008	14956.m00498	BMC04506	BMC01578	BMC02374	14992.m11113	13944.m00014	14990.m08140	Wbm0807
IPR008984	SMAD/FHA	16	12436.m00008	12693.m00011	14975.m04386	14972.m07450	13195.m00043	14972.m07001	14952.m01393	14325.m00129	BMC08707	12883.m00084	14979.m04624	14271.m00291	13075.m00123	BMC07307	14990.m07843	14950.m01853
IPR000330	SNF2-related	16	14538.m00476	BMC09332	14990.m08007	13951.m00034	14982.m02211	BMC08610	14258.m00143	BMC00309	BMC07285	14972.m07303	BMC00557	12865.m00007	14424.m00394	BMW01310	14974.m00835	14972.m06974
IPR001254	Peptidase S1 and S6, chymotrypsin/Hap	16	15312.m00008	TC3592	TC3463	15185.m00013	14294.m00128	14310.m00250	BMC07680	14982.m02274	13632.m00184	Wbm0770	14431.m00023	BMC07164	14356.m00517	15208.m00008	WB-contig_1108	14979.m04643
IPR004161	Translation elongation factor EFTu/EF1A, domain 2	16	14992.m11192	14894.m00090	BMC02600	Wbm0343	14971.m02830	Wbm0344	14972.m07785	BMC00511	BMC05801	14990.m08032	Wbm0667	Wbm0653	TC3791	TC3682	Wbm0061	Wbm0537
IPR010255	Haem peroxidase	16	BMC08368	BMC07492	12998.m00018	13259.m00011	14759.m00021	BMC06555	12787.m00394	14992.m10847	AI856879	BMC05763	14759.m00020	14606.m00050	14992.m10848	14638.m00114	BMC03793	14979.m04648
IPR002126	Cadherin	16	14907.m00583	14973.m02660	12584.m00064	14700.m00144	14977.m04981	14731.m00981	14977.m04980	BMC06462	14822.m00014	14907.m00585	14992.m11266	14907.m00576	14390.m00017	14620.m00029	13092.m00017	14237.m00390
IPR001128	Cytochrome P450	16	14975.m04355	BMC00119	BMC03033	BMC04166	15431.m00031	WB-contig_1430	14975.m04354	14683.m00064	14992.m11012	BMW00124	BMC09275	BMC05798	14961.m05225	14977.m05108	AA471551	15342.m00044
IPR001752	Kinesin, motor region	16	14979.m04394	14849.m00138	14972.m07605	13876.m00015	14982.m02273	12808.m00012	14950.m01849	14618.m00143	14963.m01803	14975.m04525	14920.m00412	BMW00425	14975.m04387	12729.m00021	14972.m07275	TC3519
IPR002429	Cytochrome c oxidase subunit II C-terminal	16	BMC06256	WB-contig_384	WB-contig_1319	BMC07913	TC2784	AA570903	Wbm0308	BMC12115	WB-contig_321	BMC00071	TC2787	BMC12116	BMC00030	BMC12069	BMC06165	TC7731
IPR001214	SET	16	13247.m00695	12429.m00201	14971.m02833	14395.m00013	BMC02516	13075.m00123	14599.m00260	TC3226	14975.m04506	BMW00900	14979.m04556	BMC03393	BMC11503	BMC04107	15500.m00009	14677.m00167
IPR008197	Whey acidic protein, 4-disulphide core	16	13063.m00020	14942.m00197	12583.m00113	TC2887	13314.m00583	14482.m00009	14990.m07721	13783.m00012	14947.m01149	14947.m01148	12694.m00015	BMW01214	14961.m05144	BMW00884	14981.m02469	14054.m00014
IPR000449	Ubiquitin-associated/Translation elongation factor EF1B, N-terminal	16	14980.m02833	14977.m04894	BMC07138	12616.m00136	14992.m10944	BMC11879	15191.m00008	14956.m00498	BMC04506	BMC01578	BMC02374	14992.m11113	13944.m00014	AI043396	14990.m08140	Wbm0807
IPR013809	Epsin-like, N-terminal	16	14979.m04422	14628.m00174	TC3091	14972.m07228	AI082897	14450.m00170	14081.m00290	14946.m00534	14972.m07339	14389.m00203	TC3420	TC3747	14508.m00037	TC3084	14981.m02376	14972.m07403
IPR006652	Kelch repeat type 1	16	15188.m00017	14796.m00103	14971.m02826	WB-contig_1188	14177.m00027	BMC05952	15374.m00016	14992.m11204	14556.m00153	12747.m00015	14990.m08008	13317.m00178	BMC06134	TC3581	15422.m00013	13399.m00182
IPR003008	Tubulin/FtsZ, GTPase	16	14737.m00016	TC3109	14950.m01869	BMC12344	15239.m00024	TC2945	BMC04437	Wbm0602	BMC01602	TC8334	BMC00759	13325.m00228	TC3108	BMC09735	13818.m00233	TC3092
IPR001981	Colipase	15	AI099481	AI943518	14061.m00057	TC3141	14253.m00157	14856.m00084	BMC08319	BMW00035	BMW00241	BMW00020	12662.m00010	14972.m07002	15527.m00010	BMW00449	12584.m00067
IPR000418	Ets	15	15299.m00008	TC3200	14907.m00559	TC3069	14706.m00059	14972.m07681	TC3201	14956.m00532	13081.m00127	14977.m04914	WB-contig_996	14972.m07807	14971.m02892	BMW00244	BMW00505
IPR008937	Ras guanine nucleotide exchange factor	15	14992.m11305	BMC07247	14967.m01563	14954.m01649	14973.m02714	12749.m00075	14972.m06969	14224.m00316	14972.m07738	12597.m00009	15411.m00018	12749.m00074	BMC06410	BMW00491	12613.m00115
IPR002172	Low density lipoprotein-receptor, class A	15	14040.m00266	14286.m00009	14990.m07841	14855.m00192	BMC11385	14974.m00822	14972.m07190	13726.m00033	14972.m07869	13426.m00019	14992.m11188	14040.m00264	14929.m00398	14972.m07524	14972.m07487
IPR007284	Ground-like region	15	14798.m00029	BMC02156	BMC07005	13970.m00031	14963.m01825	13895.m00081	BMC04921	14946.m00533	14997.m00053	14992.m11302	14919.m00203	14946.m00532	14083.m00057	13695.m00206	14747.m00209
IPR005475	Transketolase, central region	15	BMC01132	WB-contig_1351	Wbm0666	15402.m00008	TC3008	14262.m00041	BMC07934	BMC03644	BMC05110	BMC12488	BMC12408	Wbm0664	BMC12411	14161.m00011	Wbm0395
IPR000306	Zinc finger, FYVE-type	15	14961.m05165	BMC02784	15496.m00008	13282.m00268	14972.m07867	14303.m00139	14990.m07758	14990.m08030	WB-contig_1617	14972.m07639	14954.m01737	14972.m07595	14992.m11356	14945.m00264	BMW00928
IPR002942	RNA-binding S4	15	BMC05917	BMC00375	TC2954	BMC12294	TC3393	WB-contig_310	12902.m00235	Wbm0663	13260.m00097	TC3144	Wbm0248	14133.m00049	BMC01891	Wbm0206	14210.m00061
IPR008280	Tubulin/FtsZ, C-terminal	15	14737.m00016	BMC12344	15239.m00024	TC2945	BMC01704	Wbm0602	12715.m00108	BMC01602	TC8334	BMC00759	13325.m00228	TC3108	TC3804	13818.m00233	TC3092
IPR006578	MADF	15	15328.m00007	14990.m08057	14981.m02448	14980.m02787	13383.m00091	14824.m00116	14500.m00155	14242.m00098	14968.m01472	14992.m11369	14005.m00027	14181.m00071	12492.m00174	13054.m00013	14693.m00123
IPR002097	Profilin/allergen	15	14975.m04394	BMC04822	14963.m01776	BMC05828	BMC11978	14208.m00916	14982.m02228	WB-contig_1402	BMC05343	BMC03544	14134.m00015	14590.m00346	14975.m04389	14990.m07987	R47641
IPR000301	CD9/CD37/CD63 antigen	15	BMC08490	BMC03412	14990.m07715	14972.m06984	14907.m00558	14527.m00112	15086.m00013	14992.m11338	14972.m07466	BMC11920	14972.m07701	14990.m08033	TC3502	14961.m05332	14990.m07919
IPR003014	N/apple PAN	15	14972.m07199	14972.m07859	BMC02488	TC3655	14967.m01554	14981.m02438	14980.m02804	14972.m07878	BMW00517	15076.m00121	14972.m06944	14516.m00055	BMC11870	14979.m04397	14041.m00077
IPR005797	Cytochrome b/b6, N-terminal	15	BMC11632	BE758437	BMW00269	WB-contig_1151	TC2805	Wbm0775	BMC11631	BMC00048	BMC06747	Wbm0621	WB-contig_207	BMC11630	W91854	AI738044	AW409450
IPR001844	Chaperonin Cpn60	15	TC3367	14324.m00042	BMC06885	WB-contig_1510	BMC03122	BMC02646	TC3437	Wbm0350	14977.m04984	BMC11865	BMC00973	TC3593	13486.m00112	14652.m00401	15413.m00008
IPR002018	Carboxylesterase, type B	15	WB-contig_1577	BMC05465	BMC00970	BMW01173	14980.m02830	14961.m05217	BMC05394	CB338580	13998.m00008	BMW00676	14981.m02386	BMW00675	13066.m00237	BMW01614	14961.m04945
IPR006032	Ribosomal protein S12/S23	15	14981.m02412	14992.m11186	TC3032	14037.m00207	BMC02627	15085.m00026	BMC02583	14659.m00193	14992.m11152	BMC05921	BMC12362	WB-contig_296	14603.m00273	BMC00817	Wbm0346
IPR013027	FAD-dependent pyridine nucleotide-disulphide oxidoreductase	15	14794.m00099	14972.m07899	Wbm0611	BMC02465	Wbm0685	14972.m06971	14248.m00675	Wbm0566	TC3485	14973.m02600	Wbm0448	Wbm0559	TC2976	Wbm0561	15495.m00008
IPR005829	Sugar transporter superfamily	15	TC3575	14953.m00217	14975.m04407	BMC03055	TC2940	BMC00849	13935.m00011	BMC07973	13362.m00015	12688.m00061	14967.m01548	14968.m01488	BMC12165	WB-contig_200	BMC08276
IPR011053	Single hybrid motif	15	14058.m00556	Wbm0426	BMC03018	14451.m00035	Wbm0455	14963.m01795	Wbm0108	14972.m07714	BMC12019	14951.m00201	14977.m05029	Wbm0309	14916.m00494	BMC06594	Wbm0747
IPR013785	Aldolase-type TIM barrel	14	12949.m00009	Wbm0210	WB-contig_425	TC3309	13432.m00245	BMC06451	TC2820	BMB_gene_8	Wbm0686	BMC00771	TC2822	BMC11749	TC2821	BMC00497
IPR013761	Sterile alpha motif-type	14	14634.m00554	14979.m04422	14972.m07763	BMC02360	14973.m02675	14990.m07636	14651.m00254	14920.m00411	14961.m05011	14979.m04547	14990.m08055	12555.m00143	15474.m00017	14972.m07395
IPR006689	ARF/SAR superfamily	14	14972.m07586	BMC02793	TC2902	14824.m00123	14302.m00073	BMC03183	14282.m00447	14972.m07694	14972.m07325	13401.m00088	13073.m00120	14961.m05309	BMC02431	15470.m00007
IPR012680	Laminin G, subdomain 2	14	14972.m07417	14973.m02660	14700.m00144	BMC00041	15046.m00029	14977.m04979	14977.m04908	BMC06396	14961.m05321	12668.m00015	14972.m06990	14907.m00576	14474.m00021	13724.m00013
IPR012292	Globin-related	14	14958.m00343	TC2893	13844.m00009	14992.m10859	14992.m11408	14937.m00496	14548.m00009	14990.m07730	12661.m00041	14719.m00179	14981.m02425	14224.m00303	13045.m00045	14973.m02663
IPR011004	Trimeric LpxA-like	14	14095.m00102	13476.m00015	14331.m00086	Wbm0449	14787.m00179	12811.m00146	14095.m00105	14095.m00101	14356.m00517	14101.m00156	Wbm0088	14148.m00009	14095.m00104	Wbm0289
IPR001179	Peptidyl-prolyl cis-trans isomerase, FKBP-type	14	14981.m02384	Wbm0554	TC3511	BMC02434	14971.m02803	14972.m07156	BMC11704	BMC00465	Wbm0736	BMC01991	14990.m07926	14961.m05070	BMC00686	WB-contig_1399
IPR002007	Haem peroxidase, animal	14	BMC08368	12998.m00018	13259.m00011	14759.m00021	12787.m00394	14992.m10847	AI856879	BMC05763	14759.m00020	14606.m00050	14992.m10848	14638.m00114	BMC03793	14979.m04648
IPR011038	Calycin-like	14	14907.m00562	TC3740	13528.m00031	14961.m05100	14972.m07320	BMC00903	TC3431	AA841112	14972.m07321	12635.m00044	BMC01605	14961.m05102	TC3198	AA841636
IPR002114	Phosphotransferase system, HPr serine phosphorylation site	14	15395.m00011	14968.m01519	13367.m00046	14944.m00553	BMC02143	TC3652	13261.m00262	Wbm0425	14972.m07791	14948.m00292	12903.m00106	BMC06434	BMC01942	12674.m00019
IPR001791	Laminin G	14	14972.m07417	14973.m02660	14700.m00144	BMC00041	15046.m00029	14977.m04979	14977.m04908	BMC06396	14961.m05321	12668.m00015	14972.m06990	14907.m00576	14474.m00021	13724.m00013
IPR003095	Heat shock protein DnaJ	14	BMC06334	14982.m02220	BMC02448	14861.m00021	TC3243	14990.m07837	14794.m00097	Wbm0785	14990.m08047	BMC06805	14248.m00683	13357.m00089	BMC06298	TC3776
IPR001664	Intermediate filament protein	14	BMC00640	14990.m08073	BMC08805	14511.m00035	TC3192	BMC08476	TC2900	BMC04116	BMC05333	13973.m00022	14977.m04971	BMC07029	BMC05667	BMC04239
IPR001279	Beta-lactamase-like	14	14980.m02687	14977.m04933	12616.m00135	15187.m00012	BMC10125	BMC02545	Wbm0469	BMC04905	14963.m01791	13511.m00039	14981.m02428	BMC06486	TC3206	14981.m02429
IPR001451	Bacterial transferase hexapeptide repeat	14	14095.m00102	13476.m00015	14282.m00444	14331.m00086	14972.m07809	Wbm0449	14787.m00179	14095.m00105	14095.m00101	14356.m00517	14101.m00156	Wbm0088	14095.m00104	Wbm0289
IPR001019	Guanine nucleotide binding protein (G-protein), alpha subunit	14	14227.m00028	14972.m07823	14972.m07802	12520.m00031	BMC04291	14990.m07858	14992.m11164	14967.m01550	14992.m11042	BMC08478	14992.m11163	14972.m07825	12437.m00035	14937.m00493
IPR001079	Galectin, galactose-binding lectin	14	BMC05705	14992.m10905	14990.m07733	TC2960	BMC09784	BMC07434	14981.m02387	BMC08378	TC2855	NP274646	14529.m00201	BMC11477	BMB_gene_21	BMC00085
IPR011057	Mss4-like	14	BMW01618	14979.m04438	BMC00169	BMC12086	BMC12076	14972.m07476	BMB_gene_15	BMC12087	TC2838	BMC12088	BMC12085	BMW00793	TC3354	14971.m02794
IPR013111	EGF, extracellular	14	14990.m07722	14484.m00023	14992.m11401	14977.m04979	14979.m04599	14910.m00009	14961.m05321	14990.m07723	14992.m11266	14063.m00025	14538.m00474	15523.m00008	14979.m04650	14979.m04483
IPR002119	Histone H2A	14	TC3087	14763.m00261	BMC07005	14500.m00158	13648.m00017	BMC06809	14538.m00482	14972.m07436	BMC00260	BMC12336	BMC12337	12698.m00328	BMC00741	BMC12338
IPR001199	Cytochrome b5	14	WB-contig_535	BMC06882	14961.m04912	14779.m00763	13662.m00124	13497.m00184	BMC00402	BMC06819	BMC11657	BMC06814	BMC03196	14974.m00849	WB-contig_409	WB-contig_1238
IPR000048	IQ calmodulin-binding region	14	14363.m00051	14954.m01651	14691.m00011	14968.m01523	14356.m00518	14615.m00139	14972.m07119	14977.m04980	14975.m04431	12480.m00111	14230.m00217	15225.m00008	13432.m00242	BMC00257
IPR002129	Pyridoxal phosphate-dependent decarboxylase	14	14972.m07133	13501.m00076	WB-contig_429	Wbm0504	14712.m00223	BMC04004	BMC02444	14972.m07134	14975.m04334	14584.m00108	15204.m00020	14956.m00509	14972.m07538	15080.m00107
IPR000209	Peptidase S8 and S53, subtilisin, kexin, sedolisin	14	12496.m00293	14992.m11305	14961.m04897	14992.m11268	14702.m00403	14944.m00555	12811.m00148	15080.m00105	14942.m00205	AA841626	14990.m07758	BMC04884	14750.m00026	WB-contig_1454
IPR011032	GroES-like	13	Wbm0349	14583.m00121	15161.m00148	Wbm0629	BMC00335	14992.m11274	BMC04505	13170.m00167	BMC00565	14958.m00346	WB-contig_242	BMC11992	14967.m01561
IPR001506	Peptidase M12A, astacin	13	14039.m00119	14945.m00254	14973.m02605	14972.m07480	BMC02577	12462.m00007	12939.m00035	14956.m00486	14950.m01788	13313.m00085	14695.m00087	14973.m02613	14950.m01829
IPR003131	K+ channel tetramerisation	13	13294.m00110	14702.m00404	BMC06496	15104.m00057	BMC05806	12506.m00094	14907.m00566	BMW00076	14954.m01659	BMC00589	14081.m00288	13809.m00009	14975.m04319
IPR002452	Alpha tubulin	13	14737.m00016	TC3109	14950.m01869	BMC12344	TC2945	BMW00705	TC8334	BMC00759	TC3108	15259.m00007	TC3804	BMC09735	13818.m00233
IPR002194	Chaperonin TCP-1	13	TC3367	14324.m00042	BMC07318	WB-contig_1510	BMC03122	BMC02646	BMC02429	14977.m04984	BMC11865	BMC00973	TC3593	13486.m00112	14652.m00401
IPR002350	Proteinase inhibitor I1, Kazal	13	14963.m01810	14977.m04909	15205.m00008	TC3010	14945.m00256	15181.m00018	BMC10860	14000.m00117	BMC04884	Wbm0674	14971.m02880	14977.m04910	14977.m04911
IPR001251	Cellular retinaldehyde-binding/triple function, C-terminal	13	TC3258	BMC04322	14961.m04962	14972.m07716	13467.m00111	BMC00653	14961.m04960	14992.m10918	14693.m00120	14454.m00098	14979.m04435	BMC03202	12491.m00042
IPR001357	BRCT	13	14990.m07812	N37100	13432.m00238	12834.m00010	14990.m08056	14058.m00556	14990.m07811	14982.m02234	14961.m04967	Wbm0548	12555.m00140	14992.m11160	BMC04153
IPR009078	Ferritin/ribonucleotide reductase-like	13	Wbm0267	14961.m05324	BMC01077	WB-contig_1674	BMC02637	14972.m07490	Wbm0584	14961.m05340	14967.m01565	14950.m01867	14972.m07375	BMC06485	Wbm0144
IPR011048	Cytochrome cd1-nitrite reductase-like, C-terminal haem d1	13	BMC09686	15040.m00014	14731.m00992	14973.m02706	14736.m00044	BMC02788	14992.m11154	BMC00657	14992.m10947	BMC11307	14961.m05180	14972.m07602	15137.m00047
IPR006150	Cysteine-rich repeat	13	14009.m00169	14992.m11033	12845.m00017	14961.m05086	12849.m00035	14954.m01657	12423.m00020	13247.m00708	TC3351	14946.m00525	14946.m00534	12849.m00037	15107.m00008
IPR000164	Histone H3	13	BMC02205	14972.m07748	14950.m01791	TC2941	TC3749	BMC03902	14972.m07711	12698.m00326	14990.m07995	TC8006	BMC07329	BMC01609	BMC00764
IPR001660	Sterile alpha motif SAM	13	14634.m00554	14979.m04422	14972.m07763	BMC02360	14973.m02675	14990.m07636	14651.m00254	14920.m00411	14961.m05011	14979.m04547	12555.m00143	15474.m00017	14972.m07395
IPR001148	Carbonic anhydrase, eukaryotic	13	BMW00233	14981.m02411	BMC11857	14781.m00050	BMC02458	BMC02210	13674.m00035	14961.m05333	BMW00634	14990.m07797	14973.m02662	12512.m00027	14977.m05040
IPR011511	Variant SH3	13	14990.m08029	12876.m00013	12491.m00043	14961.m05241	14037.m00207	15317.m00025	14615.m00139	14975.m04377	12733.m00088	BU917693	BMW00687	14961.m05178	14972.m07225
IPR008952	Tetraspanin	13	14990.m07715	14907.m00558	15086.m00013	14992.m11338	14972.m07466	BMC11920	14971.m02780	14972.m07701	14990.m08033	14572.m00109	TC3502	14961.m05332	14990.m07919
IPR000585	Hemopexin	13	AW225469	14973.m02608	13824.m00057	14979.m04379	TC3503	14974.m00818	14841.m00011	BMC01120	BMC01215	14990.m07909	14656.m00229	15283.m00009	14237.m00403
IPR000463	Cytosolic fatty-acid binding	13	BMC00359	14972.m07605	BMC05354	14975.m04408	TC3490	14990.m08007	BMC00903	TC3431	AA841112	BMC11414	BMC01605	TC3198	AA841636
IPR001487	Bromodomain	13	15196.m00041	14972.m07304	14707.m00128	BMC07610	TC3261	14980.m02782	14965.m00427	14191.m00026	14930.m00339	13735.m00086	14965.m00426	15521.m00009	14707.m00127
IPR013816	ATP-grasp fold, subdomain 2	13	14972.m07110	Wbm0041	12498.m00044	Wbm0465	Wbm0455	Wbm0520	Wbm0227	Wbm0570	14335.m00009	14972.m07714	Wbm0209	Wbm0556	Wbm0512
IPR001209	Ribosomal protein S14	13	14972.m07864	14968.m01519	TC3422	Wbm0328	15206.m00014	14768.m00181	12902.m00225	14939.m00174	BMC00288	14972.m07207	15441.m00018	WB-contig_1546	14961.m05152
IPR008162	Inorganic pyrophosphatase	13	14992.m11348	14271.m00285	14963.m01772	14715.m01244	15158.m00056	14990.m07853	13598.m00016	BMC01078	14770.m00168	14961.m05197	13415.m00457	14963.m01768	Wbm0583
IPR000727	Target SNARE coiled-coil region	12	13818.m00232	13927.m00015	13695.m00207	14992.m11149	13150.m00080	14922.m00062	14954.m01714	14967.m01537	14037.m00209	14029.m00019	14618.m00141	14058.m00557
IPR000953	Chromo	12	BMC03909	TC3314	14395.m00013	14963.m01807	14979.m04567	14961.m05347	BMC02907	14292.m00245	14946.m00539	14713.m00190	14974.m00835	13409.m00051
IPR001010	Thionin	12	14972.m07565	15081.m00160	15224.m00009	13247.m00720	14979.m04526	14330.m00196	14965.m00427	14975.m04385	WB-contig_1239	BMC11542	14972.m07247	15413.m00008
IPR001382	Glycoside hydrolase, family 47	12	13906.m00034	14835.m00081	13906.m00033	14717.m00157	13110.m00009	14680.m00092	BMC03060	BMC00567	14697.m00100	14717.m00156	BMC08435	13694.m00009
IPR001920	Asp/Glu racemase	12	14972.m07864	14972.m07899	14972.m07854	14972.m07833	BMB_gene_34	14972.m07377	BMW00845	14052.m00188	14992.m10856	AA228234	TC3341	BMC01657
IPR001564	Nucleoside diphosphate kinase, core	12	BMC00129	TC2880	AA547843	14764.m00053	BMC00047	BMW00197	BMW00274	14975.m04429	Wbm0717	BMW00091	BMW00012	BMC05964
IPR000568	ATPase, F0 complex, subunit A	12	WB-contig_234	TC2809	13662.m00124	15288.m00008	Wbm0460	14775.m00062	TC2812	H21294	BMC01497	BMC00024	14975.m04512	BMC06216
IPR000086	NUDIX hydrolase	12	BMC06579	14299.m00119	14794.m00098	14246.m00079	BMC11711	14992.m10903	TC3577	14765.m00811	BMC02353	BMC11367	14868.m00082	Wbm0246
IPR001509	NAD-dependent epimerase/dehydratase	12	13717.m00171	BMC00463	BMC03109	14992.m11382	Wbm0237	BMC05015	BMC04304	BMB_gene_43	14972.m06957	14990.m08066	14961.m05307	15304.m00117
IPR004364	tRNA synthetase, class II (D, K and N)	12	BMC00697	Wbm0012	15317.m00027	WB-contig_1299	TC3491	WB-contig_300	BMC01461	TC3398	14835.m00083	14246.m00080	BMW00043	BMW00248
IPR002049	EGF-like, laminin	12	14990.m07722	BMC07340	14977.m04909	14601.m00159	12776.m00030	14972.m07384	15430.m00015	14990.m07723	12527.m00017	15523.m00008	14972.m07760	14207.m00027
IPR005135	Endonuclease/exonuclease/phosphatase	12	14409.m00238	12649.m00087	Wbm0729	BMC11321	BMC08315	BMW01352	14980.m02690	15135.m00171	14972.m06964	14712.m00229	14990.m07775	14972.m07201
IPR000555	Mov34/MPN/PAD-1	12	TC2909	14528.m00113	AA089376	BMC05083	TC2910	14570.m00059	BMC03429	13786.m00078	BMC05430	BMC03364	14972.m07354	14973.m02705
IPR005824	KOW	12	BMC01550	14981.m02443	WB-contig_374	BMC12066	BMC00375	14446.m00021	13260.m00097	13736.m00398	BMC00059	TC2996	TC2955	BMC07761
IPR008191	Maternal tudor protein	12	14765.m00813	15296.m00009	14746.m00118	15443.m00041	14974.m00797	14208.m00916	15443.m00040	14489.m00059	13222.m00035	14975.m04449	14975.m04500	13393.m00017
IPR001951	Histone H4	12	12698.m00330	14586.m00133	BMC00307	14979.m04444	TC3083	WB-contig_259	14308.m00015	BMC00749	WB-contig_336	14972.m07028	BMC12279	WB-contig_324
IPR013790	Dwarfin	12	12436.m00008	TC3645	14972.m07450	12883.m00085	14972.m07001	14952.m01393	14325.m00129	BMC08707	12883.m00084	14979.m04624	BMC04368	AA253522
IPR007863	Peptidase M16, C-terminal	12	14603.m00268	Wbm0418	14038.m00032	BMC11563	Wbm0221	BMC00434	15287.m00009	14980.m02750	Wbm0419	TC3552	BMC02508	WB-contig_1168
IPR008974	TRAF-like	12	14702.m00395	BMC01528	15284.m00018	14147.m00022	BMC00556	14298.m00109	14980.m02803	14972.m07025	BMC09093	BMC11729	14972.m07322	14968.m01458
IPR002171	Ribosomal protein L2	12	13436.m00048	BMC00336	WB-contig_1366	AA257567	WB-contig_999	13667.m00037	WB-contig_210	BMC01536	AA417393	TC2908	Wbm0338	BMC00443
IPR002057	Isopenicillin N synthetase	12	14975.m04496	14974.m00850	14356.m00508	BMC00556	14191.m00025	14731.m00981	14944.m00537	BMC05780	14954.m01703	14972.m07514	BMC01072	BMC11729
IPR013057	Amino acid transporter, transmembrane	11	BMC03315	14544.m00112	BMC05437	BMC06340	15434.m00029	14973.m02676	14544.m00113	14980.m02797	14330.m00205	13480.m00175	14977.m04877
IPR009019	K Homology, prokaryotic type	11	BMC00419	14979.m04504	13787.m00042	14529.m00213	TC2990	Wbm0335	BMC12302	Wbm0538	Wbm0019	BMC06743	13066.m00244
IPR001300	Peptidase C2, calpain	11	BMC11556	BMW01011	CD571058	14046.m00193	BMC09359	14954.m01611	14963.m01775	BMW01287	BMW00169	WB-contig_1348	BMC06161
IPR001124	Lipid-binding serum glycoprotein	11	13520.m00021	14992.m11181	14973.m02619	14961.m05037	14961.m05329	14956.m00514	BMC05111	BMW01448	13250.m00034	14973.m02621	14972.m06996
IPR002073	3'5'-cyclic nucleotide phosphodiesterase	11	BMW00144	BMC00831	BMW00267	BMC10462	14979.m04565	14990.m07637	BMW00072	BMW00571	BMC06950	14702.m00388	BMW01147
IPR008144	Guanylate kinase	11	14990.m08029	12876.m00013	14581.m00054	BMC06640	14961.m05241	14907.m00578	BMW01008	Wbm0580	13449.m00082	14961.m04904	13483.m00026
IPR000994	Peptidase M24, catalytic core	11	Wbm0612	14954.m01736	14775.m00061	WB-contig_407	14974.m00821	BMC07946	Wbm0112	13613.m00041	14972.m07280	BMC05121	13373.m00128
IPR009065	does not exist	11	12445.m00028	14992.m10904	15401.m00009	13895.m00086	14950.m01817	14954.m01653	14992.m10975	14980.m02779	14364.m00214	14990.m08110	14990.m07765
IPR001766	Fork head transcription factor	11	14990.m08148	13223.m00107	14975.m04376	14972.m07618	14972.m07331	14990.m08147	14284.m00388	13916.m00012	14963.m01778	13063.m00019	14971.m02800
IPR000014	PAS	11	Wbm0710	AI066025	14615.m00142	15056.m00018	15136.m00016	14132.m00100	14731.m01008	BMC05066	14963.m01770	14992.m11133	13401.m00091
IPR012678	Ribosomal L23 and L15e, core	11	TC3014	TC2948	TC3015	BMC00151	BMC06619	BMC12185	13066.m00236	BMC00175	14961.m05081	Wbm0339	AW041947
IPR004045	Glutathione S-transferase, N-terminal	11	BMC12435	BMC02401	BMW01019	BMC04004	TC2864	Wbm0435	TC2865	TC2921	BMC01935	BMC00072	WB-contig_980
IPR000298	Cytochrome c oxidase, subunit III	11	BMC00359	TC8785	BMC12261	BMC12260	BMC04127	TC2795	14454.m00100	BMC00256	BMC01393	BMC12262	Wbm0698
IPR001972	Stomatin	11	BMC02358	CB338321	TC3125	WB-contig_1428	BMC11860	BMW01275	13725.m00033	BMC08123	14255.m00042	Wbm0769	TC3124
IPR001108	Peptidase A22A, presenilin	11	12966.m00008	15277.m00006	13982.m00019	13187.m00153	13496.m00027	14947.m01151	14947.m01150	13767.m00036	14518.m00084	14549.m00043	13982.m00020
IPR002155	Thiolase	11	BMC05146	WB-contig_1477	TC3583	14968.m01482	BMC05073	14600.m00099	BMW00831	12661.m00041	WB-contig_1116	14961.m05035	BMC03022
IPR001917	Aminotransferase, class-II	11	14094.m00128	Wbm0133	14590.m00333	14950.m01808	14972.m07437	14525.m00164	15083.m00074	BMC06850	14992.m10954	BMC02664	14967.m01561
IPR003604	Zinc finger, U1-type	11	14972.m07565	14942.m00198	TC3673	14494.m00085	14963.m01820	BMC08602	14036.m00107	14208.m00911	14990.m08137	14954.m01618	BMC05845
IPR002067	Mitochondrial carrier protein	11	WB-contig_240	BMC00079	BMC11895	BMC01313	BMC04146	TC3497	13466.m00202	13159.m00054	14930.m00335	12584.m00065	BMC02923
IPR013216	Methyltransferase type 11	11	14979.m04559	14932.m00517	14237.m00405	14274.m00232	13317.m00175	14206.m00119	15133.m00188	Wbm0195	14972.m06960	BMC08309	15170.m00042
IPR003609	Apple-like	11	14972.m07199	14972.m07859	BMC02488	14967.m01554	14981.m02438	14980.m02804	14972.m07878	BMW00517	14972.m06944	14516.m00055	BMC11870
IPR003243	Proteinase inhibitor I25A and I25B, type 2 and phytocystatins	11	14489.m00055	BMC12220	BMC00178	BMC12221	TC8638	TC3118	WB-contig_1337	WB-contig_1436	TC2789	14489.m00056	WB-contig_379
IPR001589	Actin-binding, actinin-type	11	14992.m11072	14849.m00138	14980.m02842	BMW00133	14972.m07364	14992.m11341	14972.m07732	BMC07903	14444.m00027	14101.m00155	BMC00415
IPR000560	Histidine acid phosphatase	11	14990.m08160	14977.m04974	BMC08570	BMW00915	BMC08960	15509.m00029	BMC04935	BMC05095	14950.m01852	12918.m00019	14731.m00987
IPR001619	Sec1-like protein	11	13294.m00107	WB-contig_1591	BMC02940	BMC05056	14232.m00266	13352.m00037	TC3524	12902.m00221	WB-contig_1287	14980.m02707	14949.m00218
IPR011025	G protein alpha subunit, helical insertion	11	14227.m00028	14972.m07802	12520.m00031	BMC04291	14990.m07858	14992.m11164	14967.m01550	14992.m11042	BMC08478	12437.m00035	14937.m00493
IPR004365	Nucleic acid binding, OB-fold, tRNA/helicase-type	11	BMC00697	Wbm0012	15317.m00027	TC3209	14361.m00188	13695.m00208	BMB_gene_5	BMC01549	WB-contig_265	TC3340	14246.m00080
IPR009001	Translation elongation factor EF1A/initiation factor IF2gamma, C-terminal	11	14992.m11192	14894.m00090	Wbm0343	14971.m02830	14972.m07785	BMC00511	Wbm0653	TC3791	TC3682	WB-contig_1471	13210.m00166
IPR000223	Peptidase S26A, signal peptidase I	11	BMC08641	BMC02980	WB-contig_239	Wbm0760	BMC09759	Wbm0723	14170.m00174	14518.m00081	14975.m04491	CB328889	14990.m07680
IPR003029	S1, RNA binding	11	Wbm0059	14990.m07831	BMC02027	Wbm0191	Wbm0538	BMC00406	BMW01027	Wbm0496	Wbm0019	AW682783	14599.m00271
IPR001236	Lactate/malate dehydrogenase	11	BMC12065	BMC02451	BMC05093	BMC11994	Wbm0244	TC3384	14977.m04994	BMC07731	BMC01827	BMC11868	TC3388
IPR000558	Histone H2B	10	TC9419	12743.m00017	AW348053	12698.m00329	BMC00572	TC2890	TC3379	TC2891	BMC05757	BMC06096
IPR000440	NADH-ubiquinone/plastoquinone oxidoreductase, chain 3	10	BMC12349	TC3244	BMC06179	BMW00166	BMC12353	WB-contig_275	Wbm0241	BMC11037	BMC00796	WB-contig_1567
IPR001971	Ribosomal protein S11	10	WB-contig_1572	BMC00207	14951.m00200	BMC08678	AA275404	BMC12237	TC2942	BMC12236	Wbm0319	14992.m10906
IPR000923	Blue (type 1) copper domain	10	14332.m00026	14941.m00158	W84918	14972.m07159	BMC07588	14980.m02779	14364.m00212	14972.m07510	13247.m00718	14972.m07201
IPR001258	NHL repeat	10	BMC01190	13081.m00126	WB-contig_1687	14977.m04969	14990.m07969	14974.m00834	14603.m00269	14979.m04650	14093.m00114	BMC07204
IPR000467	D111/G-patch	10	14955.m00244	12688.m00059	BMC01997	14302.m00074	13926.m00017	14972.m07032	15454.m00012	14239.m00340	BMC07161	BMC06642
IPR006670	Cyclin	10	14763.m00261	15217.m00023	14992.m11151	12624.m00059	BMC05433	BMC06324	14181.m00074	14058.m00563	14917.m00328	14979.m04494
IPR001007	von Willebrand factor, type C	10	12935.m00013	14857.m00319	TC3332	14954.m01566	12902.m00236	AA246107	12875.m00018	15216.m00008	BMC00574	12674.m00019
IPR006121	Heavy metal transport/detoxification protein	10	12496.m00293	12575.m00210	15447.m00013	15178.m00023	14696.m00216	TC3685	WB-contig_494	BMC02342	14961.m05099	BMC04038
IPR002076	GNS1/SUR4 membrane protein	10	14979.m04490	14904.m00012	12584.m00068	13415.m00446	14972.m07277	12584.m00069	BMC01070	TC3210	14954.m01636	TC3691
IPR000557	Calponin repeat	10	BMC11213	14990.m07939	14961.m05066	14971.m02787	TC3035	TC3698	BMC04954	14990.m07940	BMC00928	TC3322
IPR008968	Clathrin adaptor, mu subunit, Ig-like	10	14972.m07494	BMC06792	14971.m02809	14977.m05036	15448.m00009	14308.m00015	BMC10979	14954.m01630	14990.m08075	15460.m00019
IPR000741	Fructose-bisphosphate aldolase, class-I	10	WB-contig_425	13432.m00245	BMC06451	TC2820	BMB_gene_8	BMC00771	TC2822	BMC11749	TC2821	BMC00497
IPR000941	Enolase	10	TC2871	BMC00081	13627.m00010	AW042023	BMC01643	BMC12380	BMC11583	BMC08605	BMC01032	Wbm0119
IPR003619	MAD homology 1, Dwarfin-type	10	12436.m00008	TC3645	14972.m07450	12883.m00085	14952.m01393	14325.m00129	15013.m00153	14979.m04624	BMC04368	AA253522
IPR001450	4Fe-4S ferredoxin, iron-sulfur binding	10	13350.m00129	Wbm0569	14206.m00121	BMC08377	14291.m00076	14310.m00255	14538.m00472	Wbm0600	Wbm0471	14284.m00380
IPR008927	6-phosphogluconate dehydrogenase, C-terminal-like	10	14992.m10997	14979.m04633	TC3257	Wbm0597	14961.m04951	14990.m07648	BMC06646	14992.m11377	14590.m00334	WB-contig_1469
IPR006671	Cyclin, N-terminal	10	14992.m10842	12624.m00059	BMC06039	14990.m08013	BMC05433	BMC06324	14181.m00074	14058.m00563	14917.m00328	14979.m04494
IPR011051	Cupin, RmlC-type	10	TC3039	BE124987	Wbm0667	12875.m00018	BMC02717	13632.m00183	14961.m04982	BMC05897	14442.m00131	14961.m05018
IPR003347	Transcription factor jumonji/aspartyl beta-hydroxylase	10	15099.m00104	14907.m00572	BMW00346	14920.m00418	13136.m00016	13349.m00029	14567.m00026	14972.m07810	13460.m00197	14977.m04950
IPR000615	Bestrophin	10	14992.m10937	14939.m00171	13547.m00025	BMC05173	14765.m00810	14939.m00170	BMC11876	14980.m02762	H30986	14765.m00809
IPR000644	Cystathionine beta-synthase, core	10	Wbm0070	14980.m02776	15461.m00007	Wbm0527	14975.m04326	Wbm0294	14973.m02626	14977.m04875	14961.m05364	14961.m04940
IPR002085	Alcohol dehydrogenase superfamily, zinc-containing	10	15161.m00148	14938.m00335	Wbm0629	BMC00335	14992.m11274	13170.m00167	BMC00565	14958.m00346	WB-contig_242	BMC11992
IPR002109	Glutaredoxin	10	BMC00154	13358.m00042	Wbm0676	Wbm0415	14972.m07083	14992.m11018	14929.m00395	14779.m00764	WB-contig_976	14990.m07840
IPR006687	GTP-binding protein SAR1	10	14972.m07586	TC2902	14824.m00123	14302.m00073	BMC03183	14972.m07694	14972.m07325	13401.m00088	13073.m00120	15470.m00007
IPR004841	Amino acid permease-associated region	10	14975.m04513	14972.m07107	14977.m04939	14981.m02462	Wbm0044	BMW00733	14947.m01132	BMC11073	14207.m00028	Wbm0045
IPR002314	tRNA synthetase, class II (G, H, P and S)	10	14990.m07652	BMC06641	14656.m00224	14200.m00063	15080.m00105	Wbm0464	14593.m00153	Wbm0472	Wbm0412	Wbm0077
IPR009068	S15/NS1, RNA-binding	10	Wbm0020	14656.m00224	TC3024	WB-contig_491	BMC08332	BMC11648	12480.m00111	BMC11650	14389.m00197	BMC00125
IPR000595	Cyclic nucleotide-binding	10	14972.m07046	14979.m04630	14973.m02714	14601.m00159	BMC00118	12508.m00092	14961.m04940	13169.m00066	WB-contig_1362	14992.m11133
IPR001580	Calreticulin/calnexin	10	14677.m00170	BMC12461	BMC01492	TC3505	BMC12471	TC2889	BMC05824	BMC06194	BMC03611	BMC04366
IPR001780	Ribosomal protein L35Ae	10	BMC12227	TC3197	14972.m07465	BMC12224	TC2979	14992.m11370	BMC00179	H21310	BMC12225	WB-contig_221
IPR001327	Pyridine nucleotide-disulphide oxidoreductase, NAD-binding region	10	14794.m00099	Wbm0685	14972.m06971	14992.m10841	Wbm0566	TC3485	14973.m02600	Wbm0559	TC2976	Wbm0561
IPR011765	Peptidase M16, N-terminal	10	14603.m00268	Wbm0418	14038.m00032	TC3763	Wbm0221	BMC00434	15287.m00009	14980.m02750	Wbm0419	BMC12010
IPR002136	Ribosomal protein L4/L1e	10	AA231990	TC2952	BMC11493	BMC00492	BMC12312	Wbm0340	BMC12311	BMC06468	TC3410	TC3240
IPR003639	Mov34-1	10	TC2909	14528.m00113	AA089376	BMC05083	TC2910	14570.m00059	BMC03429	13786.m00078	BMC05430	BMC03364
IPR005805	Rieske iron-sulfur protein, C-terminal	10	14980.m02759	12932.m00087	WB-contig_1635	14972.m07158	Wbm0406	14963.m01788	14992.m10947	BMW00487	14656.m00229	14980.m02751
IPR012338	Beta-lactamase-type transpeptidase fold	10	BMC08574	Wbm0075	14972.m07010	14248.m00681	14731.m01014	Wbm0290	TC3229	13247.m00718	TC3716	14972.m07012
IPR000851	Ribosomal protein S5	10	BMC00189	BMC06582	14972.m07725	TC3054	BMC01616	14972.m07721	BMC03177	BMC05967	Wbm0324	BMC00901
IPR003280	K+ channel, two pore	10	14979.m04476	14992.m11142	14992.m11235	14981.m02402	14992.m10908	14961.m05293	14972.m07493	BMW00255	14979.m04464	13356.m00231
IPR008977	PHM/PNGase F Fold	10	TC3205	WB-contig_230	BMC02405	BMW00205	14971.m02814	14971.m02815	BMW00131	12619.m00019	TC3052	14974.m00834
IPR000323	Copper type II, ascorbate-dependent monooxygenase, N-terminal	10	TC3205	WB-contig_230	BMC02405	BMW00205	14971.m02814	14971.m02815	BMW00131	12619.m00019	TC3052	14974.m00834
IPR001848	Ribosomal protein S10	10	TC3146	BMC10905	14916.m00491	BMC12256	BMC12257	Wbm0342	WB-contig_198	14652.m00406	BMC00239	13418.m00093
IPR008934	Acid phosphatase/vanadium-dependent haloperoxidase	10	14517.m00087	14761.m00195	BMW00717	14972.m07269	14920.m00411	BMC06968	BMC02339	13230.m00068	14386.m00053	14372.m00204
IPR000243	Peptidase T1A, proteasome beta-subunit	10	BMC03238	BMC06996	14731.m00984	14052.m00193	BMC09330	14992.m11109	BMC06440	TC3084	14276.m00250	BMC01942
IPR012317	PARP, catalytic	10	BMW00594	BMC11516	13352.m00038	14961.m05011	14977.m05053	15042.m00020	BMW01021	BMC00029	15274.m00010	WB-contig_1218
IPR000073	Alpha/beta hydrolase fold-1	10	BMC05296	13819.m00151	14990.m07734	14292.m00247	TC3061	14677.m00165	14516.m00054	14990.m07991	14522.m00055	BMC04080
IPR002919	Protease inhibitor I8, cysteine-rich trypsin inhibitor-like	10	12917.m00017	AA990987	14947.m01149	14947.m01148	14972.m07869	TC2840	14150.m00064	14293.m00075	TC2839	14973.m02591
IPR004160	Translation elongation factor EFTu/EF1A, C-terminal	10	14894.m00090	Wbm0343	14971.m02830	14972.m07785	BMC00511	Wbm0653	TC3791	TC3682	WB-contig_1471	13210.m00166
IPR006646	does not exist	10	14981.m02443	WB-contig_374	BMC12066	14446.m00021	14972.m07032	13736.m00398	BMC00059	TC2996	TC2955	BMC07761
IPR001983	Translationally controlled tumour-associated TCTP	10	WB-contig_518	AA588908	BMC00169	BMC12086	BMC12076	BMB_gene_15	BMC12087	TC2838	BMC12088	BMC12085
IPR001298	Filamin/ABP280 repeat	9	14961.m05335	BMC03179	14977.m04969	14961.m05333	AI087663	BMC02331	14990.m07969	N37112	BMC02844
IPR000911	Ribosomal protein L11	9	13282.m00276	Wbm0651	TC3048	BMC11832	15342.m00043	BMC01716	15469.m00017	WB-contig_246	TC3169
IPR004839	Aminotransferase, class I and II	9	Wbm0133	TC3665	Wbm0002	WB-contig_1326	12583.m00116	14525.m00164	BMC06335	14954.m01668	BMC05955
IPR000589	Ribosomal protein S15	9	14972.m07689	Wbm0020	12650.m00017	TC3024	WB-contig_491	BMC11648	BMC11650	14389.m00197	BMC00125
IPR013017	NHL repeat, subgroup	9	BMC01190	13081.m00126	WB-contig_1687	14977.m04969	14990.m07969	14974.m00834	14603.m00269	14093.m00114	BMC07204
IPR006594	LisH dimerisation motif	9	14972.m07888	12716.m00079	14975.m04534	13846.m00066	14972.m07207	14961.m05040	15293.m00016	13988.m00126	15539.m00008
IPR009036	Molybdenum cofactor biosynthesis	9	BMW01134	15097.m00070	12627.m00071	14972.m07642	BMC02741	14972.m07600	14992.m10877	BMC02892	BMC01281
IPR000348	emp24/gp25L/p24	9	14954.m01705	14961.m04960	14454.m00098	14979.m04604	14662.m00049	14992.m10981	BMC02728	14963.m01793	BMC05535
IPR002524	Cation efflux protein	9	14416.m00049	14972.m07305	14757.m00030	13652.m00090	14980.m02850	TC3126	14932.m00511	12596.m00126	Wbm0383
IPR009098	does not exist	9	BMC00408	WB-contig_264	BMC11712	BMC01662	TC3310	14992.m11137	14975.m04518	TC2810	BMC04136
IPR003689	Zinc/iron permease	9	13736.m00395	14494.m00081	BMC07570	14037.m00193	14990.m08040	14990.m08041	14917.m00344	BMC11396	14975.m04545
IPR000871	Beta-lactamase, class A	9	14615.m00142	14961.m05079	14972.m07332	14992.m11138	BMC06170	Wbm0160	14954.m01593	14981.m02469	14990.m08144
IPR012282	Cytochrome c region	9	14972.m07767	Wbm0774	TC3374	Wbm0123	Wbm0235	BMC06073	BMC04049	14927.m00101	BMC03536
IPR001694	Respiratory-chain NADH dehydrogenase, subunit 1	9	BMC08859	BMC06774	BMC12341	TC7808	BMC12343	BMC00745	Wbm0375	BMC02280	TC2803
IPR004046	Glutathione S-transferase, C-terminal	9	14992.m11155	BMC02401	TC2864	BMC00826	Wbm0435	TC2993	TC2865	TC2921	WB-contig_980
IPR001697	Pyruvate kinase	9	13238.m00067	BMC09107	14868.m00080	14971.m02823	BMC00693	BMC03213	CB328841	14971.m02819	BMW00838
IPR010625	CHCH	9	TC2953	BMC02812	TC7891	14712.m00224	15478.m00014	BMC00588	14253.m00154	BMC05028	BMC00049
IPR009022	Elongation factor G, III and V	9	BMC06557	14992.m10898	12438.m00121	Wbm0344	14351.m00110	14990.m08032	Wbm0667	Wbm0061	14992.m10899
IPR001400	Somatotropin hormone	9	14782.m00009	BMC11784	14920.m00402	13708.m00043	Wbm0486	Wbm0555	Wbm0235	WB-contig_1080	14972.m07275
IPR001547	Glycoside hydrolase, family 5	9	14992.m11111	14980.m02715	BMC05826	14744.m00190	TC3086	BMC11914	TC3054	13705.m00022	BMC01066
IPR005024	Snf7	9	14776.m00033	BMC00384	14975.m04422	WB-contig_1597	13101.m00017	12621.m00169	15410.m00008	13862.m00008	14992.m11365
IPR004099	Pyridine nucleotide-disulphide oxidoreductase dimerisation region	9	14794.m00099	BMC02465	14972.m06971	TC3485	14972.m07401	14972.m07078	Wbm0559	TC2976	Wbm0561
IPR001461	Peptidase A1	9	TC3129	13152.m00009	BMC01298	15159.m00015	14184.m00053	BMC07361	13330.m00017	WB-contig_417	NP523426
IPR002553	Clathrin/Coatomer adaptor, adaptin-like, N-terminal	9	14990.m07942	15528.m00008	15308.m00008	BMC06108	13298.m00052	13632.m00185	14731.m00982	14773.m00907	14935.m00274
IPR011001	Saposin-like	9	BMC04331	TC2923	BMC03055	TC3151	BMC00330	14956.m00536	BMC08611	WB-contig_1432	BMC11966
IPR013513	Integrin alpha chain, C-terminal cytoplasmic region	9	12451.m00033	14779.m00757	14975.m04365	13472.m00065	14979.m04628	12650.m00017	13150.m00082	TC3546	14888.m00012
IPR012674	Calycin	9	14961.m05100	BMC00903	TC3431	AA841112	14972.m07321	BMC01605	14961.m05102	TC3198	AA841636
IPR000717	Proteasome component region PCI	9	14973.m02646	14973.m02631	14938.m00338	14979.m04420	BMC02419	14972.m07880	13796.m00040	14992.m11038	14246.m00081
IPR001854	Ribosomal protein L29	9	TC3004	BMC00205	WB-contig_1314	TC3378	14961.m05064	BMC00264	WB-contig_1120	BMC02946	WB-contig_418
IPR002557	Chitin binding Peritrophin-A	9	13269.m00308	14979.m04520	TC3605	14569.m00224	14932.m00506	13606.m00009	14972.m07328	14274.m00229	14932.m00514
IPR000961	Protein kinase, C-terminal	9	BMC02393	14992.m11223	12672.m00043	14946.m00538	W59871	BMC07142	14990.m08000	14788.m00090	14954.m01688
IPR013155	tRNA synthetase, valyl/leucyl, anticodon-binding	9	14990.m07973	BMC07627	BMC07686	Wbm0363	Wbm0605	14992.m10930	Wbm0786	14749.m00216	14990.m08120
IPR001054	Adenylyl cyclase class-3/4/guanylyl cyclase	9	14977.m05059	14124.m00054	14378.m00176	14655.m00199	12471.m00031	14958.m00342	14961.m05363	15088.m00016	14232.m00262
IPR002300	Aminoacyl-tRNA synthetase, class Ia	9	14990.m07973	Wbm0196	14974.m00825	Wbm0363	AA433436	Wbm0605	14992.m10930	Wbm0786	14990.m08120
IPR013019	MAD homology, MH1	9	12436.m00008	TC3645	14972.m07450	12883.m00085	14952.m01393	14325.m00129	14979.m04624	BMC04368	AA253522
IPR001223	Glycoside hydrolase, family 18, catalytic domain	9	13269.m00308	14980.m02849	BMB_gene_58	BMC00298	BMW01525	TC3605	14932.m00512	14961.m05121	14932.m00514
IPR002017	Spectrin repeat	9	14992.m11072	14992.m11341	BMC05176	15272.m00009	14992.m11342	12491.m00042	14990.m07681	14920.m00400	BMC07874
IPR000159	Ras-association	9	14971.m02779	13046.m00067	14955.m00254	14972.m07536	14992.m10943	BMC08614	14972.m07737	14954.m01729	14990.m08155
IPR013129	Transcription factor jumonji	9	14907.m00572	BMW00346	13136.m00016	13349.m00029	14567.m00026	14972.m07810	14956.m00483	13460.m00197	14977.m04950
IPR001759	Pentaxin	9	13910.m00047	BMC00068	14975.m04536	TC3423	14972.m07002	BMC05359	14972.m07609	14973.m02705	14930.m00336
IPR011044	Quinoprotein amine dehydrogenase, beta chain-like	9	14367.m00307	BMC01819	13889.m00011	14977.m04969	14076.m00020	14982.m02246	14938.m00333	14093.m00114	14972.m07487
IPR010761	Clc-like	9	14972.m07310	14920.m00405	WB-contig_1607	14456.m00009	BMC01025	14972.m07309	TC3273	14956.m00537	BMC09185
IPR001173	Glycosyl transferase, family 2	9	14992.m11026	14972.m07561	BMC05990	14979.m04514	BMW01296	12744.m00071	14982.m02226	BMC10571	14696.m00220
IPR011761	ATP-grasp fold	9	14972.m07110	Wbm0041	Wbm0465	Wbm0455	Wbm0520	Wbm0570	14972.m07714	Wbm0556	Wbm0512
IPR003597	Immunoglobulin C1-set	9	BMB_gene_3	BMC01483	WB-contig_271	AA246176	BMB_gene_23	BMC11571	BMC01160	BMC00965	BMC11753
IPR000533	Tropomyosin	9	TC2824	WB-contig_445	BMC07313	12550.m00036	TC2823	14972.m07753	BMC00669	WB-contig_339	BMC04766
IPR002877	Ribosomal RNA methyltransferase RrmJ/FtsJ	9	BMC02661	TC3662	14955.m00244	Wbm0577	13282.m00267	BMC05526	14979.m04374	TC3333	14961.m05062
IPR011769	Adenylate/cytidine kinase, N-terminal	9	BMC12005	Wbm0321	TC3274	14719.m00181	14037.m00196	14062.m00073	TC3190	14961.m04955	14715.m01247
IPR004345	TB2/DP1 and HVA22 related protein	9	14409.m00245	14992.m11108	BMC03741	TC3362	BMC06373	BMC02513	14980.m02725	14387.m00355	14715.m01247
IPR013520	Exonuclease, RNase T and DNA polymerase III	9	14208.m00923	13156.m00092	BMC00610	14794.m00095	Wbm0543	BMC06172	14977.m04896	BMC01450	TC3441
IPR011074	Phosphatidylinositol transfer protein-like, N-terminal	9	TC3258	14979.m04434	14961.m04962	14972.m07716	BMC00653	14961.m04960	14992.m10918	14454.m00098	BMC03202
IPR001247	Exoribonuclease, phosphorolytic domain 1	9	14705.m00193	BMC08670	14961.m05096	TC3303	WB-contig_1677	BMC00449	14982.m02243	Wbm0019	14982.m02242
IPR001525	C-5 cytosine-specific DNA methylase	9	14972.m07249	14454.m00100	14961.m05347	14968.m01468	14946.m00539	W00776	14931.m00323	14681.m00081	TC3281
IPR003091	Voltage-dependent potassium channel	9	14702.m00404	12506.m00094	15150.m00066	BMW00076	14081.m00288	BMC10934	13317.m00179	12506.m00095	15129.m00008
IPR011700	Basic leucine zipper	9	14961.m05003	12839.m00030	14972.m07601	15449.m00008	14992.m11232	14361.m00189	14982.m02276	14442.m00131	13466.m00195
IPR000436	Sushi/SCR/CCP	9	14510.m00010	14558.m00022	BMC00466	BMC07317	14967.m01513	14972.m07869	14349.m00107	14634.m00532	14961.m05144
IPR008011	Complex 1 LYR protein	9	TC3056	BMC11618	BMC00003	WB-contig_1260	TC3204	14977.m05015	BMC07569	13415.m00440	TC3057
IPR001545	Gonadotropin, beta chain	9	14992.m11115	14848.m00007	AA841854	14956.m00505	BMC01980	BMW01632	14971.m02801	15274.m00010	13291.m00051
IPR001505	Copper center Cu(A)	9	WB-contig_384	TC2784	Wbm0308	BMC00071	TC2787	BMC12116	BMC00030	BMC12069	TC7731
IPR000794	Beta-ketoacyl synthase	9	14979.m04559	14224.m00311	14967.m01560	Wbm0739	14971.m02860	14961.m04927	13736.m00406	BMC00574	14967.m01561
IPR005113	uDENN	9	Wbm0749	WB-contig_1514	15162.m00037	14702.m00398	BMC01000	14972.m07754	14992.m11005	TC2892	14972.m07127
IPR009038	GOLD	9	14954.m01705	15245.m00020	14961.m04960	14979.m04604	14662.m00049	14992.m10981	BMC02728	14963.m01793	BMC05535
IPR006028	Gamma-aminobutyric acid A receptor	9	14095.m00099	14880.m00012	14961.m04947	14268.m00019	BMC07330	14981.m02413	13961.m00025	14977.m05025	14972.m07533
IPR008997	Ricin B-related lectin	9	WB-contig_1602	14992.m11026	14972.m07561	WB-contig_982	BMC06783	14979.m04514	12744.m00071	14982.m02226	14696.m00220
IPR004299	Membrane bound O-acyl transferase, MBOAT	8	14965.m00416	14992.m11186	14632.m00152	14965.m00417	14977.m04960	BMW01199	14972.m07415	CB338700
IPR001807	Chloride channel, voltage gated	8	BMC10854	BMC02563	15461.m00007	BMC01226	15265.m00014	14977.m04875	BMC07959	12810.m00015
IPR000286	Histone deacetylase superfamily	8	BMC01073	13464.m00243	14058.m00580	12945.m00016	14224.m00304	14943.m00195	BMC08428	BMC02915
IPR004037	Ribosomal protein L7AE	8	BMC12322	BMC00707	BMC00621	BMC11740	TC2992	TC3217	BMW00049	BMW00992
IPR001208	MCM	8	13695.m00213	14990.m07821	14981.m02447	WB-contig_1535	13046.m00069	14713.m00193	13674.m00035	14955.m00252
IPR001427	Pancreatic ribonuclease	8	15150.m00062	14990.m08058	AA728045	Wbm0146	BMC01696	14979.m04565	15476.m00018	13876.m00016
IPR000597	Ribosomal protein L3	8	BMC00329	BMC12284	15342.m00046	14039.m00115	BMC12285	Wbm0341	TC2892	BMC08589
IPR000971	Globin	8	TC2893	14992.m10859	14992.m11408	12661.m00041	14719.m00179	14224.m00303	13045.m00045	14973.m02663
IPR005756	Ribosomal protein L26, eukaryotic and archaeal form	8	R47620	14981.m02443	WB-contig_374	BMC12066	AA257264	BMC00059	TC2996	BMC07761
IPR002113	Adenine nucleotide translocator 1	8	WB-contig_240	13325.m00231	BMC00079	BMC01313	BMC04146	TC3497	13159.m00054	BMC02923
IPR001790	Ribosomal protein L10	8	TC2887	BMC12300	WB-contig_1329	13847.m00043	BMC12297	BMC00405	TC2888	Wbm0649
IPR004154	Anticodon-binding	8	14990.m07652	14656.m00224	14200.m00063	15080.m00105	BMC02499	Wbm0472	Wbm0412	Wbm0077
IPR001024	Lipoxygenase, LH2	8	14702.m00398	14412.m00159	BMC03681	TC2907	14971.m02801	14980.m02812	TC2951	Wbm0216
IPR002999	Tudor	8	WB-contig_1031	14974.m00797	14208.m00916	14971.m02895	14975.m04449	15371.m00008	14975.m04500	13393.m00017
IPR001683	Phox-like	8	13175.m00135	13785.m00209	BMC06829	BMC01260	13586.m00155	14706.m00058	14990.m08155	13618.m00050
IPR001876	Zinc finger, RanBP2-type	8	13499.m00137	14972.m07208	BMC05156	14284.m00377	14963.m01775	14961.m05019	14974.m00805	13066.m00244
IPR001266	Ribosomal protein S19e	8	BMC12216	15509.m00028	N43496	TC2999	WB-contig_390	BMC12218	BMC00176	TC3404
IPR009075	Acyl-CoA dehydrogenase/oxidase C-terminal	8	BMC05328	14528.m00116	BMC07777	14956.m00524	WB-contig_1317	TC3369	14702.m00394	14546.m00094
IPR000582	Acyl-coA-binding protein, ACBP	8	14036.m00109	14641.m00156	14310.m00253	14992.m10978	14015.m00086	14249.m00049	BMC06502	BMC03335
IPR001164	Arf GTPase activating protein	8	13155.m00076	14972.m07341	14981.m02451	13464.m00244	15531.m00020	WB-contig_464	BMC07742	13644.m00290
IPR011594	Thioredoxin-like	8	TC3040	14981.m02379	TC2846	14368.m00011	Wbm0147	BMC12191	13945.m00125	14981.m02380
IPR011000	does not exist	8	BMC00640	14990.m08073	14982.m02229	15357.m00007	WB-contig_339	BMC08476	14920.m00412	15316.m00009
IPR003954	RNA recognition, region 1	8	15223.m00024	TC3799	14424.m00391	14977.m05048	15297.m00024	14232.m00259	13411.m00126	14972.m07623
IPR005798	Cytochrome b/b6, C-terminal	8	WB-contig_187	TC2805	Wbm0775	BMC11631	BMC06747	BMC11624	TC2804	BMW00479
IPR001322	Intermediate filament, C-terminal	8	BMC00640	14990.m08073	TC3192	TC2900	13973.m00022	14977.m04971	BMC07029	BMC04239
IPR000772	Ricin B lectin	8	14992.m11026	14972.m07561	WB-contig_982	BMC06783	14979.m04514	12744.m00071	14982.m02226	14696.m00220
IPR011029	DEATH-like	8	TC3319	BMC05384	14977.m05022	14287.m00021	14956.m00516	14975.m04489	13789.m00028	TC3360
IPR000315	Zinc finger, B-box	8	14302.m00073	14977.m04970	WB-contig_1452	14947.m01133	14990.m07969	14603.m00269	14895.m00026	15245.m00021
IPR006068	ATPase, P-type cation-transporter, C-terminal	8	14710.m00262	14975.m04510	WB-contig_297	BMC05214	BMC07037	13908.m00049	BMC03968	BMC06636
IPR001132	MAD homology 2, Dwarfin-type	8	12436.m00008	14972.m07450	14972.m07001	14952.m01393	14325.m00129	BMC08707	12883.m00084	14979.m04624
IPR000264	Serum albumin	8	BMC00166	13460.m00195	BMC08036	BMC12215	WB-contig_1586	14972.m07315	14634.m00532	14977.m05058
IPR013106	Immunoglobulin V-set	8	BMC08680	14632.m00146	14972.m06950	13314.m00597	14972.m07869	BMC00965	14972.m07210	14972.m07389
IPR013814	does not exist	8	14122.m00160	14971.m02846	14990.m07912	14971.m02845	13994.m00022	BMC07451	Wbm0367	BMC02689
IPR001804	Isocitrate/isopropylmalate dehydrogenase	8	14122.m00160	14971.m02846	14990.m07912	14971.m02845	13994.m00022	BMC07451	Wbm0367	BMC02689
IPR003953	Fumarate reductase/succinate dehydrogenase flavoprotein, N-terminal	8	13066.m00247	13066.m00246	Wbm0448	BMC06225	13311.m00339	14977.m04962	13311.m00338	BMC09915
IPR002078	RNA polymerase sigma factor 54, interaction	8	14225.m00073	14980.m02839	TC3036	15361.m00009	14258.m00139	14990.m07634	BMC08278	14765.m00815
IPR009003	Peptidase, trypsin-like serine and cysteine	8	14294.m00128	13632.m00184	Wbm0770	AA661146	14431.m00023	15208.m00008	WB-contig_1108	14979.m04643
IPR008967	p53-like transcription factor, DNA-binding	8	13406.m00217	13203.m00013	12732.m00065	AA509167	14504.m00060	14972.m06983	13962.m00007	12475.m00064
IPR009081	Acyl carrier protein-like	8	14229.m00038	13400.m00313	Wbm0738	BMC04100	14992.m10947	14394.m00037	14250.m00297	14967.m01561
IPR001594	Zinc finger, DHHC-type	8	14967.m01573	14990.m08145	14972.m07324	14210.m00058	14982.m02241	12539.m00102	14954.m01595	13154.m00134
IPR005484	Ribosomal protein L18P/L5E	8	BE758394	BMC05205	Wbm0325	WB-contig_537	BMC01632	BMC03488	WB-contig_433	TC2895
IPR006172	DNA-directed DNA polymerase B	8	13464.m00247	14052.m00200	14974.m00843	14992.m11001	BMC06381	BMC02752	14990.m07815	WB-contig_1290
IPR001392	Clathrin adaptor, mu subunit	8	14972.m07494	BMC06792	14971.m02809	15448.m00009	14308.m00015	14954.m01630	14990.m08075	15460.m00019
IPR000836	Phosphoribosyltransferase	8	Wbm0790	14652.m00413	13919.m00035	14469.m00105	BMC05383	12583.m00112	Wbm0103	Wbm0255
IPR012675	Beta-grasp fold, ferredoxin-type	8	Wbm0376	14972.m07006	BMC10296	15304.m00113	Wbm0472	14310.m00255	Wbm0507	Wbm0600
IPR010982	Lambda repressor-like, DNA-binding	8	15160.m00040	14950.m01838	14972.m07689	14990.m08150	Wbm0498	Wbm0386	13102.m00009	BMC11411
IPR002293	Amino acid/polyamine transporter I	8	14208.m00917	14975.m04513	14990.m07863	14981.m02462	Wbm0044	BMC05482	BMC00821	Wbm0045
IPR000640	Translation elongation factor EFG/EF2, C-terminal	8	14992.m10898	12438.m00121	Wbm0344	14351.m00110	14990.m08032	Wbm0667	Wbm0061	14992.m10899
IPR009079	Four-helical cytokine-like, core	8	BMC04926	BMW01486	12461.m00128	BMC07717	14734.m00093	14496.m00119	14773.m00923	Wbm0138
IPR009169	Calreticulin	8	14677.m00170	BMC12461	TC3505	BMC12471	TC2889	BMC06194	BMC03611	BMC04366
IPR000690	Zinc finger, C2H2-type matrin	8	14972.m07565	TC3673	14494.m00085	14963.m01820	BMC08602	14036.m00107	14563.m00108	BMC05845
IPR013322	TRAF-type	8	14702.m00395	BMC00556	14298.m00109	14980.m02803	14972.m07025	BMC09093	BMC11729	14972.m07322
IPR003104	Actin-binding FH2 and DRF autoregulatory	8	14599.m00263	15315.m00009	14766.m00052	13472.m00065	14765.m00799	13150.m00082	14973.m02590	14888.m00012
IPR013740	Redoxin	8	TC2998	TC3040	14981.m02379	Wbm0127	TC2846	WB-contig_376	BMC12191	14981.m02380
IPR001041	Ferredoxin	8	Wbm0376	BMC01839	14972.m07006	BMC10296	15304.m00113	14310.m00255	Wbm0507	Wbm0600
IPR008145	Guanylate kinase/L-type calcium channel region	8	14990.m08029	12876.m00013	BMC06640	14961.m05241	Wbm0580	13449.m00082	14961.m04904	13483.m00026
IPR000804	Clathrin adaptor, sigma subunit/Coatomer, zeta subunit	8	14686.m00198	14972.m07494	14376.m00092	13314.m00592	Wbm0063	BMC00569	14248.m00680	BU917774
IPR000569	HECT	8	13860.m00025	14233.m00051	14590.m00335	14230.m00217	14356.m00519	14990.m07823	14956.m00500	14990.m08144
IPR009014	Transketolase, C-terminal-like	8	WB-contig_1351	Wbm0666	15402.m00008	TC3008	BMC05110	Wbm0664	14161.m00011	Wbm0395
IPR008948	L-Aspartase-like	8	13736.m00405	14709.m00048	WB-contig_383	Wbm0504	14982.m02274	Wbm0503	14951.m00197	Wbm0622
IPR001932	Protein phosphatase 2C-related	8	14091.m00045	13158.m00019	14261.m00128	15374.m00015	14973.m02644	14538.m00471	15260.m00042	BMC07284
IPR008930	Terpenoid cylases/protein prenyltransferase alpha-alpha toroid	8	14523.m00108	BMC03227	TC3578	TC3288	14961.m05141	14523.m00109	14992.m10885	14654.m00080
IPR006020	Phosphotyrosine interaction region	8	14982.m02253	13249.m00083	BMC07086	14972.m07763	14977.m05053	BMC00029	14972.m07225	14367.m00304
IPR001523	Paired box protein, N-terminal	8	14977.m04945	14972.m07262	14977.m05110	14977.m04864	14972.m07475	14977.m04943	12791.m00115	14459.m00235
IPR001398	Macrophage migration inhibitory factor	8	AA228542	BMC00238	BMC12254	BMC12253	BMC02968	TC3693	TC2901	14250.m00294
IPR003877	SPla/RYanodine receptor SPRY	7	15342.m00045	12681.m00099	14954.m01635	13708.m00044	13631.m00013	14977.m04891	BMW01273
IPR001093	IMP dehydrogenase/GMP reductase	7	Wbm0527	BMC03160	BMC04020	TC3732	BMW00281	13273.m00010	15466.m00006
IPR008139	Saposin B	7	BMC04331	TC2923	BMC03055	TC3151	BMC08611	WB-contig_1432	BMC11966
IPR002544	FMRFamide-related peptide	7	AA216495	BMC08306	BMC03505	WB-contig_1217	TC3101	14980.m02748	BMC04501
IPR007109	Brix	7	TC3616	14956.m00515	WB-contig_1581	BMC04047	14990.m07851	BMC05911	BMC02017
IPR005476	Transketolase, C-terminal	7	WB-contig_1351	Wbm0666	15402.m00008	TC3008	BMC05110	Wbm0664	14161.m00011
IPR000897	GTP-binding signal recognition particle SRP54, GTPase	7	BMC06322	BMC00658	13376.m00017	14709.m00046	Wbm0049	Wbm0755	14387.m00358
IPR000648	Oxysterol-binding protein	7	14972.m07228	15260.m00040	14450.m00179	15260.m00041	14961.m05318	13766.m00035	14271.m00296
IPR009051	Alpha-helical ferredoxin	7	14972.m07899	15196.m00035	BMC08377	14310.m00255	14538.m00472	Wbm0600	Wbm0471
IPR001047	Ribosomal protein S8E	7	BMC05169	TC3529	BMC04474	BMC00738	H97298	TC3066	BMC02583
IPR004156	Organic anion transporter polypeptide OATP	7	14979.m04591	BMC03677	14954.m01588	14417.m00064	BMC00514	14417.m00063	13076.m00030
IPR008917	Eukaryotic transcription factor, Skn-1-like, DNA-binding	7	BMW01166	14977.m04912	14972.m07601	WB-contig_1166	14935.m00275	14982.m02276	TC3077
IPR000591	Pleckstrin/ G-protein, interacting region	7	15432.m00014	14973.m02714	TC3466	14981.m02465	14990.m07845	14773.m00917	14655.m00197
IPR000988	Ribosomal protein L24E	7	BMC02758	TC3347	13240.m00056	AA917198	TC2997	BMC12176	BMC00120
IPR005822	Ribosomal protein L13	7	BMC05178	BMC11658	TC3090	Wbm0574	14961.m05151	BMC00137	BMC06526
IPR007122	Gelsolin	7	14961.m05123	WB-contig_1006	WB-contig_1637	BMC08007	13637.m00287	14990.m07997	14961.m05122
IPR000924	Glutamyl-tRNA synthetase, class Ic	7	12787.m00386	Wbm0445	14717.m00160	14680.m00093	Wbm0453	14624.m00019	13930.m00128
IPR002717	MOZ/SAS-like protein	7	13332.m00194	13415.m00451	14178.m00090	BMC07899	14972.m06951	14713.m00190	TC3479
IPR000793	ATPase, F1/V1/A1 complex, alpha/beta subunit, C-terminal	7	13801.m00221	Wbm0689	BMC06838	14961.m04943	BMC07869	14980.m02712	Wbm0314
IPR008922	Di-copper centre-containing	7	13064.m00019	14370.m00017	13432.m00248	14990.m07767	13432.m00247	13069.m00052	14990.m07769
IPR001406	tRNA pseudouridine synthase	7	BMC06600	14954.m01715	14719.m00184	Wbm0428	14719.m00185	14961.m05033	BMC02334
IPR003034	DNA-binding SAP	7	14979.m04569	14990.m07992	14954.m01707	14954.m01635	WB-contig_293	14424.m00393	BMC01049
IPR000977	ATP-dependent DNA ligase	7	BMC07829	12928.m00020	15158.m00051	14855.m00193	BMC09183	14967.m01550	14645.m00183
IPR003607	Metal-dependent phosphohydrolase, HD region	7	14058.m00571	14979.m04565	BMC02859	14990.m07637	14920.m00426	Wbm0025	14702.m00388
IPR000001	Kringle	7	TC3435	14864.m00021	BMC00009	14961.m05182	14361.m00190	14974.m00805	14975.m04512
IPR008209	Phosphoenolpyruvate carboxykinase, GTP-utilising	7	BMC00112	BMW00238	BMC01320	TC3213	BMC05724	14282.m00441	14282.m00442
IPR000426	Proteasome alpha-subunit	7	14318.m00071	BMC00954	BMC00666	14990.m08019	13183.m00070	BMC02326	WB-contig_1367
IPR001873	Na+ channel, amiloride-sensitive	7	BMC08529	BMW01270	14324.m00044	15454.m00013	14972.m07298	14972.m07530	14972.m07382
IPR007123	Gelsolin region	7	14972.m07203	14961.m05123	WB-contig_1006	WB-contig_1637	BMC08007	13637.m00287	14961.m05122
IPR004100	ATPase, F1/V1/A1 complex, alpha/beta subunit, N-terminal	7	13801.m00221	Wbm0689	BMC07389	BMC00459	BMC11517	BMC07869	Wbm0314
IPR014010	Egg jelly receptor, REJ-like	7	14208.m00923	14992.m11017	14939.m00167	Wbm0530	Wbm0136	14972.m07820	14972.m07186
IPR000175	Sodium:neurotransmitter symporter	7	14950.m01859	13811.m00031	14967.m01519	14952.m01362	14656.m00229	14097.m00077	14952.m01363
IPR001100	Pyridine nucleotide-disulphide oxidoreductase, class I	7	14794.m00099	14972.m06971	14973.m02600	14972.m07078	Wbm0559	TC2976	Wbm0561
IPR001373	Cullin	7	BMC05354	BMW00880	BMC02074	14992.m11225	BMC07514	13291.m00051	14992.m11226
IPR000033	Low-density lipoprotein receptor, YWTD repeat	7	14040.m00266	14992.m11294	14855.m00192	BMC11017	14040.m00264	14972.m07487	14971.m02887
IPR000089	Biotin/lipoyl attachment	7	BMC03018	Wbm0455	14963.m01795	Wbm0108	14977.m05029	BMC06594	Wbm0747
IPR000403	Phosphatidylinositol 3- and 4-kinase, catalytic	7	13175.m00135	13514.m00065	14961.m05076	15295.m00026	14990.m07743	14917.m00333	14972.m07789
IPR011583	Chitinase II	7	13269.m00308	BMB_gene_58	BMC00298	TC3605	14932.m00512	14961.m05121	14932.m00514
IPR013817	Pre-ATP-grasp fold	7	Wbm0041	Wbm0465	Wbm0455	Wbm0570	14972.m07714	Wbm0556	Wbm0512
IPR000832	GPCR, family 2, secretin-like	7	14990.m07716	14136.m00015	14990.m07711	14977.m05047	14972.m07866	14992.m10818	14502.m00046
IPR013838	Beta tubulin, autoregulation binding site	7	14052.m00200	14963.m01764	14980.m02736	14389.m00203	13325.m00228	14990.m07681	14973.m02663
IPR007197	Radical SAM	7	Wbm0101	Wbm0303	14696.m00211	WB-contig_1035	Wbm0364	14961.m04943	14282.m00446
IPR013841	Phosphatidylinositol-specific phospholipase C, X and Y boxes	7	14956.m00522	14972.m07738	14975.m04377	TC3116	14992.m11140	14972.m07737	14975.m04378
IPR000024	Frizzled CRD region	7	14990.m07716	14972.m07158	14990.m07711	14992.m10818	14990.m07710	TC3632	14975.m04512
IPR008914	PEBP	7	14990.m07662	TC2830	TC2828	14956.m00481	BMC00143	TC2829	TC3230
IPR011021	Arrestin-like, N-terminal	7	14961.m05278	BMC06014	13161.m00023	14972.m07418	14600.m00100	14981.m02467	BMC08600
IPR012676	TGS-like	7	Wbm0159	BMC01507	14979.m04530	BMW00836	15509.m00026	Wbm0472	15080.m00103
IPR001969	Peptidase aspartic, active site	7	TC3129	12794.m00029	Wbm0187	15159.m00015	BMC07361	13330.m00017	13275.m00183
IPR001197	Ribosomal protein L10E	7	BMC04477	12566.m00173	BMC00290	BMC00849	BMC00009	TC3063	BMC12161
IPR002641	Patatin	7	13543.m00015	14954.m01597	BMC08583	14972.m07722	12508.m00092	BMC11147	BMC02826
IPR005828	General substrate transporter	7	13096.m00015	14929.m00387	BMC02422	BMW00263	12688.m00061	14968.m01488	BMC02610
IPR009091	Regulator of chromosome condensation/beta-lactamase-inhibitor protein II	7	BMC05699	14972.m07174	14947.m01133	14299.m00118	14590.m00335	14972.m07503	14992.m10863
IPR005707	Ribosomal protein S2, eukaryotic and archaeal form	7	AI939707	BMC01484	BMW00282	BMW00771	BMC00957	TC2875	BMC06651
IPR001159	Double-stranded RNA binding	7	13278.m00103	12681.m00096	13307.m00100	Wbm0099	14950.m01853	BMC05552	14992.m11125
IPR013154	Alcohol dehydrogenase GroES-like	7	15161.m00148	Wbm0629	14992.m11274	BMC00565	14958.m00346	WB-contig_242	BMC11992
IPR007733	Agouti	7	12935.m00013	14954.m01566	TC2994	14483.m00024	13785.m00206	13858.m00013	14442.m00131
IPR006163	Phosphopantetheine-binding	7	13400.m00313	Wbm0738	BMC04100	14992.m10947	14394.m00037	14250.m00297	14967.m01561
IPR001424	Superoxide dismutase, copper/zinc binding	7	BMC00677	TC2863	TC8075	TC2903	14947.m01149	BMC03291	BMB_gene_7
IPR001312	Hexokinase	7	12420.m00166	BMC02340	14971.m02851	BMC11620	14974.m00826	14956.m00531	AA547832
IPR002083	MATH	7	14702.m00395	15284.m00018	BMC00556	14298.m00109	14980.m02803	BMC11729	14972.m07322
IPR002123	Phospholipid/glycerol acyltransferase	7	14972.m07766	14972.m07567	15253.m00025	14954.m01619	13183.m00075	BMC07625	Wbm0733
IPR000362	Fumarate lyase	7	13736.m00405	14924.m00110	Wbm0504	WB-contig_1468	14972.m07324	14982.m02274	Wbm0503
IPR001125	Recoverin	7	14992.m10951	BMC04918	BMC05282	14971.m02864	14961.m05253	TC3706	BMC06056
IPR000047	Helix-turn-helix motif, lambda-like repressor	7	14979.m04545	14253.m00153	14546.m00097	14968.m01513	14355.m00223	WB-contig_1322	14972.m07495
IPR002913	Lipid-binding START	7	14980.m02791	14424.m00392	TC3298	15003.m00146	BMC01745	TC3628	14569.m00223
IPR003958	Transcription factor CBF/NF-Y/archaeal histone	7	13399.m00185	14968.m01492	13415.m00454	BMC04844	13311.m00335	14992.m10884	13066.m00250
IPR000163	Prohibitin	7	BMC01951	BMC08409	TC3208	WB-contig_1634	WB-contig_1429	BMC06721	BMC00672
IPR002379	ATPase, F0/V0 complex, subunit C	7	14982.m02237	Wbm0459	BMC01922	14979.m04381	14977.m04871	TC3127	BMC02967
IPR002312	Aspartyl-tRNA synthetase, class IIb	7	Wbm0012	15317.m00027	WB-contig_1299	WB-contig_300	BMC01461	BMW00043	BMW00248
IPR000850	Adenylate kinase	7	BMC12005	Wbm0321	14037.m00196	14062.m00073	TC3190	14961.m04955	14715.m01247
IPR001063	Ribosomal protein L22/L17	7	Wbm0336	TC3082	TC2989	BMC04561	BMC12308	BMC00460	N41100
IPR004044	K Homology, type 2	7	BMC00419	13787.m00042	TC2990	Wbm0335	BMC12302	BMC06743	Wbm0007
IPR001895	Guanine-nucleotide dissociation stimulator CDC25	7	14992.m11305	BMC07247	14967.m01563	14972.m06969	14224.m00316	14972.m07738	BMW00491
IPR001206	Diacylglycerol kinase, catalytic region	7	WB-contig_1261	13046.m00067	BMC08949	14955.m00254	14972.m07235	14975.m04421	14208.m00922
IPR002464	ATP-dependent helicase, DEAH-box	7	14961.m05004	14979.m04656	14562.m00125	14052.m00188	14933.m00222	BMW01310	BMC05816
IPR005804	Fatty acid desaturase	7	15170.m00044	BMC03518	14610.m00102	BMC02897	BMC04890	13036.m00011	BMC02685
IPR004274	NLI interacting factor	7	14058.m00556	BMW00835	14731.m00996	14990.m07691	BMC11988	BMC05017	14992.m11144
IPR000225	Armadillo	7	14965.m00433	BMC03774	14000.m00117	14961.m04981	14972.m07599	14594.m00168	14974.m00823
IPR011072	Protein kinase PKN/PRK1, effector	6	TC2824	14920.m00431	BMC04030	12601.m00331	13161.m00024	14788.m00090
IPR011705	BTB/Kelch-associated	6	15188.m00017	14796.m00103	14971.m02826	14992.m11204	14761.m00190	TC3581
IPR004217	Zinc finger, Tim10/DDP-type	6	TC3157	14367.m00310	BMC00449	BMC05751	BMC04931	14971.m02828
IPR000577	Carbohydrate kinase, FGGY	6	14848.m00007	14353.m00160	14961.m05092	14489.m00061	BMC03476	15274.m00010
IPR003100	Argonaute and Dicer protein, PAZ	6	14041.m00079	14977.m05100	14992.m10883	14380.m00110	BMC06002	14971.m02816
IPR012606	Ribosomal S13S15 N-terminal	6	TC3024	WB-contig_491	BMC11648	BMC11650	14389.m00197	BMC00125
IPR006603	Cystinosin/ERS1p repeat	6	BMC02629	BMW00047	BMW00247	14977.m04985	WB-contig_1513	TC3755
IPR004589	ATP-dependent DNA helicase RecQ	6	BMC01475	BMC11554	BMW00855	BMC08609	14965.m00420	CB328882
IPR006638	Elongator protein 3/MiaB/NifB	6	Wbm0101	Wbm0303	14696.m00211	Wbm0364	14961.m04943	14282.m00446
IPR007502	Helicase-associated region	6	14961.m05004	13206.m00041	14950.m01836	14562.m00125	14052.m00188	14933.m00222
IPR006171	TOPRIM	6	Wbm0037	Wbm0746	Wbm0764	14697.m00097	Wbm0194	15387.m00008
IPR003165	Stem cell self-renewal protein Piwi	6	BMC07594	14041.m00079	14977.m05100	14992.m10883	14971.m02816	14380.m00109
IPR010734	Copine	6	14600.m00098	12612.m00251	BMC06448	14972.m06961	14972.m06970	12613.m00115
IPR008262	Lipase, active site	6	BMC05296	14972.m07239	14992.m11302	14954.m01574	14990.m07991	14971.m02819
IPR000342	Regulator of G protein signalling	6	14990.m07844	15330.m00019	14979.m04596	12418.m00017	14954.m01673	13586.m00155
IPR004170	WWE	6	14992.m11063	14233.m00051	13352.m00038	14956.m00498	14916.m00492	13314.m00593
IPR000039	Ribosomal protein L18e	6	BMC01495	TC3020	TC3021	14941.m00160	BMC00862	14158.m00117
IPR003890	MIF4G-like, type 3	6	14990.m07952	14977.m05069	14593.m00155	14972.m07457	BMC10366	14508.m00037
IPR000602	Glycoside hydrolase, family 38, core	6	14946.m00537	13414.m00091	BMC03146	BMC09276	WB-contig_1463	14954.m01572
IPR001553	RecA bacterial DNA recombination	6	14923.m00297	14554.m00232	BMC07925	14979.m04467	14950.m01827	Wbm0427
IPR006153	Sodium/hydrogen exchanger	6	14990.m08072	14979.m04629	BMC06117	Wbm0146	14965.m00428	14972.m07792
IPR009056	Cytochrome c, monohaem	6	Wbm0774	TC3374	Wbm0123	BMC06073	BMC04049	14927.m00101
IPR006149	Nematode-specific EB region	6	14009.m00169	14961.m05161	14961.m05086	12423.m00020	14946.m00525	AI834197
IPR004316	MtN3 and saliva related transmembrane protein	6	14980.m02682	14961.m05085	13612.m00084	14972.m07299	TC3181	BMC07277
IPR005755	Ribosomal protein L13, archea and eukaryotic form	6	BMC05178	BMC11658	TC3090	14961.m05151	BMC00137	BMC06526
IPR001377	Ribosomal protein S6e	6	TC2930	BMC00303	BMC06320	BMC00011	12871.m00092	WB-contig_215
IPR000651	Guanine nucleotide exchange factor for Ras-like GTPases, N-terminal	6	14992.m11305	14967.m01563	BMC01073	14972.m06969	12698.m00332	BMC06410
IPR007081	RNA polymerase Rpb1, domain 5	6	14920.m00428	WB-contig_1390	BMC06333	Wbm0647	14977.m04880	14961.m05358
IPR009025	RNA polymerase, RBP11-like	6	Wbm0318	14330.m00199	14961.m05298	BMC02048	BMC08161	15239.m00023
IPR001870	B302, (SPRY)-like	6	15342.m00045	12681.m00099	14954.m01635	13708.m00044	14977.m04891	BMW01273
IPR001576	Phosphoglycerate kinase	6	Wbm0684	TC3237	WB-contig_1457	BMC00763	BMC07964	TC2929
IPR005817	Wnt superfamily	6	13747.m00049	13257.m00084	14972.m07462	12741.m00013	13854.m00013	14612.m00123
IPR013149	Alcohol dehydrogenase, zinc-binding	6	15161.m00148	Wbm0629	14992.m11274	13170.m00167	14958.m00346	14967.m01561
IPR001578	Peptidase C12, ubiquitin carboxyl-terminal hydrolase 1	6	BMC03829	WB-contig_363	BMC07450	13451.m00020	TC3350	TC3762
IPR011510	Sterile alpha motif homology 2	6	14979.m04422	BMC02360	14973.m02675	14961.m05011	14979.m04547	12555.m00143
IPR011041	Soluble quinoprotein glucose dehydrogenase	6	13081.m00126	WB-contig_1687	14990.m07969	14979.m04650	BMC07204	14979.m04613
IPR002591	Type I phosphodiesterase/nucleotide pyrophosphatase	6	BMW01613	14961.m04950	BMC00983	14728.m00018	13317.m00176	TC3474
IPR013760	DNA topoisomerase, type IIA, central	6	13409.m00050	14979.m04421	Wbm0764	Wbm0071	Wbm0405	WB-contig_477
IPR001091	Site-specific DNA-methyltransferase (cytosine-N4-specific)	6	14229.m00038	BMC00078	TC3227	TC2907	14973.m02581	14538.m00479
IPR006134	DNA polymerase, B region	6	13464.m00247	14974.m00843	BMC06381	BMC02752	14990.m07815	WB-contig_1290
IPR005301	Mob1/phocein	6	BMC07393	BMC02637	14950.m01828	14967.m01565	14972.m07375	TC3566
IPR013025	Ribosomal protein L25/L23	6	TC2948	13066.m00236	BMC00175	14961.m05081	Wbm0339	AW041947
IPR006977	Yip1 domain	6	BMC09329	BMC11511	13022.m00019	15245.m00019	14992.m11029	BMC01322
IPR013764	Acyl-CoA dehydrogenase, type1/2, C-terminal	6	BMC05328	14956.m00524	WB-contig_1317	TC3369	14702.m00394	14546.m00094
IPR002125	CMP/dCMP deaminase, zinc-binding	6	14930.m00326	BMC04376	BMC04530	Wbm0026	Wbm0168	14950.m01802
IPR012999	Pyridine nucleotide-disulphide oxidoreductase, class I, active site	6	14794.m00099	14972.m06971	TC3485	Wbm0559	TC2976	Wbm0561
IPR001326	Translation elongation factor EF1B, beta and delta chains, C-terminal	6	AA842168	BMC07401	BMC06167	TC2913	BMC07387	14929.m00389
IPR009033	Calreticulin/calnexin, P	6	14677.m00170	TC3505	BMC12471	TC2889	BMC05824	BMC04366
IPR003124	Actin-binding WH2	6	BMC06706	15181.m00018	14979.m04655	15349.m00011	12855.m00012	13586.m00152
IPR000253	Forkhead-associated	6	12693.m00011	14975.m04386	13195.m00043	BMC07307	14990.m07843	14950.m01853
IPR001194	DENN	6	WB-contig_1514	15162.m00037	14702.m00398	BMC06955	13061.m00017	14972.m07127
IPR001388	Synaptobrevin	6	13066.m00240	14670.m00180	14992.m11406	14648.m00053	14972.m07575	WB-contig_514
IPR001828	Extracellular ligand-binding receptor	6	14977.m05059	14990.m07741	14378.m00176	14967.m01516	14114.m00019	14972.m07333
IPR008250	E1-E2 ATPase-associated region	6	12496.m00293	14975.m04510	14967.m01553	14710.m00261	13908.m00049	BMC05117
IPR000462	CDP-alcohol phosphatidyltransferase	6	14968.m01446	14992.m11102	14990.m07924	Wbm0673	Wbm0425	12707.m00100
IPR000760	Inositol monophosphatase	6	BMC11715	14944.m00546	BMC01720	AA480718	BMC00427	Wbm0132
IPR001515	Ribosomal protein L32e	6	AA841361	H21273	14930.m00349	TC3199	BMC00221	BMC12245
IPR002659	Glycosyl transferase, family 31	6	14972.m07008	14961.m05135	BMW00257	14992.m10950	14975.m04462	14613.m00499
IPR000889	Glutathione peroxidase	6	AI083432	14952.m01377	BMC02584	BMC06710	BMB_gene_4	BMC12436
IPR002328	Alcohol dehydrogenase, zinc-containing	6	13669.m00041	14992.m11274	BMC00565	TC3206	WB-contig_242	BMC11992
IPR000218	Ribosomal protein L14b/L23e	6	TC2975	BMC11689	AA389892	Wbm0331	14980.m02840	BMC00275
IPR002143	Ribosomal protein L1	6	BMC00576	TC2980	12608.m00127	TC2981	Wbm0650	14890.m00117
IPR001310	Histidine triad (HIT) protein	6	TC3607	14583.m00118	Wbm0240	15434.m00031	WB-contig_351	BMC05411
IPR004296	Protein of unknown function DUF236	6	14827.m00033	14961.m05244	14731.m01005	12879.m00029	12772.m00013	14992.m11147
IPR001579	Glycoside hydrolase, chitinase active site	6	13269.m00308	BMC00298	TC3605	TC3775	BMW00410	14932.m00514
IPR000701	Succinate dehydrogenase, cytochrome b subunit	6	WB-contig_1179	14950.m01834	Wbm0485	Wbm0486	BMC02076	TC3080
IPR011054	Rudiment single hybrid motif	6	Wbm0041	Wbm0426	Wbm0465	Wbm0455	Wbm0606	14972.m07714
IPR000515	Binding-protein-dependent transport systems inner membrane component	6	12935.m00013	14954.m01566	Wbm0231	Wbm0039	Wbm0690	14973.m02708
IPR000235	Ribosomal protein S7	6	TC3452	Wbm0345	BMC00499	TC2904	BMC03867	BMC06701
IPR000331	Rap/ran-GAP	6	15540.m00009	13538.m00202	14990.m08003	14959.m00538	15106.m00015	15248.m00008
IPR004205	UcrQ	6	BMC12192	TC3130	14677.m00168	BMC12189	WB-contig_1662	BMC02066
IPR005485	Eukaryotic ribosomal protein L5	6	BMC05205	WB-contig_537	BMC01632	BMC03488	WB-contig_433	TC2895
IPR011633	Protein of unknown function DUF1602	6	Wbm0618	14455.m00021	Wbm0677	14977.m04876	14990.m07760	Wbm0023
IPR006145	Pseudouridine synthase	6	BMC05917	TC3393	13372.m00041	WB-contig_310	BMC05786	Wbm0206
IPR001351	Ribosomal protein S3, C-terminal	6	BMC00419	13787.m00042	TC2990	Wbm0335	BMC12302	BMC06743
IPR003656	Zinc finger, BED-type predicted	6	14973.m02699	14972.m07582	15209.m00008	12698.m00320	14674.m00130	12992.m00077
IPR006595	CTLH, C-terminal to LisH motif	6	BMW01251	12716.m00079	12681.m00099	13415.m00461	15293.m00016	15539.m00008
IPR013657	UAA transporter	6	BMC02500	13995.m00017	BMC03042	14917.m00342	WB-contig_1131	14992.m10881
IPR011709	Domain of unknown function DUF1605	6	14961.m05004	13206.m00041	14950.m01836	14562.m00125	14052.m00188	14933.m00222
IPR001269	Dihydrouridine synthase, DuS	6	12698.m00322	14242.m00098	12681.m00096	12681.m00097	BMC06384	Wbm0462
IPR002562	3'-5' exonuclease	6	14972.m07383	Wbm0258	Wbm0609	15443.m00045	14975.m04472	13480.m00174
IPR002160	Proteinase inhibitor I3, Kunitz legume	6	14992.m11221	15013.m00153	BMC04122	TC3375	14961.m05076	14942.m00205
IPR002222	Ribosomal protein S19/S15	6	BMC04325	AI087649	BMC11635	TC3001	BMC11634	Wbm0337
IPR001372	Dynein light chain, type 1	6	TC3250	BMC11665	14731.m00990	BMC04486	AA842880	14992.m10924
IPR001763	Rhodanese-like	6	BMW01389	14992.m11165	13920.m00452	14992.m10958	13920.m00450	Wbm0038
IPR001464	Annexin	6	14627.m00043	BMC00346	CD570927	13920.m00445	BMC02129	BMC05315
IPR002375	Purine/pyrimidine phosphoribosyl transferase	6	Wbm0790	14652.m00413	13415.m00462	14469.m00105	Wbm0103	Wbm0255
IPR003016	2-oxo acid dehydrogenase, lipoyl-binding site	6	BMC03018	14451.m00035	14963.m01795	Wbm0108	14977.m05029	13066.m00244
IPR011017	TRASH	6	BMC02758	TC3347	13240.m00056	TC2997	BMC12176	BMC00120
IPR002777	Prefoldin beta-like	6	BMC01862	14972.m07043	BMC04769	12420.m00168	BMC08329	TC3718
IPR001017	Dehydrogenase, E1 component	6	Wbm0207	14773.m00936	TC3471	BMC08144	BMW01463	Wbm0395
IPR000594	UBA/THIF-type NAD/FAD binding fold	6	15097.m00070	14972.m07642	BMC02741	14972.m07600	14992.m10877	BMC01281
IPR003323	Ovarian tumour, otubain	6	14975.m04365	14990.m07900	14972.m07208	14472.m00076	15431.m00033	12665.m00135
IPR011261	RNA polymerase, dimerisation	6	Wbm0318	14330.m00199	14961.m05298	BMC02048	BMC08161	15239.m00023
IPR001380	Ribosomal protein L13e	6	BMC06405	AA585052	BMC07312	BMC00623	BMW00302	TC2920
IPR001590	Peptidase M12B, ADAM/reprolysin	6	14961.m05218	14954.m01656	14992.m11401	13332.m00193	14972.m07002	14992.m11278
IPR000432	DNA mismatch repair protein MutS, C-terminal	6	14000.m00116	14924.m00109	Wbm0257	WB-contig_1053	14974.m00819	14614.m00126
IPR006073	GTP1/OBG	6	Wbm0159	BMC02462	15080.m00103	Wbm0586	14538.m00479	Wbm0120
IPR005680	Ribosomal protein S23, eukaryotic and archaeal form	6	14981.m02412	TC3032	BMC02627	15085.m00026	14992.m11152	BMC12362
IPR003968	Kv channel	6	14702.m00404	12506.m00094	15150.m00066	14081.m00288	12506.m00095	15129.m00008
IPR002670	Ribosomal L18ae protein	6	TC2995	H98325	BMC00864	BMC12224	AA057919	14652.m00410
IPR002713	FF	6	14973.m02627	BMC04942	TC3400	WB-contig_1524	BMC08127	14773.m00911
IPR011013	Glycoside hydrolase-type carbohydrate-binding	6	14946.m00537	BMC06770	13414.m00091	BMC02673	14954.m01572	WB-contig_1192
IPR002259	Delayed-early response protein/equilibrative nucleoside transporter	6	BMW00874	TC3631	13466.m00197	13466.m00196	BMC02054	13482.m00011
IPR005336	Protein of unknown function UPF0041	6	14980.m02766	BMC02581	TC2936	BMC03794	14990.m07736	14990.m07737
IPR001818	Peptidase M10A and M12B, matrixin and adamalysin	6	14973.m02608	13824.m00057	BMC10914	14992.m11220	14947.m01124	14653.m00289
IPR002610	Peptidase S54, rhomboid	6	13662.m00132	14992.m10896	BMC08948	BMC00980	BMC07425	14799.m00209
IPR006942	TH1 protein	5	14634.m00542	15340.m00027	14990.m07730	14634.m00543	14634.m00538
IPR002921	Lipase, class 3	5	12935.m00013	WB-contig_1282	14992.m11309	13541.m00012	14929.m00392
IPR002453	Beta tubulin	5	BMC04437	12715.m00108	BMC01602	13325.m00228	TC3092
IPR007696	MutS III	5	14924.m00109	Wbm0257	BMC05855	14974.m00819	WB-contig_1268
IPR000915	Ribosomal protein L6E	5	WB-contig_172	TC3045	BMC11679	WB-contig_173	BMC00250
IPR000652	Triosephosphate isomerase	5	BMC02857	BMC00109	BMC11888	Wbm0408	TC3160
IPR009145	U2 auxiliary factor small subunit	5	TC3799	BMC11720	14424.m00391	15297.m00024	WB-contig_1283
IPR010569	Myotubularin-related	5	BMC10515	15162.m00037	13282.m00268	15555.m00017	14916.m00480
IPR000092	Polyprenyl synthetase	5	Wbm0532	15181.m00019	14971.m02782	Wbm0737	13317.m00181
IPR006896	Sec23/Sec24 trunk region	5	14992.m11272	14972.m07203	BMW01520	14972.m07202	BMC00453
IPR005816	Secreted growth factor Wnt protein	5	13747.m00049	13257.m00084	14972.m07462	13854.m00013	14612.m00123
IPR005825	Ribosomal protein L24/L26	5	WB-contig_374	BMC12066	13736.m00398	Wbm0330	BMC07761
IPR001433	Oxidoreductase FAD/NAD(P)-binding	5	14917.m00345	14779.m00763	14968.m01520	14992.m11403	14973.m02695
IPR008429	Cleft lip and palate transmembrane 1	5	BMC00923	BMC06969	BMC11778	BMW00819	14975.m04384
IPR001916	Glycoside hydrolase, family 22	5	BMC01041	14972.m07890	14518.m00083	14790.m00015	14972.m07128
IPR008949	Terpenoid synthase	5	Wbm0532	15181.m00019	14971.m02782	Wbm0737	13317.m00181
IPR006674	Metal-dependent phosphohydrolase, HD region, subdomain	5	14058.m00571	15382.m00011	BMC02859	14920.m00426	Wbm0025
IPR001736	Phospholipase D/Transphosphatidylase	5	15099.m00107	Wbm0379	14972.m07794	BMW00641	14992.m10846
IPR006095	Glu/Leu/Phe/Val dehydrogenase	5	BMC02592	13367.m00047	BMC12087	14015.m00093	TC3053
IPR000554	Ribosomal protein S7E	5	WB-contig_1278	BMC00849	BMC12165	WB-contig_200	BMC05018
IPR004979	Transcription factor AP-2	5	13210.m00164	BMC04447	14990.m08123	BMW00663	14972.m07345
IPR004172	L27	5	13046.m00068	14990.m07695	14356.m00520	14961.m05241	14961.m04904
IPR000308	14-3-3 protein	5	BMC00748	WB-contig_262	WB-contig_1583	14355.m00213	14961.m05323
IPR001930	Peptidase M1, membrane alanine aminopeptidase	5	14992.m11111	BMC00413	14936.m00269	BMC08567	14972.m07358
IPR004947	Deoxyribonuclease II	5	BMW00914	WB-contig_1027	14961.m05043	14954.m01637	CB329025
IPR008971	HSP40/DnaJ peptide-binding	5	12420.m00171	Wbm0785	14248.m00683	TC3145	BMC06298
IPR000537	UbiA prenyltransferase	5	Wbm0306	BMC06259	BMC01610	WB-contig_1653	Wbm0535
IPR000682	Protein-L-isoaspartate(D-aspartate) O-methyltransferase	5	WB-contig_1122	14992.m10963	TC3361	14992.m10964	BMC00563
IPR013655	PAS fold-3	5	14615.m00142	14440.m00047	14132.m00100	14731.m01008	14992.m11133
IPR009027	Ribosomal protein L9 N-terminal-like	5	15133.m00186	TC3570	15133.m00187	Wbm0502	BMC02815
IPR000909	Phosphatidylinositol-specific phospholipase C, X region	5	14956.m00522	14972.m07738	14975.m04377	14992.m11140	14975.m04378
IPR002317	Seryl-tRNA synthetase, class IIa	5	TC3687	BMC06641	14973.m02654	Wbm0464	BMC04356
IPR000380	DNA topoisomerase, type IA	5	Wbm0037	14731.m01007	BMW01461	14697.m00097	15387.m00008
IPR001040	Eukaryotic translation initiation factor 4E (eIF-4E)	5	BMC01779	13322.m00191	14961.m05074	TC3493	BMC07856
IPR007185	DNA polymerase epsilon subunit B	5	13695.m00203	14963.m01821	14749.m00213	BMC02776	14963.m01822
IPR011052	Proteinase and amylase inhibitor	5	14961.m05161	12749.m00074	14972.m07815	14990.m07723	BMW00488
IPR001030	Aconitate hydratase, N-terminal	5	14990.m08062	BMW01334	BMW00831	12658.m00067	Wbm0540
IPR000337	GPCR, family 3, metabotropic glutamate receptor-like	5	14967.m01517	14990.m07740	14016.m00017	BMW01556	14972.m07333
IPR008195	Ribosomal protein L34e	5	BMC00738	WB-contig_298	TC3235	BMC01735	Wbm0593
IPR005517	Translation elongation factor EFG/EF2, domain IV	5	14992.m10898	12438.m00121	Wbm0344	BMC12047	14992.m10899
IPR000756	Diacylglycerol kinase accessory region	5	WB-contig_1261	13046.m00067	14955.m00254	14975.m04421	BMC05994
IPR007588	Zinc finger, FLYWCH-type	5	14894.m00087	14321.m00056	14381.m00018	14963.m01824	12888.m00016
IPR001360	Glycoside hydrolase, family 1	5	BMC06959	14977.m05047	15454.m00012	14990.m07817	WB-contig_1520
IPR002227	Tyrosinase	5	14370.m00017	14990.m07767	13432.m00247	13069.m00052	14990.m07769
IPR008925	Class I aminoacyl-tRNA synthetase, anticodon-binding	5	Wbm0799	Wbm0445	14717.m00160	14680.m00093	Wbm0453
IPR004686	Tricarboxylate/iron carrier	5	BMC02918	14221.m00065	WB-contig_1421	WB-contig_1398	BMC03918
IPR000231	Ribosomal protein L30e	5	BMC12075	WB-contig_1442	TC2968	BMC00124	BMC06867
IPR000716	Thyroglobulin type-1	5	14947.m01148	BMC01093	TC3266	14963.m01808	13456.m00013
IPR000815	Mercuric reductase	5	14794.m00099	14972.m06971	Wbm0559	TC2976	Wbm0561
IPR000238	Ribosome-binding factor A	5	14953.m00217	Wbm0536	15347.m00020	14204.m00110	14972.m07060
IPR006012	Syntaxin/epimorphin coiled-coil	5	13927.m00015	13150.m00080	14922.m00062	14967.m01537	14029.m00019
IPR001232	SKP1 component	5	BMC02432	14590.m00348	12905.m00017	12429.m00204	TC3275
IPR013830	Esterase, SGNH hydrolase-type	5	BMC09173	14992.m11227	14907.m00565	14992.m11339	13717.m00177
IPR003422	Ubiquinol-cytochrome C reductase hinge	5	14097.m00079	TC2974	BMC01197	BMC00230	WB-contig_1523
IPR001606	AT-rich interaction region	5	14356.m00508	14896.m00034	15310.m00023	14916.m00488	15370.m00010
IPR001278	Arginyl-tRNA synthetase, class Ic	5	BMC02617	Wbm0205	14975.m04345	WB-contig_1575	BMC11409
IPR003583	Helix-hairpin-helix DNA-binding, class 1	5	Wbm0372	Wbm0365	Wbm0548	Wbm0251	Wbm0725
IPR006222	Glycine cleavage T protein (aminomethyl transferase)	5	BMW01108	15531.m00022	Wbm0348	12446.m00077	14282.m00454
IPR006130	Aspartate/ornithine carbamoyltransferase	5	Wbm0385	TC3013	14972.m07309	BMC01751	BMC09473
IPR001921	Ribosomal protein L7A	5	BMC12322	TC2992	BMW00049	BMC12321	BMW00992
IPR003616	Post-SET zinc-binding region	5	13247.m00695	14971.m02833	13075.m00123	14599.m00260	14979.m04556
IPR002616	Queuine/other tRNA-ribosyltransferase	5	BMC11413	15161.m00149	TC3280	Wbm0593	14992.m11088
IPR002318	Alanyl-tRNA synthetase, class IIc	5	Wbm0361	BMC06702	14974.m00831	15062.m00043	BMC01161
IPR000120	Amidase signature enzyme	5	14972.m07651	BMC09181	Wbm0763	BMC05540	14990.m07757
IPR001275	DM DNA-binding	5	14975.m04539	14992.m11099	14977.m04973	TC3531	13858.m00013
IPR012269	Aquaporin	5	12787.m00389	TC2940	15504.m00036	BMC02613	12787.m00391
IPR002939	Chaperone DnaJ, C-terminal	5	12420.m00171	Wbm0785	14248.m00683	TC3145	BMC06298
IPR001135	NADH-ubiquinone oxidoreductase, chain 49kDa	5	WB-contig_1586	14747.m00207	14747.m00206	14972.m07315	Wbm0125
IPR000454	ATPase, F0 complex, subunit C	5	14982.m02237	Wbm0459	WB-contig_1045	BMC01922	TC3127
IPR010326	Exocyst complex component Sec6	5	TC3699	13632.m00189	BMW01236	BMW00109	13632.m00188
IPR013993	Zinc finger, N-recognin, metazoa	5	12714.m00013	13154.m00135	13902.m00088	14992.m11229	14990.m07817
IPR004413	Glutamyl-tRNA(Gln) amidotransferase B subunit	5	15305.m00011	Wbm0704	14979.m04444	BMC09105	WB-contig_324
IPR004023	Mago nashi protein	5	14980.m02683	BMC04325	WB-contig_978	BMC04412	BMC02638
IPR012301	Malic enzyme, N-terminal	5	BMC04971	WB-contig_1020	BMC06133	Wbm0674	13362.m00015
IPR001827	Homeobox protein, antennapedia type	5	BMC01765	14782.m00009	15278.m00010	14972.m07868	TC3762
IPR001892	Ribosomal protein S13	5	13100.m00036	WB-contig_549	BMC00161	Wbm0320	TC2963
IPR000439	Ribosomal protein L15e	5	TC3014	TC3015	BMC00151	BMC06619	BMC12185
IPR013833	Cytochrome c oxidase, subunit III, 4-helical bundle	5	BMC00359	TC8785	TC2795	BMC01393	Wbm0698
IPR004820	Cytidylyltransferase	5	14972.m07661	BMC10463	12612.m00253	14961.m05010	Wbm0801
IPR007644	RNA polymerase, beta subunit, protrusion	5	14242.m00095	14979.m04618	14930.m00331	Wbm0647	14979.m04617
IPR000754	Ribosomal protein S9	5	BMC00243	Wbm0573	TC3132	14979.m04501	14052.m00187
IPR001441	Di-trans-poly-cis-decaprenylcistransferase	5	Wbm0804	14934.m00273	BMW00502	BMW00125	15295.m00027
IPR003613	U box	5	BMC03641	14961.m04979	TC3143	14294.m00134	BMB_gene_13
IPR004245	Protein of unknown function DUF229	5	13398.m00089	14992.m10938	13910.m00045	13910.m00046	15482.m00007
IPR004143	Biotin/lipoate A/B protein ligase	5	Wbm0620	14518.m00083	14992.m11326	14164.m00120	Wbm0235
IPR000876	Ribosomal protein S4E	5	BMC00375	BMC12294	13260.m00097	TC3144	AA057896
IPR002672	Ribosomal L28e protein	5	TC3071	BMC12149	13183.m00073	BMC01157	BMC01735
IPR009100	Acyl-CoA dehydrogenase/oxidase, middle and N-terminal	5	14528.m00116	14956.m00524	TC3369	14702.m00394	14546.m00094
IPR002059	Cold-shock protein, DNA-binding	5	Wbm0707	14944.m00554	BMC03100	TC2823	12825.m00024
IPR001365	Adenosine/AMP deaminase	5	AA584969	BMC07721	BMC12015	15175.m00034	14372.m00203
IPR003903	Ubiquitin interacting motif	5	14979.m04550	14330.m00196	14963.m01803	14972.m07339	14945.m00264
IPR004468	CTP synthase	5	Wbm0169	14951.m00199	14917.m00332	BMC11394	BMW00129
IPR011037	Pyruvate kinase, beta-barrel-like	5	BMC09107	BMC00693	CB328841	14971.m02819	BMW00838
IPR002993	Ornithine decarboxylase antizyme	5	BMW01618	BMW00072	BMW00793	TC3354	14971.m02794
IPR008921	DNA polymerase III clamp loader subunit, C-terminal	5	Wbm0434	14037.m00192	14973.m02603	Wbm0176	14873.m00235
IPR009061	Putative DNA binding	5	14992.m10855	13230.m00067	Wbm0461	14416.m00050	Wbm0660
IPR013684	Miro-like	5	13247.m00717	14967.m01524	14770.m00169	14967.m01523	14916.m00483
IPR000192	Aminotransferase, class V	5	14972.m07323	BMC03804	Wbm0021	14956.m00509	Wbm0028
IPR006047	Glycosyl hydrolase, family 13, catalytic region	5	BMC12295	BMB_gene_14	BMC11129	BMC00385	12737.m00157
IPR005289	GTP-binding	5	BMC03982	Wbm0357	BMC02462	Wbm0586	Wbm0007
IPR010472	Diaphanous FH3	5	14599.m00263	13472.m00065	14765.m00799	13150.m00082	14888.m00012
IPR006553	Leucine-rich repeat, cysteine-containing subtype	5	WB-contig_415	14608.m00262	14687.m00362	13698.m00031	BMC02539
IPR000483	Cysteine-rich flanking region, C-terminal	5	14972.m07531	14990.m08111	13344.m00019	BMW00463	14972.m07670
IPR004012	RUN	5	14990.m07993	14702.m00398	14975.m04423	14973.m02588	14972.m07719
IPR006941	Ribonuclease CAF1	5	14959.m00547	TC3463	WB-contig_1455	BMC02330	BMC02942
IPR005811	ATP-citrate lyase/succinyl-CoA ligase	5	12498.m00043	Wbm0520	14790.m00015	TC3579	Wbm0519
IPR001699	Transcription factor, T-box	5	13406.m00217	13203.m00013	12732.m00065	13962.m00007	12475.m00064
IPR006055	Exonuclease	5	14208.m00923	BMC00610	Wbm0543	14977.m04896	TC3441
IPR000542	Acyltransferase ChoActase/COT/CPT	5	14954.m01726	14992.m11063	14954.m01727	BMC01918	BMC04165
IPR004009	Myosin, N-terminal, SH3-like	5	BMC11472	14968.m01523	TC2907	12480.m00111	BMC11521
IPR002108	Actin-binding, cofilin/tropomyosin type	5	15458.m00032	WB-contig_1229	12959.m00013	TC3644	14652.m00402
IPR001760	Opsin	5	BMC00674	WB-contig_220	13489.m00028	14961.m05148	BMC00776
IPR005839	Protein of unknown function UPF0004	5	Wbm0101	BMC09405	WB-contig_1035	Wbm0364	14282.m00446
IPR000222	Protein phosphatase 2C, manganese/magnesium aspartate binding site	5	14091.m00045	15374.m00015	14973.m02644	15260.m00042	BMC07284
IPR003918	NADH-ubiquinone oxidoreductase, chain 4	5	WB-contig_383	Wbm0016	BMC01714	Wbm0621	Wbm0622
IPR008627	GETHR pentapeptide	5	15069.m00024	12704.m00010	14222.m00062	12963.m00012	14468.m00014
IPR001912	Ribosomal protein S4	5	TC2954	12902.m00235	Wbm0663	14133.m00049	BMC01891
IPR000906	ZU5	5	BMC01938	14972.m07160	BMW00059	13483.m00026	TC3360
IPR003126	Zinc finger, N-recognin	5	12714.m00013	13154.m00135	13902.m00088	14992.m11229	14990.m07817
IPR005819	Histone H5	5	12698.m00325	BMW00929	BMC09059	BMC01599	BMC11826
IPR001599	Alpha-2-macroglobulin	5	14977.m04902	TC3738	BMC06349	14961.m05029	14654.m00080
IPR002550	Protein of unknown function DUF21	5	Wbm0070	14975.m04326	14992.m11383	14961.m04940	14980.m02775
IPR000530	Ribosomal protein S12E	5	BMC12231	BMC00188	BMC12232	12701.m00058	TC2933
IPR003140	Phospholipase/Carboxylesterase	5	BMC07790	14975.m04350	TC3271	BMC06434	Wbm0546
IPR013844	Ribosomal protein S4E, N-terminal and RNA-binding	5	BMC00375	BMC12294	13260.m00097	TC3144	AA057896
IPR002573	Choline/ethanolamine kinase	5	14972.m07445	14972.m07090	BMC05348	BMW00408	BMC08685
IPR000095	PAK-box/P21-Rho-binding	5	14501.m00035	14954.m01733	14961.m05360	14187.m00207	BMC09197
IPR003653	Peptidase C48, SUMO/Sentrin/Ubl1	5	14731.m00983	Wbm0463	14972.m06972	TC3759	14668.m00161
IPR000679	Zinc finger, GATA-type	5	14715.m01241	14041.m00081	14961.m05352	14972.m07598	14972.m07649
IPR011497	Protease inhibitor, Kazal-type	5	14963.m01810	15205.m00008	14977.m04910	BMC05122	14977.m04911
IPR000630	Ribosomal protein S8	5	BMC00121	WB-contig_239	Wbm0327	BMC11643	TC2973
IPR007052	CS	5	BMC08514	14950.m01863	14554.m00237	14773.m00908	13314.m00590
IPR001711	Phosphatidylinositol-specific phospholipase C, Y domain	5	14956.m00522	14975.m04377	TC3116	14992.m11140	14972.m07737
IPR001839	Transforming growth factor beta	5	14367.m00303	14923.m00294	14954.m01740	14992.m11194	BMC01513
IPR010979	Ribosomal protein S13-like, H2TH	5	Wbm0589	13100.m00036	BMC00161	Wbm0320	TC2963
IPR000711	ATPase, F1 complex, OSCP/delta subunit	5	12902.m00217	BMC02763	BMC05866	TC3242	Wbm0315
IPR000131	ATPase, F1 complex, gamma subunit	5	WB-contig_1453	BMC03329	BMC12450	Wbm0705	TC3017
IPR001192	Phosphoinositide-specific phospholipase C, C-terminal (PLC)	5	14956.m00522	14972.m07738	14975.m04377	14972.m07737	14975.m04378
IPR005324	Ribosomal protein S5, C-terminal	5	BMC06582	14972.m07725	TC3054	BMC01616	Wbm0324
IPR001879	Hormone receptor, extracellular	5	14136.m00015	14972.m07866	14502.m00047	14907.m00576	14972.m07670
IPR006077	Vinculin/alpha-catenin	5	BMC02633	BMC08012	13185.m00099	BMC07333	14990.m07725
IPR001078	Catalytic domain of components of various dehydrogenase complexes	5	14963.m01796	14963.m01795	Wbm0108	13647.m00022	Wbm0747
IPR011129	Cold shock protein	5	Wbm0707	14944.m00554	BMC03100	12825.m00024	Wbm0528
IPR002935	O-methyltransferase, family 3	5	Wbm0436	15099.m00106	15099.m00105	14920.m00408	13384.m00042
IPR013750	GHMP kinase, C-terminal	5	14975.m04530	14980.m02770	14245.m00082	Wbm0173	WB-contig_1563
IPR004541	Translation elongation factor EFTu/EF1A, bacterial and organelle	5	BMW00138	Wbm0343	15146.m00096	14971.m02830	Wbm0653
IPR013078	Phosphoglycerate mutase	5	BMW01081	BMC12046	AI105736	14541.m00145	13436.m00047
IPR006636	Heat shock chaperonin-binding	5	14977.m04894	BMC01941	15276.m00013	15180.m00016	WB-contig_362
IPR002478	PUA	5	BMC01197	WB-contig_191	14972.m07057	TC3416	14981.m02367
IPR001368	TNFR/CD27/30/40/95 cysteine-rich region	5	12965.m00009	TC3172	AI546767	14972.m07868	14935.m00274
IPR007822	Lanthionine synthetase C-like	4	BMW00311	BMW00275	BMW00261	BMC08173
IPR000043	S-adenosyl-L-homocysteine hydrolase	4	BMC01345	14990.m07753	BMC07696	BMC07010
IPR011759	Cytochrome C oxidase subunit II, transmembrane region	4	BMC07913	Wbm0308	WB-contig_321	BMC12069
IPR002634	BolA-like protein	4	14036.m00109	14992.m11004	AA990987	Wbm0494
IPR005844	Phosphoglucomutase/phosphomannomutase alpha/beta/alpha domain I	4	BMC01365	14364.m00212	Wbm0480	14972.m07285
IPR008942	ENTH/VHS	4	14961.m05258	14972.m07549	BMC02799	14945.m00264
IPR000905	Peptidase M22, glycoprotease	4	Wbm0217	14389.m00201	TC3249	Wbm0110
IPR006091	Acyl-CoA dehydrogenase/oxidase, central region	4	14528.m00116	TC3369	14702.m00394	14546.m00094
IPR006069	ATPase, P-type cation exchange, alpha subunit	4	14710.m00262	14975.m04510	13908.m00049	BMC06636
IPR013632	Rad51, C-terminal	4	14923.m00297	BMC07925	14979.m04467	14950.m01827
IPR011258	BPG-independent PGAM, N-terminal	4	WB-contig_1207	Wbm0403	BMC05389	TC3383
IPR013005	Ribosomal protein L4/L1e, bacterial like	4	BMC11493	Wbm0340	TC3410	TC3240
IPR006133	DNA polymerase B, exonuclease	4	13464.m00247	14974.m00843	BMC06381	14990.m07815
IPR006076	FAD dependent oxidoreductase	4	15531.m00022	14196.m00041	14992.m11201	14282.m00454
IPR001978	Troponin	4	BMC01257	14992.m11129	TC2826	TC2825
IPR001762	Blood coagulation inhibitor, Disintegrin	4	14325.m00128	BMC00630	14992.m11401	14450.m00169
IPR008386	ATPase, F0 complex, subunit E, mitochondrial	4	14715.m01248	15314.m00009	BMC12184	BMC03310
IPR008758	Peptidase S28	4	AI105747	13282.m00272	13282.m00271	13282.m00270
IPR010257	Fatty acid desaturase subdomain	4	15170.m00044	BMC03518	14610.m00102	BMC04890
IPR000759	Adrenodoxin reductase	4	14972.m07899	15196.m00036	Wbm0051	Wbm0685
IPR007194	Transport protein particle (TRAPP) component, Bet3	4	BMC00634	13792.m00110	14992.m11243	14973.m02630
IPR012974	NOP5, N-terminal	4	14977.m04986	14990.m08038	BMC00568	TC3754
IPR011400	Translation initiation factor eIF-3b	4	14582.m00062	BMC00789	BMC01676	15242.m00013
IPR003316	Transcription factor E2F/dimerisation partner (TDP)	4	12438.m00118	14761.m00198	14992.m11329	14961.m04916
IPR000875	Cecropin	4	13679.m00015	WB-contig_1568	BMC00580	Wbm0599
IPR013221	Mur ligase, central	4	Wbm0492	Wbm0238	Wbm0508	Wbm0118
IPR011641	GCC2 and GCC3	4	14465.m00018	13539.m00009	14972.m07869	14972.m07868
IPR006034	Asparaginase/glutaminase	4	14992.m10854	14972.m07644	BMW00200	BMC00368
IPR003527	MAP kinase	4	14956.m00538	14773.m00930	15161.m00147	14980.m02822
IPR007271	Nucleotide-sugar transporter	4	WB-contig_462	14979.m04625	14972.m06955	14972.m07862
IPR010504	Arfaptin-like	4	BMC06821	BMC04117	14963.m01823	14979.m04430
IPR001114	Adenylosuccinate synthetase	4	BMC01052	Wbm0273	BMC06079	14992.m10913
IPR003084	Histone deacetylase	4	BMC01073	13464.m00243	14058.m00580	BMC08428
IPR001593	Ribosomal protein S3Ae	4	TC3051	14900.m00209	14799.m00207	BMC01505
IPR000445	Helix-hairpin-helix motif	4	12992.m00076	Wbm0365	14971.m02862	14920.m00427
IPR001563	Peptidase S10, serine carboxypeptidase	4	14977.m04868	BMC05261	BMC01217	15184.m00013
IPR006011	Syntaxin, N-terminal	4	13150.m00080	14922.m00062	14967.m01537	14058.m00557
IPR004101	Mur ligase, C-terminal	4	Wbm0492	Wbm0238	Wbm0508	Wbm0118
IPR007967	Protein of unknown function DUF727	4	TC3596	14832.m00025	14972.m07124	14610.m00104
IPR000133	ER lumen protein retaining receptor	4	BMC11798	BMC00742	14972.m07241	BMC01107
IPR003916	NADH-ubiquinone oxidoreductase, chain 5	4	BMC03215	Wbm0623	BMC06618	Wbm0592
IPR006085	XPG N-terminal	4	14932.m00520	14973.m02658	BMC00711	13188.m00033
IPR008954	Moesin	4	14364.m00215	14977.m04952	13392.m00051	14990.m08110
IPR005112	dDENN	4	15162.m00037	14702.m00398	13061.m00017	14972.m07127
IPR004254	Hly-III related proteins	4	14972.m07346	BMC05850	14974.m00799	14956.m00511
IPR001189	Manganese and iron superoxide dismutase	4	WB-contig_1598	BMC05334	Wbm0220	TC3175
IPR011682	Glycosyl hydrolases 38, C-terminal	4	14946.m00537	BMC06770	14954.m01572	WB-contig_1192
IPR008253	Marvel	4	TC3152	14990.m07867	14963.m01805	BMC00558
IPR002867	Zinc finger, C6HC-type	4	13780.m00057	13346.m00183	14972.m06953	14052.m00188
IPR013843	Ribosomal protein S4E, N-terminal	4	BMC00375	13260.m00097	TC3144	AA057896
IPR005349	Protein of unknown function UPF0136, Transmembrane	4	BMC00258	BMC12268	14990.m07944	N94653
IPR003397	Mitochondrial import inner membrane translocase, subunit Tim17/22	4	WB-contig_354	TC3067	14980.m02681	14975.m04373
IPR006634	TRAM, LAG1 and CLN8 homology	4	14944.m00553	Wbm0262	14972.m07013	13260.m00099
IPR007642	RNA polymerase Rpb2, domain 2	4	14242.m00095	14930.m00331	Wbm0647	14979.m04617
IPR002156	Ribonuclease H	4	15133.m00187	14603.m00264	BMC05878	Wbm0305
IPR001141	Ribosomal protein L27e	4	14937.m00494	WB-contig_1496	TC2955	BMC03199
IPR006622	Zinc finger, CDGSH-type	4	BMC04332	13432.m00244	14980.m02667	TC3072
IPR008734	Phosphorylase kinase alphabeta	4	14650.m00143	14650.m00142	14945.m00265	14945.m00266
IPR001096	Peptidase C13, legumain	4	BMC10340	BMW01482	BMC07679	14230.m00220
IPR002490	ATPase, V0/A0 complex, 116-kDa subunit	4	14980.m02814	BMC07979	H31019	14954.m01735
IPR000023	Phosphofructokinase	4	BMC05165	BMC07540	14877.m00029	12616.m00133
IPR007645	RNA polymerase Rpb2, domain 3	4	14242.m00095	Wbm0647	14979.m04617	AA842374
IPR003596	Immunoglobulin V-set, subgroup	4	13247.m00685	14972.m07485	BMC08680	BMC00965
IPR001709	Flavoprotein pyridine nucleotide cytochrome reductase	4	14917.m00345	14968.m01520	14992.m11403	14973.m02695
IPR002132	Ribosomal protein L5	4	14990.m07716	BMC00827	BMC11762	Wbm0329
IPR006176	3-hydroxyacyl-CoA dehydrogenase, NAD-binding	4	14992.m10997	14094.m00130	BMC11348	14590.m00334
IPR001585	Transaldolase	4	12949.m00009	14954.m01633	TC3309	Wbm0686
IPR007330	MIT	4	14990.m07860	14046.m00193	14972.m07490	14950.m01784
IPR008632	Nematode fatty acid retinoid binding	4	ONGIGGORF	14973.m02677	TC2957	BMC04112
IPR002933	Peptidase M20	4	TC3382	14990.m07881	BMC06634	Wbm0568
IPR001314	Peptidase S1A, chymotrypsin	4	14294.m00128	14431.m00023	WB-contig_1108	14979.m04643
IPR006110	RNA polymerase Rpb6	4	14990.m07996	AA842541	BMC01666	Wbm0387
IPR008211	Laminin, N-terminal	4	14972.m07761	12527.m00017	14972.m07760	BMC07682
IPR011767	Glutaredoxin active site	4	BMC01650	13358.m00042	Wbm0415	14779.m00764
IPR003267	Small proline-rich	4	13180.m00011	13970.m00031	14992.m11302	14250.m00291
IPR006168	NAD-dependent glycerol-3-phosphate dehydrogenase	4	14979.m04633	Wbm0597	14961.m04951	14961.m04952
IPR001098	DNA-directed DNA polymerase	4	13792.m00111	Wbm0725	14982.m02269	BMC00687
IPR013806	Kringle-like fold	4	BMC04076	14972.m07668	14864.m00021	14975.m04512
IPR001305	DnaJ central region	4	12420.m00171	Wbm0785	TC3145	BMC06298
IPR013810	Ribosomal protein S5, N-terminal	4	14972.m07725	TC3054	Wbm0324	BMC00901
IPR003000	Silent information regulator protein Sir2	4	13415.m00469	BMC06552	14271.m00289	WB-contig_1605
IPR007855	RNA-dependent RNA polymerase, eukaryotic-type	4	14638.m00118	14920.m00401	14289.m00013	13879.m00034
IPR001222	Transcription factor TFIIS	4	13350.m00134	14992.m11390	14305.m00056	15060.m00011
IPR002671	Ribosomal L22e protein	4	TC3484	BMC03219	14944.m00544	WB-contig_1224
IPR010995	Rad51, N-terminal	4	14923.m00297	13155.m00078	14982.m02270	Wbm0538
IPR002775	Alba, DNA/RNA-binding protein	4	TC3343	14361.m00192	BMC07067	WB-contig_340
IPR001060	Cdc15/Fes/CIP4	4	14920.m00431	13611.m00023	14972.m07637	14977.m05036
IPR004480	Glutaredoxin-related protein	4	Wbm0676	AA180586	14992.m11018	14929.m00395
IPR009653	Protein of unknown function DUF1242	4	TC3343	15196.m00038	BMC07067	WB-contig_340
IPR000160	GGDEF	4	WB-contig_507	Wbm0184	BMC11385	14971.m02800
IPR008165	Protein of unknown function GLTT	4	14992.m11013	15076.m00121	BMC07304	15534.m00010
IPR001975	Ribosomal protein L40e	4	BMC00134	BMC01808	TC3251	H77264
IPR000720	Peptidyl-glycine alpha-amidating monooxygenase	4	WB-contig_230	WB-contig_1687	14971.m02815	BMW00131
IPR010480	Proteinase inhibitor I33, aspin	4	BMC01662	14975.m04518	TC2810	BMC04136
IPR006575	RWD	4	14979.m04570	14954.m01585	13919.m00034	14990.m07880
IPR009008	ValRS-IleRS-LeuRS editing	4	14990.m07973	AA433436	14992.m10930	14990.m08120
IPR004487	ClpX, ATPase regulatory subunit	4	14980.m02680	14980.m02679	15554.m00028	Wbm0552
IPR005835	Nucleotidyl transferase	4	TC3202	14972.m07809	14101.m00157	Wbm0088
IPR001263	Phosphoinositide 3-kinase accessory region PIK	4	13175.m00135	14980.m02693	13514.m00065	15295.m00026
IPR010918	AIR synthase related protein, C-terminal	4	Wbm0271	14972.m07155	WB-contig_1267	Wbm0226
IPR010473	Diaphanous GTPase-binding	4	14599.m00263	13472.m00065	13150.m00082	14888.m00012
IPR001309	Caspase, p20 subunit	4	14965.m00421	WB-contig_1140	BMC01161	14975.m04489
IPR000509	Ribosomal protein L36E	4	BMC00060	BMC04564	TC2984	WB-contig_1241
IPR006075	GatB N-terminal region	4	15305.m00011	Wbm0704	14979.m04444	BMC09105
IPR001330	Prenyltransferase/squalene oxidase	4	BMC03227	14961.m05141	14523.m00109	14992.m10885
IPR006204	GHMP kinase	4	14975.m04530	14980.m02770	14245.m00082	Wbm0173
IPR005995	Phosphoglycerate mutase, 2,3-bisphosphoglycerate-independent	4	WB-contig_1207	Wbm0403	BMC05389	TC3383
IPR009643	Heat shock factor binding 1	4	BMC04504	BMC01090	BMC00934	13314.m00587
IPR008918	Helix-hairpin-helix motif, class 2	4	14932.m00520	Wbm0294	14973.m02658	Wbm0725
IPR001753	Enoyl-CoA hydratase/isomerase	4	14992.m10997	14310.m00253	BMW01494	14968.m01490
IPR003197	Cytochrome bd ubiquinol oxidase, 14 kDa subunit	4	WB-contig_370	BMC00200	TC3301	BMC11674
IPR011016	RINGv	4	BMC07636	15263.m00047	14981.m02374	14977.m04900
IPR008138	Saposin-like type B, 2	4	BMC03055	TC3151	BMC08611	WB-contig_1432
IPR001991	Sodium:dicarboxylate symporter	4	14990.m07993	14975.m04527	Wbm0079	Wbm0789
IPR013758	DNA topoisomerase, type IIA, subunit A or C-terminal, alpha-beta	4	13409.m00050	14979.m04421	Wbm0405	14977.m04975
IPR004911	Gamma interferon inducible lysosomal thiol reductase GILT	4	15519.m00009	14980.m02789	BMC06442	BMC07291
IPR013822	GTP-binding signal recognition particle SRP54, helical bundle	4	BMC00658	Wbm0049	Wbm0755	14387.m00358
IPR000082	SEA	4	13207.m00046	14990.m07923	14063.m00025	14972.m07444
IPR006090	Acyl-CoA dehydrogenase, type 1	4	BMC05328	TC3369	14702.m00394	14546.m00094
IPR002015	Proteasome/cyclosome, regulatory subunit	4	14954.m01633	14961.m05050	WB-contig_292	14961.m05046
IPR003213	Cytochrome oxidase c, subunit VIb	4	BMC05513	14972.m07390	TC3078	15081.m00162
IPR013109	Cupin 4	4	BMW00554	15099.m00104	13384.m00043	14920.m00418
IPR008943	does not exist	4	14628.m00174	BMC01517	14972.m07339	14389.m00203
IPR001926	Pyridoxal phosphate-dependent enzyme, beta subunit	4	14961.m05083	14930.m00329	14961.m05084	14712.m00231
IPR000904	SEC7-like	4	14972.m07437	14952.m01380	14972.m07574	15161.m00142
IPR001900	Ribonuclease II and R	4	14310.m00248	14676.m00103	13892.m00013	BMC10165
IPR006154	Toprim subdomain	4	Wbm0037	Wbm0746	14697.m00097	Wbm0194
IPR002401	Cytochrome P450, E-class, group I	4	14992.m11012	BMC09275	BMC05798	14977.m05108
IPR003216	Linker histone, N-terminal	4	12698.m00325	BMC09059	BMC01599	BMC11826
IPR007648	Mitochondrial ATPase inhibitor, IATP	4	BMC02136	TC3358	14965.m00429	TC3344
IPR007590	Protein of unknown function DUF572	4	TC3551	BMC07600	BMC12062	BMC03430
IPR001252	Malate dehydrogenase, active site	4	BMC12065	BMC05093	BMC11994	TC3384
IPR001126	UMUC-like DNA-repair protein	4	BMC06692	BMC01259	14554.m00231	BMC03075
IPR007526	SWIRM	4	14525.m00162	14115.m00051	14522.m00058	14961.m05022
IPR005474	Transketolase, N-terminal	4	TC2971	TC2970	Wbm0664	BMC06090
IPR004148	BAR	4	15236.m00008	12496.m00297	14961.m05237	14948.m00284
IPR002871	NIF system FeS cluster assembly, NifU, N-terminal	4	14972.m07011	13370.m00110	Wbm0756	14938.m00337
IPR001313	Pumilio/Puf RNA-binding	4	14977.m05077	15424.m00007	14979.m04642	14977.m05076
IPR000612	Protein of unknown function UPF0057	4	AA110565	15149.m00018	TC9505	BMC00225
IPR001466	Beta-lactamase	4	BMC08574	14731.m01014	TC3716	14972.m07012
IPR006317	Ubiquinol-cytochrome c reductase, iron-sulfur subunit	4	14980.m02759	Wbm0406	BMW00487	14980.m02751
IPR001737	Ribosomal RNA adenine methylase transferase	4	13449.m00083	Wbm0407	15133.m00188	BMC05424
IPR013805	GrpE nucleotide exchange factor, coiled-coil	4	12903.m00104	TC3168	TC3364	Wbm0533
IPR005818	Histone H1/H5	4	12698.m00325	BMC09059	BMC01599	BMC11826
IPR000049	Electron transfer flavoprotein, beta-subunit, core	4	TC3797	BMC07547	BMW00208	14977.m04898
IPR004127	Prefoldin alpha-like	4	WB-contig_1361	14982.m02244	14768.m00186	BMC08833
IPR000473	Ribosomal protein L36	4	15178.m00023	TC3685	BMC02342	Wbm0632
IPR002058	PAP/25A-associated	4	14990.m07839	14920.m00407	14979.m04628	14990.m07896
IPR000352	Class I peptide chain release factor	4	BMC06295	TC3608	Wbm0295	Wbm0358
IPR006984	Protein of unknown function DUF652	4	14974.m00847	BMC11766	13322.m00189	BMC00852
IPR010994	RuvA domain 2-like	4	Wbm0372	Wbm0548	Wbm0251	14971.m02862
IPR000892	Ribosomal protein S26E	4	12420.m00172	TC2882	BMC11683	BMC00253
IPR004130	Protein of unknown function, ATP binding	4	14980.m02727	13346.m00184	TC3435	15432.m00013
IPR001169	Integrin beta subunit, C-terminal	4	14484.m00023	12396.m00011	14910.m00009	14538.m00474
IPR008551	Protein of unknown function DUF833	4	14992.m11250	TC3290	14992.m11249	14992.m11247
IPR011558	DNA topoisomerase, type IIA, subunit B, conserved region	4	13409.m00050	14979.m04421	Wbm0764	WB-contig_477
IPR011061	Proteinase inhibitor I14/I15, hirudin/antistatin	4	14979.m04612	14992.m11001	14150.m00064	12674.m00019
IPR002918	Lipase, class 2	4	14961.m05289	14508.m00036	14773.m00912	BMC02420
IPR000477	RNA-directed DNA polymerase (Reverse transcriptase)	4	14972.m07284	14990.m08133	14263.m00014	14378.m00174
IPR013979	Eukaryotic translation initiation factor 2A, central region	4	15040.m00014	12715.m00107	BMC01676	15242.m00013
IPR010913	does not exist	4	TC3185	Wbm0211	13695.m00208	TC3340
IPR001837	CAP protein	4	12616.m00128	12616.m00127	14710.m00263	BMC00598
IPR004263	Exostosin-like	4	14828.m00010	14900.m00207	14208.m00915	13681.m00010
IPR004977	S25 ribosomal protein	4	TC3023	WB-contig_53	14992.m11273	BMC00290
IPR009041	does not exist	4	12902.m00236	BMC00254	Wbm0042	12674.m00019
IPR005806	Rieske [2Fe-2S] region	4	14980.m02759	Wbm0406	BMW00487	14980.m02751
IPR003231	Acyl carrier protein (ACP)	4	Wbm0738	BMC04100	14394.m00037	14250.m00297
IPR011108	RNA-metabolising metallo-beta-lactamase	4	15187.m00012	Wbm0469	14963.m01791	14518.m00081
IPR000375	Dynamin central region	4	BMW00003	12579.m00070	BMW00251	13928.m00023
IPR000101	Gamma-glutamyltranspeptidase	4	14765.m00800	BMC02553	BMC09269	WB-contig_218
IPR006846	Ribosomal protein S30	4	BMC00146	TC3055	BMC12184	AW562072
IPR013759	DNA topoisomerase, type IIA, subunit B or N-terminal, alpha-beta	4	13409.m00050	14979.m04421	Wbm0764	WB-contig_477
IPR000361	HesB/YadR/YfhF	4	TC3663	Wbm0757	BMC06157	Wbm0024
IPR012310	ATP dependent DNA ligase, central	4	13432.m00238	BMC07829	14855.m00193	14645.m00183
IPR002529	Fumarylacetoacetase, C-terminal-like	4	AA547931	BMC02797	BMC00118	WB-contig_960
IPR006212	Furin-like repeat	4	14990.m07872	14972.m07384	14419.m00090	14942.m00204
IPR001374	Single-stranded nucleic acid binding R3H	4	14562.m00126	BMC06428	14980.m02752	14980.m02709
IPR003886	Nidogen, extracellular region	4	14992.m11294	13574.m00032	14982.m02254	13617.m00049
IPR011531	HCO3-transporter, c-terminal	4	14977.m05073	14990.m07695	14961.m05044	BMC01646
IPR000058	Zinc finger, AN1-type	4	BMC06355	BMW01256	14603.m00263	CB338217
IPR002075	Nuclear transport factor 2	4	13637.m00285	14956.m00505	14990.m07754	BMC00944
IPR011050	Pectin lyase fold/virulence factor	4	AA841756	13039.m00020	14992.m11266	14992.m11229
IPR005062	SAC3/GANP/Nin1/mts3/eIF-3 p25	4	TC3594	BMC01708	14979.m04458	TC3203
IPR001012	UBX	4	WB-contig_1648	TC3725	14020.m00063	15355.m00016
IPR002005	Rab GTPase activator	4	BMC06459	BMC08992	BMC07995	WB-contig_346
IPR001055	Adrenodoxin	4	14972.m07006	BMC10296	15304.m00113	Wbm0507
IPR010400	Protein of unknown function DUF1000	4	BMC03423	BMC00545	TC3236	14979.m04495
IPR002884	Proprotein convertase, P	4	14992.m11268	14944.m00555	14990.m08016	14942.m00205
IPR005455	Plant profilin	4	BMC04822	BMC05828	BMC11978	14590.m00346
IPR002861	Reeler region	4	14992.m10868	BMC12294	14979.m04637	13283.m00039
IPR013854	Transcription factor AP-2, C-terminal	4	BMC04447	14990.m08123	BMW00663	14972.m07345
IPR004167	E3 binding	4	BMC03018	Wbm0108	14977.m05029	Wbm0747
IPR006954	Protein of unknown function DUF644	4	13960.m00025	TC3329	14789.m00059	14629.m00079
IPR000183	Orn/DAP/Arg decarboxylase 2	4	15395.m00011	14990.m07696	13411.m00121	12870.m00009
IPR003674	Oligosaccharyl transferase, STT3 subunit	4	BMW01504	WB-contig_965	13278.m00101	BMC03719
IPR012005	Nucleoside diphosphate kinase	4	BMC00129	TC2880	BMC00047	Wbm0717
IPR009020	Proteinase inhibitor, propeptide	4	14992.m11268	14944.m00555	14942.m00205	14977.m04890
IPR002618	UTP--glucose-1-phosphate uridylyltransferase	4	BMC11515	14961.m05006	14961.m05005	14973.m02656
IPR003088	Cytochrome c, class I	4	TC3374	Wbm0123	BMC04049	14927.m00101
IPR007992	CybS	4	TC3010	BMC02677	WB-contig_252	14968.m01521
IPR002014	VHS	4	14961.m05258	14972.m07549	BMC02799	14945.m00264
IPR003247	Calponin-like actin-binding subtype	4	BMC05180	14971.m02787	BMC00928	TC3322
IPR006885	ETC complex I subunit conserved region	4	15260.m00044	14974.m00848	WB-contig_1005	Wbm0545
IPR010558	Caenorhabditis elegans ly-6-related	4	14972.m07668	14992.m11166	TC3520	14992.m11284
IPR001401	Dynamin, GTPase region	4	12579.m00070	BMC07056	13442.m00055	13928.m00023
IPR009048	Alpha-macroglobulin, receptor-binding	4	14954.m01712	14977.m04931	15025.m00058	14654.m00080
IPR002744	Protein of unknown function DUF59	4	WB-contig_1339	Wbm0063	14450.m00170	BMC09617
IPR011022	Arrestin-like, C-terminal	4	WB-contig_1255	14961.m05278	14600.m00100	WB-contig_505
IPR006621	Nose resistant to fluoxetine-4, N-terminal	4	14224.m00311	14977.m04938	13278.m00098	14187.m00209
IPR000061	SWAP/Surp	4	BMC12057	14324.m00043	12613.m00116	15536.m00014
IPR001977	Dephospho-CoA kinase	4	Wbm0259	BMC06348	BMW00970	14389.m00190
IPR011538	Respiratory-chain NADH dehydrogenase domain, 51 kDa subunit	4	BMC07352	Wbm0474	14052.m00198	BMC00995
IPR005729	Ribosomal protein S10, eukaryotic and archaeal form	4	TC3146	14916.m00491	BMC12256	WB-contig_198
IPR000020	Anaphylatoxin/fibulin	4	14714.m00093	14670.m00179	14272.m00018	13355.m00162
IPR000266	Ribosomal protein S17	4	BMC01068	Wbm0332	TC2943	BMC11797
IPR012237	Mur ligase	4	Wbm0492	Wbm0238	Wbm0508	Wbm0118
IPR002308	Cysteinyl-tRNA synthetase, class Ia	4	BMC05055	14940.m00173	Wbm0680	TC3781
IPR001375	Peptidase S9, prolyl oligopeptidase active site region	4	14990.m07773	15254.m00015	14977.m04862	BMC02344
IPR013093	ATPase AAA-2	4	Wbm0723	Wbm0181	15554.m00028	Wbm0552
IPR003962	Fibronectin, type III subdomain	4	14974.m00803	15269.m00009	BMW01200	15059.m00091
IPR002000	Lysosome-associated membrane glycoprotein (Lamp)/CD68	4	14961.m05095	Wbm0137	BMC01822	14935.m00274
IPR003020	HCO3- transporter, eukaryote	4	14977.m05073	14990.m07695	14961.m05044	BMC01646
IPR003172	MD-2-related lipid-recognition	4	TC2938	WB-contig_1206	BMC06931	WB-contig_1545
IPR002327	Cytochrome c, class IA/ IB	4	TC3374	Wbm0123	BMC04049	14927.m00101
IPR013848	Protein of unknown function UPF0004, N-terminal	4	Wbm0101	BMC09405	Wbm0364	14282.m00446
IPR011060	Ribulose-phosphate binding barrel	4	14652.m00413	Wbm0787	13658.m00036	Wbm0236
IPR004241	Light chain 3 (LC3)	4	15302.m00009	14981.m02382	WB-contig_289	BMC05500
IPR013138	Zinc finger TFIIS-type 2	4	13350.m00134	14992.m11390	14305.m00056	15060.m00011
IPR001496	SOCS protein, C-terminal	4	14972.m07894	13293.m00127	13500.m00095	14977.m04891
IPR006630	RNA-binding protein Lupus La	4	TC3568	14990.m07641	BMC00505	15338.m00010
IPR007688	TrbL/VirB6 plasmid conjugal transfer protein	4	Wbm0794	Wbm0793	Wbm0796	Wbm0795
IPR006097	Glu/Leu/Phe/Val dehydrogenase, dimerisation region	4	BMC02592	13367.m00047	14015.m00093	TC3053
IPR005633	Ribosomal protein L23, N-terminal	4	TC2948	BMC11666	13066.m00236	BMC00175
IPR004837	Sodium/calcium exchanger membrane region	4	14990.m07624	14992.m11006	12701.m00056	BMC00533
IPR002047	Adipokinetic hormone	4	14972.m07369	14979.m04374	14291.m00076	13920.m00447
IPR000718	Peptidase M13, neprilysin	4	13743.m00022	BMW00605	14992.m10928	14977.m04997
IPR000960	Flavin-containing monooxygenase FMO	4	BMC07774	14992.m10841	14761.m00202	BMC09229
IPR002305	Aminoacyl-tRNA synthetase, class Ib	4	14634.m00533	Wbm0534	14972.m06966	Wbm0248
IPR001025	Bromo adjacent region	4	13075.m00123	14977.m05104	14715.m01240	15521.m00009
IPR002498	Phosphatidylinositol-4-phosphate 5-kinase	4	BMC00620	14961.m05166	15499.m00010	BMC00668
IPR001036	Acriflavin resistance protein	4	Wbm0788	15285.m00016	13562.m00090	BMC09270
IPR001014	Ribosomal L23 protein	4	TC2948	13066.m00236	BMC00175	14972.m06990
IPR000702	Ribosomal protein L6	4	WB-contig_1013	BMC02343	Wbm0326	TC3211
IPR005018	DOMON related	4	14990.m07864	BMB_gene_18	14972.m07718	12465.m00009
IPR002394	Nicotinic acetylcholine receptor	4	TC3300	14971.m02818	14961.m05354	14972.m07336
IPR007529	Zinc finger, HIT-type	4	14934.m00276	14980.m02807	BMC06151	13460.m00194
IPR003395	SMC protein, N-terminal	4	Wbm0126	BMC06049	14973.m02672	13345.m00128
IPR004014	ATPase, P-type cation-transporter, N-terminal	4	14967.m01553	14710.m00261	BMC08443	BMC05117
IPR013143	PCI/PINT associated module	4	14973.m02631	BMC11113	14979.m04420	14246.m00081
IPR013217	Methyltransferase type 12	4	15214.m00026	14961.m05030	Wbm0694	12787.m00384
IPR001204	Phosphate transporter	4	WB-contig_1251	14967.m01567	13026.m00037	BMC07542
IPR000307	Ribosomal protein S16	3	14977.m04906	BMBC_gene_63	Wbm0531
IPR006554	DEXDc2	3	14650.m00144	14979.m04656	14954.m01567
IPR002728	Diphthamide synthesis DPH2 protein	3	BMC02710	BMC01014	BMC03980
IPR006609	Region of unknown function DM13, Skeletor	3	BMC06045	14972.m07663	14967.m01534
IPR002140	Shwachman-Bodian-Diamond syndrome proteins	3	TC3174	BMC08618	14979.m04392
IPR001015	Ferrochelatase	3	Wbm0719	14058.m00574	14058.m00573
IPR009866	NADH-ubiquinone oxidoreductase, subunit NDUFB4	3	TC3123	BMC00930	WB-contig_181
IPR000863	Sulfotransferase	3	14975.m04407	BMC07082	13247.m00714
IPR000818	TEA/ATTS	3	13551.m00019	13924.m00036	14655.m00194
IPR001270	Chaperonin clpA/B	3	Wbm0434	Wbm0181	13538.m00203
IPR004689	UDP-galactose transporter	3	14979.m04625	14972.m06955	14972.m07862
IPR008631	Glycogen synthase	3	14991.m00037	14991.m00038	15042.m00020
IPR008958	Transglutaminase-like, C-terminal	3	BMC04460	12438.m00122	14654.m00080
IPR000800	Notch region	3	14975.m04391	14961.m05205	14961.m04898
IPR004179	Sec63	3	13579.m00040	14990.m07837	14156.m00023
IPR002674	Ribosomal protein L37ae	3	14992.m11324	BMC01949	TC2914
IPR002124	Cytochrome c oxidase, subunit Vb	3	14944.m00552	WB-contig_1473	TC3730
IPR010977	Aromatic-L-amino-acid decarboxylase	3	WB-contig_429	14712.m00223	14975.m04334
IPR001787	Ribosomal protein L21	3	14980.m02806	TC3182	Wbm0701
IPR008969	Carboxypeptidase regulatory region	3	14493.m00039	14824.m00122	14932.m00510
IPR011417	ANTH	3	14628.m00174	BMC01517	14389.m00203
IPR005037	PRP38	3	14529.m00200	14832.m00024	12566.m00174
IPR010992	IHF-like DNA-binding	3	Wbm0572	Wbm0058	Wbm0661
IPR001241	DNA topoisomerase, type IIA, subunit B or N-terminal	3	13409.m00050	14979.m04421	Wbm0764
IPR011006	CheY-like	3	Wbm0710	Wbm0184	Wbm0596
IPR011685	LETM1-like	3	CB338690	13473.m00077	BMW01197
IPR000528	Plant lipid transfer protein/Par allergen	3	BMC07477	BMBC_gene_61	BMBC_gene_62
IPR004240	Nonaspanin (TM9SF)	3	BMC01845	14649.m00094	14972.m07650
IPR004856	ALG6, ALG8 glycosyltransferase	3	14977.m05106	12698.m00333	BMW00596
IPR004022	DDT	3	14990.m08082	14980.m02782	13735.m00086
IPR012125	Cytochrome c/c2	3	TC3374	BMC04049	14927.m00101
IPR012989	SEP	3	TC3725	BMC00842	14972.m06992
IPR002013	Synaptojanin, N-terminal	3	14990.m08062	12649.m00087	14679.m00158
IPR010796	B9	3	14961.m05301	WB-contig_1237	14972.m07308
IPR010614	DEAD_2	3	14650.m00144	14979.m04656	14954.m01567
IPR008753	Peptidase M13	3	BMW00605	14992.m10928	14977.m04997
IPR008254	Flavodoxin/nitric oxide synthase	3	14917.m00345	14589.m00210	14973.m02695
IPR000326	Phosphoesterase, PA-phosphatase related	3	14517.m00087	BMC02339	14372.m00204
IPR001565	Synaptotagmin	3	14799.m00203	14979.m04537	14992.m10812
IPR007599	Der1-like	3	15185.m00014	14990.m07702	14496.m00120
IPR013507	DNA mismatch repair protein, C-terminal	3	Wbm0396	14479.m00131	13230.m00066
IPR004481	K+-dependent Na+/Ca+ exchanger related-protein	3	14990.m07624	14992.m11006	BMC00533
IPR008166	Protein of unknown function DUF23	3	14899.m00015	15188.m00016	14786.m00011
IPR001147	Ribosomal protein L21e	3	WB-contig_1110	BMC01506	TC2969
IPR000433	Zinc finger, ZZ-type	3	WB-contig_170	14972.m07544	14990.m07681
IPR002205	DNA topoisomerase, type IIA, subunit A or C-terminal	3	13409.m00050	14979.m04421	Wbm0405
IPR001158	DIX	3	14655.m00196	15330.m00019	14981.m02465
IPR001494	Importin-beta, N-terminal	3	14977.m05084	15544.m00028	14961.m05099
IPR002319	Phenylalanyl-tRNA synthetase, class IIc	3	BMC06123	14992.m10931	Wbm0087
IPR012309	ATP dependent DNA ligase, C-terminal	3	13432.m00238	14855.m00193	14645.m00183
IPR002468	Peptidase M24A, methionine aminopeptidase, subfamily 2	3	WB-contig_407	BMC07946	14972.m07280
IPR001719	AP endonuclease, family 2	3	14632.m00151	14924.m00109	14632.m00150
IPR000749	ATP:guanido phosphotransferase	3	BMC02599	14972.m07101	BMC02063
IPR001130	TatD-related deoxyribonuclease	3	BMC07412	14389.m00193	Wbm0245
IPR006187	Claudin tight junction protein	3	14961.m05335	BMC06577	BMC07304
IPR000054	Ribosomal protein L31e	3	TC3022	WB-contig_499	BMC01624
IPR010935	SMCs flexible hinge	3	BMC02742	14973.m02672	13345.m00128
IPR007646	RNA polymerase Rpb2, domain 4	3	14242.m00095	BMC05147	14979.m04617
IPR001315	Caspase Recruitment	3	TC3319	14287.m00021	14975.m04489
IPR003817	Phosphatidylserine decarboxylase-related	3	AA088159	Wbm0426	WB-contig_369
IPR000119	Histone-like bacterial DNA-binding protein	3	Wbm0572	Wbm0058	Wbm0661
IPR001369	Purine phosphorylase, family 2	3	BMC08425	14972.m07175	BMC02325
IPR001648	Ribosomal protein S18	3	14979.m04544	Wbm0501	BMC07498
IPR000999	Ribonuclease III	3	13801.m00227	Wbm0099	14992.m11125
IPR007866	Protein of unknown function DUF714	3	14959.m00548	15360.m00009	BMC11346
IPR011304	L-lactate dehydrogenase	3	14977.m04994	BMC01827	TC3388
IPR005843	Phosphoglucomutase/phosphomannomutase C-terminal	3	14364.m00213	Wbm0480	BMC00010
IPR000945	Dopamine-beta-monooxygenase	3	WB-contig_230	14971.m02815	BMW00131
IPR006639	Peptidase A22, presenilin signal peptide	3	14972.m07648	14930.m00345	14518.m00084
IPR002710	Dilute	3	13738.m00180	13600.m00089	13600.m00088
IPR003097	FAD-binding	3	14917.m00345	14968.m01520	14973.m02695
IPR012621	Mitochondrial import translocase, subunit Tom7	3	12601.m00336	BMC00163	N43459
IPR002226	Catalase	3	14612.m00128	14389.m00190	WB-contig_1445
IPR000789	Cyclin-dependent kinase, regulatory subunit	3	BMC05826	BMC02630	13652.m00092
IPR006089	Acyl-CoA dehydrogenase	3	WB-contig_1317	14702.m00394	14546.m00094
IPR001212	Somatomedin B	3	14407.m00017	Wbm0540	BMC00254
IPR009028	Clathrin/Coatomer adaptor, adaptin-like, appendage, C-terminal subdomain	3	13298.m00052	14731.m00982	14935.m00274
IPR004106	Peptidase S9A, prolyl oligopeptidase, N-terminal beta-propeller	3	BMC05869	WB-contig_1472	14037.m00201
IPR007369	Peptidase A22B, impas peptidase	3	14972.m07648	14930.m00345	12649.m00086
IPR002470	Peptidase S9A, prolyl oligopeptidase	3	BMC05869	WB-contig_1472	14037.m00201
IPR000237	GRIP	3	14961.m05324	13555.m00075	14979.m04576
IPR003123	Vacuolar sorting protein 9	3	14992.m10868	14950.m01801	14992.m10943
IPR006590	RNA polymerase II, Rpb4	3	14739.m00026	13170.m00166	TC3037
IPR002554	Protein phosphatase 2A, regulatory B subunit, B56	3	14992.m11170	14704.m00446	TC3305
IPR001931	Ribosomal protein S21e	3	BMC00282	TC2964	WB-contig_1047
IPR013815	ATP-grasp fold, subdomain 1	3	Wbm0465	14981.m02403	Wbm0209
IPR013865	Protein of unknown function DUF1754, eukaryotic	3	14962.m00674	WB-contig_1324	BMC01878
IPR002886	Peptidase M23B	3	CB329119	Wbm0606	BMW00959
IPR004203	Cytochrome c oxidase subunit IV	3	WB-contig_180	TC3025	BMC04996
IPR007233	Sybindin-like protein	3	13355.m00154	14041.m00078	BMC09097
IPR008710	Nicastrin	3	14944.m00551	WB-contig_1589	14967.m01575
IPR002909	Cell surface receptor IPT/TIG	3	15431.m00031	14972.m07409	14954.m01669
IPR011059	Metal-dependent hydrolase, composite	3	Wbm0446	13415.m00445	BMC09100
IPR003112	Olfactomedin-like	3	12432.m00050	14990.m07650	13913.m00027
IPR012998	Glutamine amidotransferase, class I, active site	3	Wbm0169	Wbm0443	Wbm0654
IPR002332	P-II protein urydylation site	3	13506.m00042	14972.m07069	BMC08535
IPR002420	Phosphoinositide 3-kinase, C2	3	13175.m00135	13514.m00065	15295.m00026
IPR002413	Ves allergen	3	TC2827	14046.m00192	TC2912
IPR008210	Phosphoenolpyruvate carboxykinase, N-terminal	3	BMC01320	BMC05724	14282.m00441
IPR004361	Glyoxalase I	3	TC3141	BMC01769	14378.m00177
IPR008331	Ferritin and Dps	3	BMC01077	BMC06485	Wbm0144
IPR003130	Dynamin GTPase effector	3	12579.m00070	BMC00583	13928.m00023
IPR013977	Glycine cleavage T-protein, C-terminal barrel	3	15531.m00022	12446.m00077	14282.m00454
IPR002472	Palmitoyl protein thioesterase	3	14992.m11094	BMC08940	TC3741
IPR000649	Initiation factor 2B related	3	14990.m08077	14601.m00161	BMC06735
IPR003031	Delta crystallin	3	Wbm0504	14982.m02274	Wbm0503
IPR006626	Parallel beta-helix repeat	3	13039.m00020	14992.m11266	14992.m11229
IPR006708	Pex19 protein	3	14446.m00020	12999.m00026	14007.m00024
IPR005599	Alg9-like mannosyltransferase	3	14992.m10929	13480.m00173	13045.m00046
IPR001734	Na+/solute symporter	3	14972.m07610	BMC02557	14972.m07609
IPR004853	Protein of unknown function DUF250	3	14702.m00399	14974.m00844	12408.m00010
IPR011263	RNA polymerase, RpoA/D/Rpb3-type	3	Wbm0318	14330.m00199	BMC08161
IPR006155	Machado-Joseph disease protein MJD	3	AW466301	14330.m00196	14990.m07982
IPR003645	Follistatin-like, N-terminal	3	15205.m00008	TC2896	BMC05122
IPR002165	Plexin	3	14972.m07409	15229.m00016	13056.m00011
IPR014009	PIK-related kinase	3	14990.m07745	14990.m07743	14646.m00062
IPR002558	I/LWEQ	3	15255.m00009	15357.m00007	14389.m00203
IPR002011	Receptor tyrosine kinase, class II	3	14765.m00808	14992.m11188	14992.m11156
IPR013029	Protein of unknown function DUF933	3	Wbm0159	BMW00836	15509.m00026
IPR003608	MIR	3	BMC06379	14990.m08162	14979.m04538
IPR001569	Ribosomal protein L37e	3	WB-contig_179	TC3712	BMC12138
IPR006597	Sel1-like	3	14667.m00127	14977.m04893	14980.m02669
IPR003612	Plant lipid transfer protein/seed storage/trypsin-alpha amylase inhibitor	3	BMBC_gene_61	BMBC_gene_62	BMC06114
IPR006214	Protein of unknown function UPF0005	3	13239.m00094	Wbm0490	BMC03418
IPR001925	Porin, eukaryotic type	3	TC3238	14977.m04892	BMC11821
IPR004821	Cytidyltransferase-related	3	12612.m00253	14961.m05010	Wbm0801
IPR012347	Ferritin-related	3	BMC01077	BMC06485	Wbm0144
IPR001290	Poly(ADP-ribose) polymerase, catalytic region	3	BMC11516	13352.m00038	14961.m05011
IPR000038	Cell division/GTP binding protein	3	12418.m00018	W39863	BMC08955
IPR002876	Protein of unknown function DUF28	3	Wbm0670	14268.m00020	12778.m00055
IPR003511	DNA-binding HORMA	3	TC3359	14977.m04881	14972.m07154
IPR010919	SAND-like	3	14578.m00020	BMC00553	12899.m00015
IPR007834	DSS1/SEM1	3	BMC02119	W15125	14980.m02754
IPR006258	Dihydrolipoamide dehydrogenase	3	14794.m00099	Wbm0559	Wbm0561
IPR006169	GTP1/OBG subdomain	3	14990.m07967	14538.m00479	Wbm0120
IPR009011	Mannose-6-phosphate receptor, binding	3	14124.m00052	14973.m02597	14975.m04344
IPR011128	NAD-dependent glycerol-3-phosphate dehydrogenase, N-terminal	3	14979.m04633	Wbm0597	14961.m04952
IPR001210	Ribosomal protein S17e	3	BMC11686	TC3029	BMC11687
IPR002687	Pre-mRNA processing ribonucleoprotein, binding region	3	14990.m08038	BMC00568	14939.m00169
IPR013506	DNA topoisomerase, type IIA, subunit B, region 2	3	13409.m00050	14979.m04421	Wbm0764
IPR000539	Frizzled protein	3	14990.m07716	14990.m07711	14992.m10818
IPR006402	HAD-superfamily hydrolase, subfamily IA, variant 3	3	14527.m00105	14950.m01803	14950.m01804
IPR000289	Ribosomal protein S28e	3	TC3467	WB-contig_175	BMC00209
IPR009082	Histidine kinase, homodimeric	3	Wbm0710	Wbm0128	12527.m00017
IPR012716	T-complex protein 1, beta subunit	3	TC3405	BMC02429	BMC11865
IPR001950	Translation initiation factor SUI1	3	14696.m00219	13045.m00046	14981.m02367
IPR005999	Glycerol kinase	3	14353.m00160	14961.m05092	BMC03476
IPR000077	Ribosomal protein L39e	3	BMC01857	BMC00809	TC3554
IPR000268	RNA polymerases, N/8 Kd subunits	3	BMC00222	TC3325	12420.m00169
IPR009002	FMN-binding split barrel, related	3	14992.m11245	14824.m00120	BMC00968
IPR005936	Peptidase M41, FtsH	3	14990.m08060	Wbm0150	14980.m02684
IPR006094	FAD linked oxidase, N-terminal	3	13282.m00277	BMC07186	Wbm0778
IPR000552	Ribosomal protein L44E	3	14975.m04479	TC3792	BMC01314
IPR002088	Protein prenyltransferase, alpha subunit	3	14719.m00183	14643.m00078	TC3688
IPR002104	Integrase, catalytic core, phage	3	Wbm0562	13628.m00024	Wbm0732
IPR004307	TspO/MBR-related protein	3	14971.m02896	BMC02787	15002.m00035
IPR002784	Ribosomal protein L14	3	BMC00082	TC2886	13473.m00076
IPR011035	Ribosomal protein L25-like	3	Wbm0092	13930.m00128	WB-contig_1528
IPR002872	Proline dehydrogenase	3	12583.m00117	TC3279	Wbm0539
IPR000011	Ubiquitin-activating enzyme, E1	3	15097.m00070	14980.m02686	14992.m10877
IPR006655	Prokaryotic molybdopterin oxidoreductase	3	14137.m00019	13495.m00015	WB-contig_487
IPR011339	ISC system FeS cluster assembly, IscU scaffold	3	14972.m07011	13370.m00110	Wbm0756
IPR001985	S-adenosylmethionine decarboxylase	3	14857.m00326	BMC07855	TC3528
IPR007741	Mitochondrial ribosome	3	15404.m00032	14990.m08080	BMC01309
IPR012976	NOSIC	3	14990.m08038	BMC00568	14939.m00169
IPR002675	Ribosomal L38e protein	3	TC3136	14953.m00216	BMC00157
IPR007921	Cysteine, histidine-dependent amidohydrolase/peptidase	3	14990.m07900	TC2799	15536.m00014
IPR000313	PWWP	3	BMC07897	14972.m07313	14930.m00336
IPR003859	Metazoa galactosyltransferase	3	12737.m00156	14979.m04378	12737.m00155
IPR002735	Translation initiation factor IF2/IF5	3	WB-contig_303	BMC11818	13780.m00058
IPR005031	Streptomyces cyclase/dehydrase	3	13278.m00102	BMC06425	Wbm0439
IPR003111	Peptidase S16, lon N-terminal	3	14930.m00333	Wbm0551	BMW00124
IPR008891	Viral nucleic acid binding	3	BMC12044	BMC08020	BMC06403
IPR000108	Neutrophil cytosol factor 2	3	14364.m00211	12733.m00088	13801.m00225
IPR004506	tRNA (5-methylaminomethyl-2-thiouridylate)-methyltransferase	3	13411.m00123	Wbm0155	Wbm0443
IPR005326	Plectin/S10, N-terminal	3	BMC04758	BMC00256	TC2962
IPR007143	Vacuolar protein sorting-associated, VPS28	3	BMC01913	WB-contig_309	12902.m00231
IPR005810	Succinyl-CoA ligase, alpha subunit	3	14790.m00015	TC3579	Wbm0519
IPR007397	F-box associated region	3	14939.m00167	14939.m00166	14946.m00526
IPR008164	Repeat of unknown function XGLTT	3	13990.m00028	14754.m00017	14222.m00062
IPR006822	Coatomer, epsilon subunit	3	TC3736	BMC07988	14920.m00432
IPR011524	SARAH	3	14961.m04957	14961.m04920	14954.m01729
IPR006183	6-phosphogluconate dehydrogenase	3	BMC08994	TC3257	14992.m11377
IPR006137	NADH ubiquinone oxidoreductase, 20 kDa subunit	3	BMC03316	TC3178	Wbm0242
IPR005146	B3/4	3	14237.m00397	Wbm0461	BMW00087
IPR006196	S1, IF1 type	3	14972.m07031	Wbm0191	14634.m00555
IPR000642	Peptidase M41	3	14990.m08060	Wbm0150	14980.m02684
IPR004838	Aminotransferases, class-I, pyridoxal-phosphate-binding site	3	Wbm0002	BMC06335	14954.m01668
IPR000062	Thymidylate kinase	3	Wbm0148	BMC06578	14653.m00285
IPR000184	Bacterial surface antigen (D15)	3	BMW00110	BMC02042	Wbm0054
IPR004095	TGS	3	BMC01507	14979.m04530	15080.m00103
IPR013845	Ribosomal protein S4E, central	3	BMC00375	13260.m00097	TC3144
IPR007216	Cell differentiation proteins, Rcd1-like	3	14980.m02672	BMC01150	TC3584
IPR001001	DNA polymerase III, beta chain	3	Wbm0429	14614.m00124	15428.m00015
IPR005123	2OG-Fe(II) oxygenase	3	14274.m00232	TC3253	BMC02830
IPR012913	Glucosidase II beta subunit-like	3	14124.m00052	14973.m02597	14975.m04344
IPR003533	Doublecortin	3	14975.m04358	14905.m00132	14971.m02801
IPR003726	Homocysteine S-methyltransferase	3	WB-contig_1380	14972.m07850	BMC07408
IPR006596	Nucleotide binding protein, PINc	3	14974.m00847	14979.m04563	BMC11766
IPR000740	GrpE nucleotide exchange factor	3	12903.m00104	TC3364	Wbm0533
IPR000297	Peptidyl-prolyl cis-trans isomerase, PpiC-type	3	Wbm0530	12692.m00025	14954.m01623
IPR006124	Metalloenzyme	3	Wbm0403	BMC08308	TC3097
IPR001858	Phosphatidylethanolamine-binding protein	3	TC2830	TC2828	BMC00143
IPR006863	Erv1/Alr	3	13740.m00046	14961.m05138	14972.m06976
IPR000037	SmpB protein	3	BM889394	BMW00437	Wbm0080
IPR002415	High mobility group-like nuclear protein	3	BMC00707	BMC11740	TC3217
IPR011063	PP-loop	3	14972.m07472	BMC01463	Wbm0151
IPR009374	Eukaryotic translation initiation factor 3 subunit 12	3	TC3594	BMC01708	WB-contig_1422
IPR001706	Ribosomal protein L35	3	BMC02188	14977.m05076	Wbm0658
IPR005788	Disulphide isomerase	3	14979.m04645	14937.m00487	14907.m00571
IPR011107	Protein phosphatase inhibitor	3	BMC03293	W84907	13260.m00102
IPR006108	3-hydroxyacyl-CoA dehydrogenase, C-terminal	3	14992.m10997	14590.m00334	WB-contig_1469
IPR004871	CPSF A subunit, C-terminal	3	14424.m00385	13662.m00127	14972.m07690
IPR000322	Glycoside hydrolase, family 31	3	14763.m00258	14992.m11062	14972.m07829
IPR005467	Histidine kinase	3	Wbm0710	Wbm0128	14950.m01857
IPR007482	Protein-tyrosine phosphatase-like, PTPLA	3	14961.m04959	BMW01154	TC3542
IPR013720	LisH dimerisation motif, subgroup	3	12716.m00079	14972.m07207	14961.m05040
IPR007860	MutS II	3	14924.m00109	Wbm0257	14974.m00819
IPR001048	Aspartate/glutamate/uridylate kinase	3	Wbm0356	Wbm0441	Wbm0806
IPR008152	Clathrin adaptor, alpha/beta/gamma-adaptin, appendage, Ig-like subdomain	3	13298.m00052	14990.m07943	14935.m00274
IPR009010	Aspartate decarboxylase-like fold	3	Wbm0380	BMC06893	14894.m00088
IPR012919	Sad1/UNC-like, C-terminal	3	14961.m04972	14052.m00192	14972.m07470
IPR006556	Protein of unknown function FAF1	3	TC3725	BMC00842	14972.m06992
IPR011599	Prefoldin alpha subunit	3	WB-contig_1361	14982.m02244	BMC08833
IPR000698	Arrestin	3	WB-contig_1255	14961.m05278	BMC06014
IPR001296	Glycosyl transferase, group 1	3	15553.m00008	12568.m00015	14648.m00052
IPR011010	DNA breaking-rejoining enzyme, catalytic core	3	Wbm0562	13628.m00024	Wbm0732
IPR006746	26S proteasome non-ATPase regulatory subunit Rpn12	3	14979.m04458	14979.m04659	TC3203
IPR012302	Malic enzyme, NAD-binding	3	BMC01916	Wbm0674	13362.m00015
IPR005061	Protein of unknown function DUF292, eukaryotic	3	W23321	TC3646	BMC05032
IPR013649	Integrin alpha-2	3	12650.m00017	12833.m00024	BMC05263
IPR000170	High potential iron-sulfur protein	3	14947.m01133	BMC10997	12583.m00112
IPR001638	Bacterial extracellular solute-binding protein, family 3	3	14972.m07564	14972.m07052	14310.m00251
IPR003892	Ubiquitin system component Cue	3	14920.m00401	14950.m01837	15286.m00010
IPR005841	Phosphoglucomutase/phosphomannomutase	3	14364.m00212	Wbm0480	14972.m07285
IPR001607	Zinc finger, UBP-type	3	14582.m00060	BMC07631	BMC08090
IPR007641	RNA polymerase Rpb2, domain 7	3	14242.m00095	Wbm0647	14979.m04617
IPR001425	Bacterial rhodopsin	3	15345.m00019	14971.m02784	BMC02348
IPR002893	Zinc finger, MYND-type	3	14979.m04493	14924.m00108	15135.m00168
IPR000819	Peptidase M17, leucyl aminopeptidase, C-terminal	3	14951.m00198	Wbm0630	12498.m00042
IPR004182	GRAM	3	12583.m00113	15162.m00037	14992.m11015
IPR000611	Neuropeptide Y receptor	3	14972.m07263	14961.m05038	14954.m01697
IPR001331	Guanine-nucleotide dissociation stimulator, CDC24	3	14542.m00052	14961.m05178	14113.m00028
IPR008387	ATPase, F0 complex, subunit F6, mitochondrial	3	R47706	BMC00183	14058.m00576
IPR012958	CHD, N-terminal	3	WB-contig_371	TC3589	BMC00235
IPR007286	EAP30	3	13118.m00010	BMC07617	BMC12063
IPR006184	6-phosphogluconate-binding site	3	TC3257	BMC06646	14992.m11377
IPR000728	AIR synthase related protein	3	Wbm0271	BMC01558	Wbm0226
IPR001522	Fatty acid desaturase, type 1	3	BMC03518	14610.m00102	13036.m00011
IPR001604	DNA/RNA non-specific endonuclease	3	12971.m00013	14961.m04950	14990.m07690
IPR008333	Oxidoreductase FAD-binding region	3	14779.m00763	TC3676	14992.m11403
IPR006207	Cystine knot, C-terminal	3	14992.m11115	14992.m11301	WB-contig_1333
IPR005373	Protein of unknown function UPF0183	3	14990.m07865	BMC08636	BMW00347
IPR003663	Sugar transporter	3	BMW00263	12688.m00061	14968.m01488
IPR012283	does not exist	3	TC3257	BMC06646	14992.m11377
IPR002769	Translation initiation factor IF6	3	BMC03383	TC3580	14990.m07814
IPR007872	Zinc finger, DHP-type	3	TC3142	BMC00887	13617.m00053
IPR003121	SWIB/MDM2	3	14979.m04409	15214.m00025	14601.m00160
IPR001442	Type 4 procollagen, C-terminal repeat	3	BMC06577	BMC07304	WB-contig_458
IPR000792	Bacterial regulatory protein, LuxR	3	14954.m01635	14944.m00533	14687.m00363
IPR006109	NAD-dependent glycerol-3-phosphate dehydrogenase, C-terminal	3	14979.m04633	Wbm0597	14961.m04951
IPR012293	RNA polymerase subunit, RPB6/omega	3	14990.m07996	BMC01666	Wbm0387
IPR013547	Prolyl 4-hydroxylase alpha-subunit, N-terminal	3	BMC03244	14979.m04609	TC3253
IPR010414	FRG1-like	3	15231.m00008	BMC11782	AA283478
IPR011611	Carbohydrate/purine kinase	3	BMC06394	14682.m00038	BMC02443
IPR007120	RNA polymerase Rpb2, domain 6	3	14242.m00095	Wbm0647	14979.m04617
IPR005814	Aminotransferase class-III	3	Wbm0129	BMC05946	14887.m00035
IPR002159	CD36 antigen	3	14950.m01800	14846.m00015	14242.m00094
IPR001045	Spermine synthase	3	14961.m05312	BMC03751	15170.m00042
IPR007946	AAR2	3	BMC03008	BMC05779	WB-contig_1311
IPR001085	Glycine hydroxymethyltransferase	3	BMC02641	Wbm0005	14979.m04519
IPR001540	Glycoside hydrolase, family 20	3	14972.m07081	14174.m00063	14992.m10819
IPR007763	NADH:ubiquinone oxidoreductase 17.2 kD subunit	3	14372.m00206	Wbm0017	BMC05791
IPR008467	Dynein light intermediate chain	3	WB-contig_1389	TC3007	12902.m00221
IPR001976	Ribosomal protein S24e	3	BMC00096	WB-contig_1532	12589.m00051
IPR008976	Lipase/lipooxygenase, PLAT/LH2	3	14702.m00398	BMC03681	14971.m02801
IPR008909	DALR anticodon binding	3	Wbm0371	Wbm0205	14975.m04345
IPR008594	Scavenger mRNA decapping enzyme	3	BMC03703	BMC01943	AA180549
IPR001484	Pyrokinin	3	14518.m00081	BMW01167	14992.m10816
IPR011257	DNA glycosylase	3	12992.m00076	Wbm0365	14920.m00427
IPR009465	Spondin, N-terminal	3	14973.m02654	BMC04356	14979.m04424
IPR013762	Integrase-like, catalytic core, phage	3	Wbm0562	13628.m00024	Wbm0732
IPR004953	EB1, C-terminal	3	14992.m10827	14347.m00048	TC3426
IPR003265	HhH-GPD	3	12992.m00076	Wbm0365	14920.m00427
IPR005481	Carbamoyl-phosphate synthetase large chain, N-terminal	3	Wbm0455	14972.m07714	Wbm0512
IPR006735	Protein of unknown function DUF602	3	BMC00886	BMW00264	TC3723
IPR007695	DNA mismatch repair protein MutS, N-terminal	3	BMC01820	Wbm0257	14974.m00819
IPR004313	Acireductone dioxygenase, ARD	3	BE124987	BMC06504	13632.m00183
IPR001075	NIF system FeS cluster assembly, NifU, C-terminal	3	14990.m07927	WB-contig_381	Wbm0413
IPR002099	DNA mismatch repair protein	3	Wbm0396	14479.m00131	13230.m00066
IPR006035	Ureohydrolase	3	WB-contig_1281	14788.m00088	14869.m00011
IPR005809	Succinyl-CoA synthetase, beta subunit	3	12498.m00044	12498.m00043	Wbm0520
IPR001227	Acyl transferase region	3	13400.m00313	Wbm0402	14967.m01561
IPR003781	CoA-binding	3	14790.m00015	BMC03444	Wbm0519
IPR000196	Ribosomal protein L19e	3	BMC02351	TC3062	BMC12432
IPR008111	RNA binding motif protein 8	3	WB-contig_1089	TC3648	BMC04944
IPR012988	Ribosomal L30, N-terminal	3	BMC12330	BMC00673	TC2879
IPR000991	Glutamine amidotransferase class-I	3	Wbm0169	Wbm0443	Wbm0654
IPR007533	Cytochrome c oxidase assembly protein CtaG/Cox11	3	14990.m08067	Wbm0491	BMC06066
IPR000358	Ribonucleotide reductase	3	Wbm0267	Wbm0655	14961.m05340
IPR007513	Four F5 protein	3	WB-contig_1638	BMC06764	14971.m02894
IPR001891	Malic oxidoreductase	3	WB-contig_1020	Wbm0674	13362.m00015
IPR008380	HAD-superfamily hydrolase, subfamily IG, 5'-nucleotidase	3	14731.m01004	TC3635	14972.m07194
IPR000261	EPS15 homology (EH)	3	14751.m00058	14459.m00244	12733.m00088
IPR009400	Nucleotide excision repair, TFIIH, subunit TTDA	3	BMC00174	14603.m00265	R47652
IPR005294	ATPase, F1 complex, alpha subunit	3	WB-contig_1161	BMC07869	Wbm0314
IPR002301	Isoleucyl-tRNA synthetase, class Ia	3	14990.m07973	Wbm0363	14990.m08120
IPR003601	DNA topoisomerase, type IA, domain 2	3	Wbm0037	14697.m00097	15387.m00008
IPR000664	Lethal(2) giant larvae protein	3	14972.m07447	14972.m07448	13473.m00073
IPR003659	Plexin/semaphorin/integrin	3	14972.m07409	15229.m00016	13056.m00011
IPR000917	Sulfatase	3	12616.m00130	13658.m00038	14981.m02390
IPR013786	Acyl-CoA dehydrogenase/oxidase, N-terminal	3	14956.m00524	14702.m00394	14546.m00094
IPR002031	Peptidase A22A, presenilin 1	3	13187.m00153	13767.m00036	13982.m00020
IPR006797	MSF1	3	14972.m07716	14990.m08159	13586.m00156
IPR012164	DNA-directed RNA polymerase, subunit C11/M/9	3	13350.m00134	14992.m11390	15060.m00011
IPR006722	Sedlin, N-terminal	3	TC3557	14204.m00109	14735.m00110
IPR005710	Ribosomal protein S4/9, eukaryotic and archaeal form	3	TC2954	14133.m00049	BMC01891
IPR000998	MAM	3	14972.m07193	14992.m11188	14972.m07191
IPR006555	Helicase c2	3	14650.m00144	14979.m04656	14954.m01567
IPR012285	Fumarate reductase, C-terminal	3	14972.m07899	14310.m00255	Wbm0600
IPR006114	6-phosphogluconate dehydrogenase, C-terminal	3	TC3257	BMC06646	14992.m11377
IPR001273	Aromatic amino acid hydroxylase	3	BMW00868	14981.m02410	BMC05171
IPR003096	SM22/calponin	3	14971.m02787	BMC00928	TC3322
IPR007274	Ctr copper transporter	3	14977.m05035	14731.m00988	14962.m00670
IPR001431	Peptidase M16, zinc-binding site	3	14038.m00032	Wbm0221	BMC00434
IPR005716	Ribosomal protein S7, eukaryotic and archaeal form	3	BMC00499	TC2904	BMC03867
IPR006806	ETC complex I subunit	3	BMC04790	TC3428	14062.m00071
IPR006599	Adenylate cyclase-associated protein, CARP	3	14972.m07038	12616.m00128	BMC00598
IPR005522	Inositol polyphosphate kinase	3	14972.m07635	14972.m07634	12560.m00052
IPR000687	RIO kinase	3	14469.m00106	BMC02864	14990.m07989
IPR008989	Myosin S1 fragment, N-terminal	3	BMC11472	12688.m00059	12690.m00030
IPR006683	Thioesterase superfamily	3	BMC02481	BMC04796	15397.m00022
IPR012875	Protein of unknown function DUF1674	3	BMC00402	14974.m00849	WB-contig_409
IPR001295	Dihydroorotate dehydrogenase, core	3	15392.m00022	Wbm0098	14990.m08131
IPR000949	ELM2	3	14963.m01772	14715.m01240	15530.m00010
IPR003232	dCTP Deaminase	3	12850.m00014	Wbm0292	Wbm0355
IPR011056	Peptidase S24 and S26, C-terminal region	3	BMC03631	Wbm0760	14170.m00174
IPR011259	Ezrin/radixin/moesin, C-terminal	3	14364.m00215	14364.m00214	14990.m08110
IPR003350	Homeodomain protein CUT	3	14979.m04635	14977.m05021	12514.m00020
IPR007783	Eukaryotic translation initiation factor 3, subunit 7	3	12871.m00093	12410.m00011	14447.m00009
IPR002164	Nucleosome assembly protein (NAP)	3	14972.m07515	BMC02367	TC3154
IPR001666	Phosphatidylinositol transfer protein	3	14929.m00397	14715.m01258	14979.m04661
IPR001453	Molybdopterin binding domain	3	BMC03939	13499.m00136	13325.m00235
IPR000111	Glycoside hydrolase, clan GH-D	3	BMC05922	BMC06569	14992.m11090
IPR013209	LNS2, Lipin/Ned1/Smp2	3	14929.m00397	AA841619	14992.m11308
IPR006198	Peptidase S24, S26A and S26B	3	BMC03631	Wbm0760	14170.m00174
IPR011116	SecA Wing and Scaffold	3	CB329210	BMW01002	Wbm0266
IPR000277	Cys/Met metabolism, pyridoxal phosphate-dependent enzyme	3	TC3000	13138.m00180	Wbm0493
IPR000566	Lipocalin-related protein and Bos/Can/Equ allergen	3	BMC01605	TC3198	AA841636
IPR001196	Ribosomal protein L15	3	TC3103	BMC01540	Wbm0323
IPR011262	RNA polymerase, insert	3	Wbm0318	14330.m00199	BMC08161
IPR009040	Ferritin-like	3	BMC01077	BMC06485	Wbm0144
IPR007188	Arp2/3 complex, 34kDa subunit p34-Arc	3	W36316	BMC04001	TC3334
IPR004210	BESS motif	3	14981.m02448	14980.m02787	14242.m00098
IPR003107	RNA-processing protein, HAT helix	3	WB-contig_1232	12524.m00106	14992.m11334
IPR006958	Mak16 protein	3	14325.m00128	BMC00630	TC3070
IPR006338	Thioredoxin and glutathione reductase selenoprotein	3	14972.m06971	14972.m07078	TC2976
IPR002673	Ribosomal L29e protein	3	BMC00067	TC3294	BMC07066
IPR013325	RNA polymerase sigma factor, region 2	3	14954.m01651	Wbm0393	Wbm0431
IPR010509	ABC transporter, N-terminal	3	BMC02791	13411.m00119	BMC01187
IPR000374	Phosphatidate cytidylyltransferase	3	Wbm0803	WB-contig_516	14972.m06947
IPR013770	Plant lipid transfer protein and hydrophobic protein, helical	3	BMBC_gene_61	BMBC_gene_62	BMC06114
IPR002133	S-adenosylmethionine synthetase	3	BMC00074	Wbm0699	13460.m00195
IPR002208	SecY protein	3	Wbm0322	14972.m07416	Wbm0039
IPR004360	Glyoxalase/bleomycin resistance protein/dioxygenase	3	TC3141	BMC01769	14378.m00177
IPR003204	Cytochrome c oxidase, subunit Va	3	BMC06398	13731.m00025	WB-contig_1288
IPR000300	Inositol polyphosphate related phosphatase	3	12649.m00087	14980.m02690	14990.m07775
IPR003236	does not exist	3	BMC00827	BMC11762	Wbm0329
IPR012718	T-complex protein 1, epsilon subunit	3	TC3367	BMC02646	BMC02264
IPR010990	Transcription factors TFIIS, elongin A, CRSP70, conserved	3	14961.m05201	14305.m00056	13970.m00032
IPR014013	Helicase superfamily 1 and 2 ATP-binding, DinG/Rad3-type	3	14650.m00144	14979.m04656	14954.m01567
IPR012947	Threonyl/alanyl tRNA synthetase, SAD	3	Wbm0361	15062.m00043	Wbm0472
IPR002715	Nascent polypeptide-associated complex NAC	3	TC3111	14977.m05032	BMC00907
IPR006808	ATPase, F0 complex, subunit G, mitochondrial	3	BMC03170	TC3222	14972.m07478
IPR002566	Surface antigen msp4	3	Wbm0432	Wbm0284	Wbm0100
IPR011026	Wiscott-Aldrich syndrome, C-terminal	3	14954.m01733	14961.m05360	14187.m00207
IPR001789	Response regulator receiver	3	Wbm0710	Wbm0184	Wbm0596
IPR002316	Prolyl-tRNA synthetase, class IIa	3	14200.m00063	15080.m00105	Wbm0077
IPR008698	NADH-ubiquinone oxidoreductase B18 subunit	3	BMC12272	BMC00205	TC3395
IPR000940	Methyltransferase, NNMT/PNMT/TEMT	2	BMC05742	BMC10762
IPR000103	Pyridine nucleotide-disulphide oxidoreductase, class-II	2	14972.m07899	Wbm0685
IPR006434	HAD-superfamily hydrolase, subfamily IE	2	14990.m07732	BMC02904
IPR000448	Rhabdovirus nucleocapsid protein	2	14873.m00230	14717.m00158
IPR001645	Folylpolyglutamate synthetase	2	BMW01539	Wbm0508
IPR007315	Mannosyltransferase, PIG-V	2	BMW00213	BMW00052
IPR001999	Osteonectin-like	2	TC2896	BMC05122
IPR002303	Valyl-tRNA synthetase, class Ia	2	14992.m10930	Wbm0786
IPR008908	Sarcoglycan alphaepsilon	2	BMC02702	BMC05130
IPR011039	Transcription Factor IIF, Rap30/Rap74, interaction	2	13944.m00013	14097.m00078
IPR012200	RNA-binding protein, YrdC	2	Wbm0638	14974.m00815
IPR008263	Glycoside hydrolase, family 16, active site	2	BMC05753	TC3003
IPR005365	Protein of unknown function UPF0171	2	14768.m00184	15196.m00035
IPR005547	Longevity-assurance protein (LAG1)	2	14972.m07013	13260.m00099
IPR002087	Anti-proliferative protein	2	14980.m02771	14488.m00097
IPR013880	Yos1-like	2	BMC06534	12716.m00078
IPR004181	Zinc finger, MIZ-type	2	14961.m05175	14990.m07853
IPR008699	NADH-ubiquinone oxidoreductase ASHI subunit	2	BMC11913	14977.m05049
IPR000715	Glycosyl transferase, family 4	2	Wbm0643	14992.m11251
IPR007881	UNC-50	2	12933.m00074	14437.m00024
IPR004895	Prenylated rab acceptor PRA1	2	14972.m07059	TC3526
IPR000221	Protamine P1	2	12649.m00087	14674.m00131
IPR002627	tRNA isopentenyltransferase	2	Wbm0636	14982.m02252
IPR002376	Formyl transferase, N-terminal	2	Wbm0420	Wbm0656
IPR005482	Biotin carboxylase, C-terminal	2	Wbm0455	14972.m07714
IPR004489	Succinate dehydrogenase/fumarate reductase iron-sulfur protein	2	14310.m00255	Wbm0600
IPR005679	Ribosomal protein S12, bacterial and chloroplast form	2	WB-contig_296	Wbm0346
IPR002151	Kinesin light chain	2	BMC03573	14471.m00054
IPR013144	CT11-RanBPM	2	12716.m00079	15539.m00008
IPR000494	EGF receptor, L domain	2	14990.m07872	14419.m00090
IPR004808	Exodeoxyribonuclease III xth	2	Wbm0729	14712.m00229
IPR007043	Glutaminase	2	BMW00514	14248.m00681
IPR004539	Translation elongation factor EF1A, eukaryotic and archaeal	2	14894.m00090	TC3682
IPR001250	Mannose-6-phosphate isomerase, type I	2	14961.m04982	BMC05897
IPR010939	Protein of unknown function DUF1136	2	15138.m00011	15274.m00010
IPR009083	Transcription factor IIA, helical	2	14936.m00258	BMC03236
IPR004107	Integrase, N-terminal SAM-like, phage	2	Wbm0562	Wbm0732
IPR012258	Acyl-CoA oxidase	2	14528.m00116	BMC07777
IPR006973	Cwf15/Cwc15 cell cycle control protein	2	AA842520	14715.m01253
IPR011593	Isopentenyl transferase-like	2	Wbm0636	14982.m02252
IPR004625	Pyridoxal phosphate (active vitamin B6) biosynthesis, pyridoxal kinase	2	TC3180	BMC02241
IPR012284	Fibritin/6-phosphogluconate dehydrogenase, C-terminal extension	2	TC3257	14992.m11377
IPR007207	Not CCR4-Not complex component, N-terminal	2	TC3324	12696.m00104
IPR008154	Amyloidogenic glycoprotein, extracellular	2	14972.m07501	BMC09419
IPR003109	GoLoco	2	14961.m05128	14961.m05130
IPR012715	T-complex protein 1, alpha subunit	2	BMC03122	14977.m04984
IPR007865	Peptidase M24B, X-Pro dipeptidase/aminopeptidase N-terminal	2	14974.m00821	13373.m00128
IPR000002	Cdc20/Fizzy	2	14975.m04474	13788.m00142
IPR003338	AAA ATPase VAT, N-terminal	2	BMC06893	14894.m00088
IPR013831	Esterase, SGNH hydrolase-type, subgroup	2	14907.m00565	14992.m11339
IPR005677	Fumarate hydratase, class II	2	Wbm0504	14982.m02274
IPR004136	2-nitropropane dioxygenase, NPD	2	Wbm0260	Wbm0753
IPR013837	ATPase, F0 complex subunit B, mitochondrial, metazoa	2	BMC05834	WB-contig_1613
IPR004408	Biotin--acetyl-CoA-carboxylase ligase	2	Wbm0620	14164.m00120
IPR004102	Poly(ADP-ribose) polymerase, regulatory region	2	BMC11516	13352.m00038
IPR002843	ATPase, V0/A0 complex, subunit C/D	2	BMC05428	14990.m07764
IPR012435	Protein of unknown function DUF1632	2	13269.m00309	14284.m00372
IPR009395	GCN5-like 1	2	TC3489	14973.m02718
IPR001708	60 kDa inner membrane insertion protein	2	Wbm0188	15163.m00125
IPR004358	Histidine kinase related protein, C-terminal	2	Wbm0710	Wbm0128
IPR003938	EAG/ELK/ERG potassium channel	2	14601.m00159	14992.m11133
IPR013748	Replication factor C	2	14037.m00192	14973.m02603
IPR011616	bZIP transcription factor, bZIP_1	2	14977.m04912	14935.m00275
IPR007051	CHORD	2	14975.m04542	BMC02697
IPR003971	Kv9 voltage-gated K+ channel	2	BMC05806	14081.m00288
IPR002004	Polyadenylate-binding protein/Hyperplastic disc protein	2	BMC06266	14232.m00259
IPR004527	Glutamyl-tRNA synthetase bacterial/mitochondrial	2	Wbm0445	Wbm0453
IPR005772	ATPase, V1 complex, subunit F, eukaryotic	2	BMC06765	14981.m02457
IPR001754	Orotidine 5'-phosphate decarboxylase, core	2	14652.m00413	Wbm0787
IPR002023	NADH dehydrogenase (ubiquinone), 24 kDa subunit	2	Wbm0594	BMC07652
IPR005140	eRF1 domain 1	2	14992.m11404	BMC04179
IPR004835	Fungal chitin synthase	2	14328.m00023	14967.m01570
IPR006497	Phage replication protein O, N-terminal	2	WB-contig_1627	BMC05923
IPR010703	Dedicator of cytokinesis	2	14278.m00071	14920.m00421
IPR006481	Holin, phage lambda	2	WB-contig_1475	BMC06672
IPR000918	Isocitrate lyase and phosphorylmutase	2	TC3258	14832.m00024
IPR006811	Ssu72-like protein	2	14393.m00061	13170.m00162
IPR002677	Ribosomal L32p protein	2	Wbm0616	14656.m00226
IPR009012	GrpE nucleotide exchange factor, head	2	12903.m00104	Wbm0533
IPR003782	Electron transport protein SCO1/SenC	2	Wbm0544	14097.m00078
IPR010666	Zinc finger, GRF-type	2	14697.m00097	15387.m00008
IPR011078	Predicted pyridoxal phosphate-dependent enzyme, YBL036C type	2	BMC06591	14972.m07654
IPR000812	Transcription factor TFIIB related	2	14763.m00261	14992.m11151
IPR007832	RNA polymerase Rpc34	2	WB-contig_1187	BMC00539
IPR013212	Mad3/BUB1 homology region 1	2	BMC05357	14982.m02214
IPR006102	Glycoside hydrolase family 2, immunoglobulin-like beta-sandwich	2	BMC09054	15111.m00030
IPR002818	ThiJ/PfpI	2	Wbm0048	BMC02389
IPR001320	Ionotropic glutamate receptor	2	14980.m02757	13200.m00019
IPR002934	DNA polymerase, beta-like region	2	14990.m07839	14992.m11057
IPR010926	Myosin tail 2	2	14181.m00076	BMC12071
IPR009779	Translocon-associated, gamma subunit	2	14975.m04450	BMC00977
IPR013650	ATP-grasp fold, succinyl-CoA synthetase-type	2	12498.m00044	Wbm0520
IPR007859	Electron transfer flavoprotein-ubiquinone oxidoreductase	2	14165.m00014	15381.m00008
IPR010508	Protein of unknown function DUF1088	2	14982.m02248	12955.m00018
IPR006211	Furin-like cysteine rich region	2	14990.m07872	14419.m00090
IPR013020	DNA repair helicase Rad3	2	14650.m00144	14979.m04656
IPR001588	Casein, alpha/beta	2	14977.m04957	14387.m00357
IPR002467	Peptidase M24A, methionine aminopeptidase, subfamily 1	2	14954.m01736	Wbm0112
IPR005937	26S proteasome subunit P45	2	14992.m11288	14980.m02817
IPR000857	Unconventional myosin/plant kinesin-like protein/non-motor protein conserved region MyTH4	2	14954.m01652	14954.m01653
IPR009445	Protein of unknown function DUF1077	2	BMC02671	TC3128
IPR013812	Glycoside hydrolase, families 2 and 20, immunoglobulin-like beta-sandwich	2	BMC09054	15111.m00030
IPR011049	Serralysin-like metalloprotease, C-terminal	2	14663.m00009	14950.m01848
IPR002326	Cytochrome c1	2	Wbm0774	BMC06073
IPR008728	PAXNEB	2	13358.m00040	TC3488
IPR002348	Interleukin 1/heparin-binding growth factor	2	14162.m00045	14972.m07570
IPR006615	Ubiquitin carboxyl-terminal hydrolase, N-terminal region 1	2	14283.m00044	12658.m00070
IPR010515	Collagenase NC10 and endostatin	2	14793.m00027	12580.m00012
IPR001636	SAICAR synthetase	2	Wbm0227	14920.m00404
IPR013317	Chromosomal replication initiator, DnaA	2	Wbm0731	Wbm0276
IPR012935	Zinc finger, C3HC-like	2	BMC10466	BMW00132
IPR000228	RNA 3'-terminal phosphate cyclase	2	13538.m00206	13669.m00041
IPR008417	B-cell receptor-associated 31-like	2	14956.m00534	14963.m01780
IPR002541	Cytochrome c assembly protein	2	Wbm0634	Wbm0286
IPR004033	UbiE/COQ5 methyltransferase	2	BMC02935	Wbm0202
IPR002302	Leucyl-tRNA synthetase bacterial/mitochondrial, class Ia	2	14974.m00825	Wbm0605
IPR007304	TAP42-like protein	2	13269.m00313	AA266671
IPR007724	Poly glycohydrolase	2	14956.m00490	BMC02802
IPR010490	Conserved oligomeric complex COG6	2	13662.m00130	13662.m00131
IPR002100	Transcription factor, MADS-box	2	14990.m07854	14992.m11176
IPR014016	Helicase superfamily 1, UvrD-related	2	Wbm0172	Wbm0628
IPR003382	Flavoprotein	2	14638.m00115	Wbm0072
IPR003306	WIF	2	14706.m00059	Wbm0605
IPR003602	DNA topoisomerase, type IA, DNA-binding	2	Wbm0037	15387.m00008
IPR004142	Ndr	2	14972.m07844	13831.m00020
IPR008992	Bacterial enterotoxin	2	Wbm0243	TC3231
IPR000269	Copper amine oxidase	2	14977.m04870	14979.m04624
IPR007000	Laminin A	2	TC3191	14419.m00094
IPR005576	RNA polymerase Rpb7, N-terminal	2	14990.m07831	15150.m00064
IPR008159	SEC61 complex gamma subunit	2	BMC03652	TC3569
IPR000517	Ribosomal protein L30	2	BMC00673	TC2879
IPR006096	Glu/Leu/Phe/Val dehydrogenase, C-terminal	2	13367.m00047	TC3053
IPR013137	Zinc finger, TFIIB-type	2	14763.m00261	14992.m11151
IPR001253	Eukaryotic initiation factor 1A (eIF-1A)	2	14972.m07031	14634.m00555
IPR000157	Toll-Interleukin receptor	2	14979.m04422	13614.m00047
IPR005341	Protein Transporter, Pam16	2	14450.m00174	14977.m04989
IPR013823	Ribosomal protein L7/L12, C-terminal	2	Wbm0648	14529.m00207
IPR010339	TIP49, C-terminal	2	BMC08004	14204.m00111
IPR000730	Proliferating cell nuclear antigen, PCNA	2	14968.m01448	BMC01736
IPR001788	RNA-dependent RNA polymerase, viral-type	2	TC8857	BMC06130
IPR002297	DNA-polymerase gamma A	2	13792.m00111	BMC00687
IPR002320	Threonyl-tRNA synthetase, class IIa	2	BMC02499	Wbm0472
IPR013162	CD80-like, immunoglobulin C2-set	2	14972.m07095	14972.m07527
IPR000764	Uridine kinase	2	14972.m07631	BMC07478
IPR006696	Protein of unknown function DUF423	2	TC3170	BMC02378
IPR006111	DNA-directed RNA polymerase, 14 to 18 kDa subunit	2	14990.m07996	BMC01666
IPR006166	DNA repair nuclease, XPF-type/Helicase	2	14981.m02426	14971.m02834
IPR003716	RNA polymerase, omega subunit	2	AA842541	Wbm0387
IPR000398	Thymidylate synthase, C-terminal	2	14355.m00216	BMC02079
IPR012945	Tubulin binding cofactor C	2	15081.m00160	14972.m07038
IPR001674	GMP synthase, C-terminal	2	Wbm0443	14977.m05096
IPR007259	Spc97/Spc98	2	14735.m00112	14715.m01235
IPR008576	Protein of unknown function DUF858, methyltransferase-like	2	BMC04438	AA022413
IPR006561	DZF	2	14942.m00198	14168.m00025
IPR011763	Acetyl-coenzyme A carboxyltransferase, C-terminal	2	Wbm0588	14972.m07714
IPR003523	Transcription factor COE	2	14954.m01670	14954.m01669
IPR003089	Alpha/beta hydrolase	2	14677.m00165	14522.m00055
IPR004583	DNA repair protein Rad4	2	BMC06503	12787.m00392
IPR007066	RNA polymerase Rpb1, domain 3	2	14920.m00428	Wbm0647
IPR003648	Splicing factor motif	2	14974.m00840	TC3674
IPR007135	Autophagocytosis associated protein, C-terminal	2	14977.m05045	BMC05925
IPR002202	Hydroxymethylglutaryl-coenzyme A reductase	2	15119.m00055	WB-contig_1392
IPR004882	LUC7 related	2	15003.m00148	BMC04054
IPR001714	Peptidase M24, methionine aminopeptidase	2	14954.m01736	Wbm0112
IPR001469	ATPase, F1 complex, delta/epsilon subunit	2	BMC01615	Wbm0688
IPR013324	RNA polymerase sigma factor, regions 3 and 4	2	Wbm0393	Wbm0431
IPR003975	Shal voltage-gated K+ channel	2	BMW00076	13809.m00009
IPR009637	Lung seven transmembrane receptor	2	14954.m01622	14979.m04573
IPR009018	Signal recognition particle, 9 kDa and 14 kDa protein	2	13256.m00042	TC3794
IPR000212	UvrD/REP helicase	2	Wbm0172	Wbm0628
IPR003018	GAF	2	14979.m04565	14990.m07637
IPR012308	DNA ligase, N-terminal	2	14855.m00193	14645.m00183
IPR004176	Clp, N-terminal	2	Wbm0181	TC3504
IPR007848	Methyltransferase small	2	Wbm0285	15182.m00052
IPR006083	Phosphoribulokinase/uridine kinase	2	14972.m07631	BMC07478
IPR005956	4-hydroxyphenylpyruvate dioxygenase	2	BMC10287	14961.m04973
IPR000093	RecR protein	2	Wbm0746	BMC05205
IPR001094	Flavodoxin-like	2	14917.m00345	14973.m02695
IPR008570	Protein of unknown function DUF852, eukaryotic	2	14128.m00077	BMC05888
IPR010998	Integrase, Lamba-type, N-terminal	2	Wbm0562	Wbm0732
IPR013517	FG-GAP	2	12833.m00024	14009.m00175
IPR013842	GTP-binding protein LepA, C-terminal	2	14990.m08032	Wbm0667
IPR003114	PX-associated	2	14955.m00251	13586.m00155
IPR001387	Helix-turn-helix type 3	2	14972.m07689	Wbm0386
IPR003128	Villin headpiece	2	14972.m07242	14990.m07997
IPR000962	Zinc finger, DksA/TraR C4-type	2	Wbm0579	BMC07164
IPR001347	Sugar isomerase (SIS)	2	14972.m07302	Wbm0223
IPR012162	Polyribonucleotide nucleotidyltransferase	2	14961.m05096	Wbm0019
IPR005711	Ribosomal protein S5, eukaryotic and archaeal	2	14972.m07725	TC3054
IPR002482	Peptidoglycan-binding LysM	2	14992.m11015	14971.m02847
IPR002625	Smr protein/MutS2 C-terminal	2	Wbm0488	13801.m00223
IPR010401	Amylo-alpha-1,6-glucosidase	2	WB-contig_1275	14393.m00060
IPR008454	Cna B-type	2	AW888277	14932.m00510
IPR011948	Dullard-like phosphatase domain	2	14731.m00996	14990.m07691
IPR000637	HMG-I and HMG-Y, DNA-binding	2	BMC06712	12412.m00013
IPR001282	Glucose-6-phosphate dehydrogenase	2	14972.m07042	BMC00767
IPR006665	Outer membrane protein, OmpA/MotB, C-terminal	2	Wbm0152	14945.m00259
IPR000801	Putative esterase	2	14305.m00057	WB-contig_1228
IPR005141	eRF1 domain 2	2	14992.m11404	BMC04179
IPR013150	Transcription factor TFIIB, cyclin-related	2	14763.m00261	14992.m11151
IPR000751	M-phase inducer phosphatase	2	13920.m00452	13920.m00450
IPR000861	PKN/rhophilin/rhotekin rho-binding repeat	2	14920.m00431	14788.m00090
IPR007006	DIE2/ALG10	2	BMC07920	BMC04013
IPR006104	Glycoside hydrolase family 2, carbohydrate-binding	2	BMC09054	15111.m00030
IPR002020	Citrate synthase	2	Wbm0735	14424.m00383
IPR000798	Ezrin/radixin/moesin ERM	2	14364.m00214	14990.m08110
IPR003661	Histidine kinase A, N-terminal	2	Wbm0710	Wbm0128
IPR006084	DNA repair protein (XPGC)/yeast Rad	2	14973.m02658	BMC00711
IPR001503	Glycosyl transferase, family 10	2	14977.m05042	14992.m11402
IPR003702	Acetyl-CoA hydrolase/transferase	2	14975.m04536	BMC05944
IPR008855	Translocon-associated	2	BMC00628	14972.m07563
IPR002915	Deoxyribose-phosphate aldolase/phospho-2-dehydro-3-deoxyheptonate aldolase	2	Wbm0097	14248.m00674
IPR008932	Ribosomal protein L7/L12, oligomerisation	2	Wbm0648	14529.m00207
IPR007085	DNA/pantothenate metabolism flavoprotein, C-terminal	2	BMC03590	14979.m04523
IPR007217	Per1-like	2	14614.m00130	TC3672
IPR007714	Protein of unknown function DUF667	2	BMW00700	BMC03096
IPR010516	Sin3 associated polypeptide p18	2	14973.m02690	BMC09064
IPR001003	MHC class II, alpha chain, N-terminal	2	BMC01483	BMC11571
IPR013284	Beta-catenin	2	14965.m00433	14974.m00823
IPR007130	Diacylglycerol acyltransferase	2	TC3498	15253.m00026
IPR006571	TLDc	2	13314.m00586	14954.m01601
IPR002495	Glycosyl transferase, family 8	2	14972.m07817	14253.m00157
IPR008829	Soluble liver antigen/liver pancreas antigen	2	14920.m00398	14920.m00397
IPR010219	NADH dehydrogenase I, D subunit	2	14972.m07315	Wbm0125
IPR002510	Peptidase U62, modulator of DNA gyrase	2	Wbm0727	Wbm0706
IPR005855	Glucosamine-fructose-6-phosphate aminotransferase, isomerising	2	14972.m07302	Wbm0223
IPR009180	Peptidase M22, O-sialoglycoprotein endopeptidase	2	Wbm0217	14389.m00201
IPR002304	Methionyl-tRNA synthetase, class Ia	2	Wbm0196	BMC02764
IPR007213	Leucine carboxyl methyltransferase	2	14961.m05031	TC3721
IPR008155	Amyloidogenic glycoprotein, core	2	14972.m07501	BMC09419
IPR006115	6-phosphogluconate dehydrogenase, NAD-binding	2	BMC08994	14992.m11378
IPR000713	Mur ligase, N-terminal	2	Wbm0238	Wbm0118
IPR004139	Glycosyl transferase, family 13	2	12658.m00067	14562.m00127
IPR000327	POU-specific	2	15160.m00040	14950.m01838
IPR006565	Bromodomain transcription factor	2	BMC02644	WB-contig_988
IPR010613	Pescadillo, N-terminal	2	BMC00362	BMC11703
IPR010729	Ribosomal protein L47, mitochondrial	2	TC3378	BMC02946
IPR013869	Protein of unknown function DUF1757	2	TC3091	BMC11590
IPR010456	Ribosomal L11 methyltransferase	2	BMC05949	12496.m00291
IPR010256	Rh-like protein/ammonium transporter	2	13174.m00015	12526.m00074
IPR010226	NADH-quinone oxidoreductase, chain I	2	14538.m00472	Wbm0471
IPR012723	chaperonin GroEL	2	TC3437	Wbm0350
IPR007073	RNA polymerase Rpb1, domain 7	2	WB-contig_1390	14961.m05358
IPR002173	Carbohydrate kinase, PfkB	2	12575.m00215	14972.m07302
IPR006592	RNA polymerase, N-terminal	2	14920.m00428	Wbm0647
IPR003737	N-acetylglucosaminylphosphatidylinositol deacetylase	2	14990.m07809	TC3268
IPR007243	Autophagy protein Apg6	2	WB-contig_345	BMC05470
IPR008689	ATPase, F0 complex, subunit D, mitochondrial	2	TC3733	BMC03801
IPR013769	HCO3- transporter, cytoplasmic	2	14990.m07695	14961.m05044
IPR012085	Globin, nematode	2	TC2893	14992.m10859
IPR008999	Actin-crosslinking proteins	2	15231.m00008	BMC11782
IPR002504	ATP-NAD/AcoX kinase	2	Wbm0400	14356.m00510
IPR007956	Malonyl-CoA decarboxylase	2	15076.m00118	Wbm0668
IPR007204	ARP2/3 complex, 21 kDa p21-Arc subunit	2	BMC01568	14660.m00011
IPR006903	Protein of unknown function DUF618	2	15080.m00101	14990.m07956
IPR005027	Glycosyl transferase, family 43	2	14731.m00993	14975.m04532
IPR011254	Prismane-like	2	TC2812	BMC05026
IPR008584	Protein of unknown function DUF866, eukaryotic	2	13846.m00067	14961.m05313
IPR002655	Acyl-CoA oxidase, C-terminal	2	14528.m00116	BMC07777
IPR005703	Eukaryotic/archaeal ribosomal protein S3	2	BMC00419	13787.m00042
IPR000022	Carboxyl transferase	2	Wbm0588	14972.m07714
IPR000097	AP endonuclease, family 1	2	Wbm0729	14712.m00229
IPR000888	dTDP-4-dehydrorhamnose 3,5-epimerase related	2	BMC02717	14961.m05018
IPR003902	Transcriptional regulator, GCM-like	2	13292.m00103	14992.m11341
IPR001176	1-aminocyclopropane-1-carboxylate synthase	2	Wbm0002	14954.m01668
IPR000109	TGF-beta receptor, type I/II extracellular region	2	14990.m07694	14099.m00135
IPR000592	Ribosomal protein S27E	2	12902.m00230	BMC04343
IPR013497	DNA topoisomerase, type IA, central	2	Wbm0037	15387.m00008
IPR005016	TMS membrane protein/tumour differentially expressed protein	2	TC2937	BMC03117
IPR003378	Fringe-like	2	14945.m00258	14592.m00177
IPR009567	Protein of unknown function DUF1183	2	13403.m00033	12524.m00108
IPR004341	CAT RNA-binding region	2	BMW00968	CB329136
IPR001476	Chaperonin Cpn10	2	Wbm0349	BMC04505
IPR001104	3-oxo-5-alpha-steroid 4-dehydrogenase, C-terminal	2	14975.m04453	13258.m00170
IPR000406	RHO protein GDP dissociation inhibitor	2	14972.m07554	BMC11202
IPR012916	RED-like, N-terminal	2	15511.m00014	WB-contig_330
IPR002466	Adenosine deaminase/editase	2	14535.m00021	13307.m00100
IPR013937	Sorting nexin, C-terminal	2	BMC07510	13586.m00155
IPR000544	Lipoate-protein ligase B	2	14992.m11326	Wbm0235
IPR006895	Zinc finger, Sec23/Sec24-type	2	14992.m11272	BMC00453
IPR000052	Potex/carlavirus coat protein	2	BMC08020	BMC06423
IPR010635	Heparan sulphate 6-sulfotransferase	2	14109.m00018	12765.m00011
IPR002050	ENV polyprotein (coat polyprotein)	2	14203.m00044	14203.m00045
IPR013968	KR	2	13400.m00313	14967.m01561
IPR007829	TM2	2	14367.m00311	15080.m00104
IPR007941	Protein of unknown function DUF726	2	14977.m04991	14977.m04990
IPR001949	Respiratory-chain NADH dehydrogenase, 51 kDa subunit	2	Wbm0474	BMC00995
IPR003882	Pistil-specific extensin-like protein	2	13166.m00048	14992.m11302
IPR004988	Protein of unknown function DUF273	2	BMC11215	12432.m00051
IPR008476	Protein of unknown function DUF757	2	15258.m00018	TC3450
IPR001568	Ribonuclease T2	2	BMC07038	14992.m10893
IPR011764	Biotin carboxylation region	2	Wbm0455	14972.m07714
IPR004942	Roadblock/LC7	2	14992.m11389	14731.m01010
IPR002652	Importin-alpha-like, importin-beta-binding region	2	14000.m00117	14961.m04981
IPR013792	RNA 3'-terminal phosphate cyclase/enolpyruvate transferase, alpha/beta	2	13538.m00206	Wbm0740
IPR006600	Centromere protein B, helix-turn-helix	2	14979.m04521	14990.m07888
IPR004147	ABC-1	2	12733.m00087	Wbm0714
IPR000692	Fibrillarin	2	15233.m00028	BMC00617
IPR004962	Mab-21 protein	2	WB-contig_998	BMC02725
IPR001393	Calsequestrin	2	14972.m07743	TC3293
IPR007888	NDT80/PhoG like DNA-binding	2	AA509167	14504.m00060
IPR008806	RNA polymerase III Rpc82, C -terminal	2	15178.m00022	13418.m00094
IPR006569	Regulation of nuclear pre-mRNA protein	2	15080.m00101	14990.m07956
IPR001684	Ribosomal protein L27	2	BMC04509	Wbm0700
IPR006424	Glyceraldehyde-3-phosphate dehydrogenase, type I	2	Wbm0298	TC2800
IPR007851	Krr1	2	BMC11575	BMC05716
IPR008858	TROVE	2	14972.m07295	14972.m07296
IPR004859	Putative 5-3 exonuclease	2	BMC00517	14990.m08097
IPR003042	Aromatic-ring hydroxylase	2	Wbm0064	14977.m04962
IPR007311	ST7	2	14918.m00094	BMW01079
IPR009029	Hydroxymethylglutaryl-CoA reductase, substrate-binding	2	15119.m00055	WB-contig_1392
IPR002359	Ribosomal protein L6, signature 2	2	WB-contig_1013	TC3211
IPR009016	Iron hydrogenase	2	TC3640	14735.m00109
IPR007858	Dpy-30	2	15477.m00015	BMC12440
IPR008193	DNA-directed RNA polymerase Rpb11, 13 to 16 kDa subunit	2	BMC02048	15239.m00023
IPR013136	WSTF/Acf1/Cbp146	2	14972.m07357	14982.m02216
IPR000811	Glycosyl transferase, family 35	2	14231.m00144	TC3215
IPR003335	SecD/SecF/SecDF export membrane protein	2	Wbm0788	Wbm0186
IPR013912	Adenylate cyclase-associated, C-terminal	2	12616.m00128	BMC00598
IPR013824	DNA topoisomerase, type IA, central region, subdomain 1	2	Wbm0037	15387.m00008
IPR007070	Phosphatidylinositolglycan class N (PIG-N)	2	BMC00983	13317.m00176
IPR002792	Deoxyribonuclease/rho motif-related TRAM	2	Wbm0364	14282.m00446
IPR007630	RNA polymerase sigma-70 region 4	2	Wbm0393	Wbm0431
IPR008085	Thrombospondin, subtype 1	2	14954.m01638	14954.m01654
IPR003134	Hs1/Cortactin	2	14977.m05007	15502.m00014
IPR005631	Protein of unknown function DUF339	2	Wbm0056	15080.m00104
IPR013260	mRNA splicing factor SYF2	2	14955.m00242	13315.m00141
IPR007484	Peptidase M28	2	14992.m11143	15003.m00145
IPR001701	Glycoside hydrolase, family 9	2	13238.m00069	BMC08278
IPR000056	Ribulose-phosphate 3-epimerase	2	13658.m00036	Wbm0236
IPR012315	Klarsicht/ANC-1/syne-1 homology	2	BMW00277	BMW00215
IPR002501	tRNA pseudouridine synthase B, N-terminal	2	BMC03011	14979.m04453
IPR008597	Destabilase	2	14972.m07218	BMC03285
IPR004394	Iojap-related protein	2	14954.m01614	Wbm0247
IPR007209	Possible metal-binding region in RNase L inhibitor, RLI	2	14206.m00121	BMC02011
IPR012816	Conserved hypothetical protein CHP02464	2	14992.m11252	14972.m07424
IPR010442	PET	2	14990.m07849	14972.m06954
IPR011498	Kelch repeat type 2	2	14556.m00153	13317.m00178
IPR000943	RNA polymerase, Sigma-70 factor	2	Wbm0393	Wbm0431
IPR000203	GPS	2	14977.m05047	14502.m00046
IPR000704	Casein kinase II, regulatory subunit	2	14237.m00395	14990.m07897
IPR009044	ssDNA-binding transcriptional regulator	2	AA990951	12665.m00136
IPR004854	Ubiquitin fusion degradation protein UFD1	2	TC3140	BMC07647
IPR008158	Protein translocase SEC61 complex gamma subunit	2	BMC03652	TC3569
IPR000580	TSC-22 / Dip / Bun	2	14961.m04989	14954.m01587
IPR006164	Ku	2	15158.m00055	14973.m02678
IPR007527	Zinc finger, SWIM-type	2	Wbm0250	14387.m00358
IPR000547	Clathrin, heavy chain/VPS, 7-fold repeat	2	BMC06714	14389.m00198
IPR001039	MHC class I, alpha chain, alpha1 and alpha2	2	BMC05759	BMB_gene_32
IPR003173	Transcriptional coactivator p15	2	AA990951	12665.m00136
IPR004907	ATPase, V1 complex, subunit C	2	14972.m07521	BMC06799
IPR002761	Protein of unknown function DUF71, ATP-binding region	2	BMC00559	TC3661
IPR000178	Initiation factor 2	2	BMC02600	Wbm0537
IPR006070	SUA5/yciO/yrdC, N-terminal	2	Wbm0638	14974.m00815
IPR005721	Ribosomal protein L22/L17, eukaryotic and archaeal form	2	TC3082	BMC04561
IPR005998	Ribosomal protein L7, eukaryotic form	2	BMC00673	TC2879
IPR003780	Cytochrome oxidase assembly	2	Wbm0456	BMC00506
IPR011687	P60-like	2	BMC01945	BMC04209
IPR011626	A-macroglobulin complement component	2	TC3288	14654.m00080
IPR008960	Carbohydrate-binding family 9, cellobiose dehydrogenase cytochrome	2	14972.m07718	12465.m00009
IPR002619	Protein of unknown function CX	2	BMC06363	13247.m00707
IPR010448	Torsin	2	15106.m00016	13538.m00203
IPR000246	Peptidase T2, asparaginase 2	2	12803.m00025	14628.m00175
IPR006933	HAP1, N-terminal	2	12706.m00013	AI574529
IPR013767	PAS fold	2	14615.m00142	13401.m00091
IPR011070	Globular protein, non-globular alpha/beta subunit	2	TC3054	BMC00901
IPR002656	Acyltransferase 3	2	14224.m00311	14187.m00209
IPR013998	Nebulin	2	14179.m00015	14364.m00211
IPR007583	GRASP55/65	2	15131.m00096	15293.m00017
IPR001646	Pentapeptide repeat	2	Wbm0581	12704.m00010
IPR006876	LMBR1-like conserved region	2	13432.m00240	14975.m04372
IPR011555	ATPase, V0 complex, proteolipid subunit C, eukaryotic	2	14979.m04381	BMC02967
IPR008180	DeoxyUTP pyrophosphatase	2	12850.m00014	Wbm0355
IPR000305	Excinuclease ABC, C subunit, N-terminal	2	Wbm0372	BMC05982
IPR000488	Death	2	14956.m00516	TC3360
IPR001733	Peptidase S26B, eukaryotic signal peptidase	2	BMC03631	BMC04488
IPR006591	RNA polymerase Rbp10	2	TC3247	BMC01908
IPR012294	Transcription factor TFIID, C-terminal/DNA glycosylase, N-terminal	2	12992.m00076	BMC01699
IPR006762	Gtr1/RagA G protein	2	14955.m00250	14981.m02396
IPR013323	SIAH-type	2	14147.m00022	14972.m07025
IPR006667	MgtE integral membrane region	2	Wbm0294	12583.m00115
IPR008050	MCM protein 7	2	13046.m00069	14955.m00252
IPR002661	Ribosome recycling factor	2	Wbm0805	14942.m00203
IPR007379	Mitochondrial import inner membrane translocase, subunit Tim44	2	BMC02333	Wbm0542
IPR001705	Ribosomal protein L33	2	14517.m00087	Wbm0497
IPR009542	Microsomal signal peptidase 12 kDa subunit	2	TC3234	BMC06047
IPR000244	Ribosomal protein L9	2	Wbm0502	BMC02815
IPR004092	Mbt repeat	2	14704.m00452	14651.m00254
IPR003195	Transcription initiation factor IID, 18 kDa subunit	2	TC3122	BMC11141
IPR001877	Copper-transporting ATPase 1	2	12496.m00293	BMC04038
IPR005635	Inner centromere protein, ARK binding region	2	12938.m00011	12698.m00332
IPR004308	Glutamate-cysteine ligase catalytic subunit	2	13480.m00172	TC3227
IPR001911	Ribosomal protein S21	2	14731.m00985	Wbm0521
IPR012506	YhhN-like	2	AA841365	BMC07206
IPR005813	Ribosomal protein L20	2	Wbm0657	BMC02355
IPR010531	NOA36	2	BMC03337	14972.m07769
IPR001328	Peptidyl-tRNA hydrolase	2	13247.m00694	Wbm0093
IPR013085	Zinc finger, U1-C type	2	14494.m00085	14963.m01820
IPR001943	UvrB/UvrC protein	2	Wbm0372	Wbm0773
IPR011600	Peptidase C14, caspase catalytic	2	BMC00078	14975.m04489
IPR001577	Peptidase M8, leishmanolysin	2	15065.m00027	14675.m00024
IPR002197	Helix-turn-helix, Fis-type	2	13534.m00021	15474.m00017
IPR002649	tRNA (guanine-N1-)-methyltransferase	2	Wbm0228	13066.m00232
IPR004346	CagE, TrbE, VirB component of type IV transporter system	2	Wbm0750	Wbm0797
IPR007504	Gar1 protein RNA-binding region	2	BMC03187	BMC12448
IPR007083	RNA polymerase Rpb1, domain 4	2	14920.m00428	Wbm0647
IPR010097	Malate dehydrogenase, NAD-dependent, eukaryotes and gamma proteobacteria	2	BMC12065	BMC07731
IPR012307	Xylose isomerase-type TIM barrel	2	15068.m00079	14632.m00150
IPR003117	cAMP-dependent protein kinase regulator, type II PKA R subunit	2	14972.m07119	14972.m07089
IPR001816	Translation elongation factor EFTs/EF1B	2	14992.m10944	Wbm0807
IPR001907	Peptidase S14, ClpP	2	Wbm0553	14981.m02456
IPR008146	Glutamine synthetase, catalytic region	2	Wbm0275	TC3415
IPR000270	Octicosapeptide/Phox/Bem1p	2	13708.m00043	14990.m07879
IPR008251	Chromo shadow	2	14979.m04567	14292.m00245
IPR009976	Exocyst complex component Sec10	2	14688.m00179	BMW00978
IPR006645	Transcription antitermination protein, NusG, N-terminal	2	Wbm0652	14446.m00021
IPR013050	DOMON	2	14972.m07718	12465.m00009
IPR003837	Glu-tRNAGln amidotransferase, C subunit	2	Wbm0102	14920.m00413
IPR003698	Lipoate synthase	2	Wbm0303	14696.m00211
IPR007080	RNA polymerase Rpb1, domain 1	2	14920.m00428	Wbm0647
IPR000551	Bacterial regulatory protein, MerR	2	13415.m00436	Wbm0660
IPR012961	DSH, C-terminal	2	14643.m00075	BMW00259
IPR004916	Ubiquinone biosynthesis protein COQ7	2	Wbm0584	14950.m01867
IPR001612	Caveolin	2	BMC02383	TC3363
IPR004108	Hydrogenase large subunit, C-terminal	2	TC3640	14735.m00109
IPR006138	NADH dehydrogenase (ubiquinone), 20 kDa subunit	2	TC3178	Wbm0242
IPR010218	NADH (or F420H2) dehydrogenase, subunit C	2	Wbm0243	TC3231
IPR003708	Bacterial protein export chaperone SecB	2	BE758486	Wbm0541
IPR005161	Ku70/Ku80, N-terminal alpha/beta	2	15158.m00055	14973.m02678
IPR001529	DNA-directed RNA polymerase, M/15 kDa subunit	2	14992.m11390	15060.m00011
IPR007239	Autophagy protein Apg5	2	TC3449	13088.m00012
IPR013315	Spectrin alpha chain	2	14971.m02844	14920.m00400
IPR001408	G-protein alpha subunit, group I	2	14967.m01550	14992.m11042
IPR008654	IWS1, C-terminal	2	WB-contig_1103	13970.m00032
IPR002606	Riboflavin kinase / FAD synthetase	2	13415.m00455	Wbm0416
IPR000744	NSF attachment protein	2	14992.m11332	14992.m11271
IPR002307	Tyrosyl-tRNA synthetase, class Ib	2	14972.m06966	Wbm0248
IPR003701	DNA repair exonuclease	2	BMC05108	AA074015
IPR001915	Peptidase M48, Ste24p	2	BMC06997	Wbm0311
IPR007356	Protein of unknown function DUF425	2	13372.m00042	13066.m00232
IPR010258	Conjugal transfer protein TrbG/VirB9/CagX	2	Wbm0591	Wbm0280
IPR001180	Citron-like	2	14501.m00035	14961.m04999
IPR002730	Ribonuclease P, Rpp29	2	BMC02647	WB-contig_1378
IPR008080	Parvalbumin	2	14992.m10951	14539.m00055
IPR005097	Saccharopine dehydrogenase	2	14992.m10960	BMC02093
IPR003256	Ribosomal protein L24	2	13736.m00398	Wbm0330
IPR013130	Ferric reductase-like transmembrane component, N-terminal	2	BMC02071	14979.m04647
IPR005574	RNA polymerase Rpb4	2	14739.m00026	TC3037
IPR007282	NOT2/NOT3/NOT5	2	BMC02001	12696.m00104
IPR009644	Fukutin-related	2	13466.m00200	13466.m00199
IPR012278	Mg-dependent DNase, TatD	2	BMC07412	Wbm0245
IPR000070	Pectinesterase, catalytic	2	AA841756	Wbm0125
IPR000697	EVH1	2	14945.m00263	14992.m10895
IPR004273	Dynein heavy chain	2	12828.m00020	WB-contig_1245
IPR011702	Glutamine amidotransferase superfamily	2	Wbm0443	Wbm0654
IPR006751	TAFII55 protein conserved region	2	N94657	BMC03976
IPR008278	4'-phosphopantetheinyl transferase	2	BMC12029	BMC05993
IPR001872	Peptidase A8, signal peptidase II	2	Wbm0417	14977.m05058
IPR009447	GWT1	2	14975.m04460	14975.m04461
IPR007019	Surfeit locus 6	2	WB-contig_1403	14219.m00026
IPR006968	Protein of unknown function DUF647	2	BMC05048	14690.m00149
IPR007699	SGS	2	14554.m00237	TC3436
IPR003409	MORN motif	2	14992.m10865	BMW00207
IPR004600	Transcription factor Tfb4	2	14979.m04404	WB-contig_356
IPR011562	Cofactor-independent phosphoglycerate mutase/phosphopentomutase	2	BMC08308	TC3097
IPR002296	N6 adenine-specific DNA methyltransferase, N12 class	2	BMC05949	12496.m00291
IPR009244	MED7	2	14697.m00098	TC3326
IPR006560	AWS	2	14971.m02833	13075.m00123
IPR009652	Protein of unknown function DUF1241	2	N43149	15503.m00023
IPR002691	LIM binding protein	2	BMW00511	14972.m07746
IPR004177	DDHD	2	14929.m00397	14975.m04501
IPR006640	Protein of unknown function SprT	2	14944.m00550	14715.m01237
IPR007235	Glycosyltransferase 28, C-terminal	2	Wbm0557	13620.m00249
IPR008657	Jumping translocation breakpoint	2	BMC01473	NP274662
IPR007726	SSXT	2	BMC11856	15260.m00043
IPR001567	Peptidase M3A and M3B, thimet/oligopeptidase F	2	13786.m00077	14972.m07886
IPR002938	Monooxygenase, FAD-binding	2	BMC02878	Wbm0064
IPR005845	Phosphoglucomutase/phosphomannomutase alpha/beta/alpha domain II	2	14364.m00212	Wbm0480
IPR011034	Formyl transferase, C-terminal-like	2	Wbm0254	Wbm0656
IPR002653	Zinc finger, A20-type	2	BMC06355	14950.m01801
IPR003082	Glutathione S-transferase, Pi class	2	BMC02401	TC2864
[truncated: 1,701 more rows]
[truncated: 206 more columns]
