# Supplementary material for: Transcriptomes and pathways associated with infectivity, survival and immunogenicity in Brugia malayi L3
Source: BMC Genomics. 2009 Jun 15;10:267. doi: 10.1186/1471-2164-10-267 (PMC2708187; doi:10.1186/1471-2164-10-267)
Supplement: Additional file 4 — Summary of KEGG analysis of BmV2array. The top match of pathway mapping for BmV2array sequences. [file 1471-2164-10-267-S4.xls]

## Sheet: Table S 4_ Summary of KEGG
Table S4. Summary of KEGG analysis of BmV2array elements
Pathway	Pathway ID	number of elements_mapped	number of KOs_mapped	element ID	KOs
1. Metabolism		1464	637
1.1 Carbohydrate Metabolism		438	134
Glycolysis / Gluconeogenesis	ko00010	94	25	14877.m00029 BMC06451 WB-contig_1150 WB-contig_1457 BMC05110 TC3388 BMC07964 14161.m00011 BMC00763 BMC00109 12420.m00166 14990.m07644 TC2929 BMC11749 Wbm0158 BMC01643 TC2820 BMC03124 13647.m00022 BMC00771 BMC11754 BMC08144 BMC03213 14974.m00826 Wbm0561 BMC12380 BMC04886 BMC02857 BMC00497 AW042023 BMC06695 14971.m02823 Wbm0097 BMW00838 Wbm0684 TC3160 BMC01032 TC2821 BMB_gene_8 WB-contig_1207 BMC00…	K01810 K01622 K01835 K00162 K00844 K02446 K00927 K00161 K00002 K00016 K00134 K01895 K00128 K00873 K00382 K01623 K00627 K03841 K01834 K00129 K00850 K01689 K01785 K00001 K01803
Citrate cycle (TCA cycle)	ko00020	63	22	Wbm0540 WB-contig_1179 BMC01320 13994.m00022 Wbm0395 BMC03444 BMC07731 BMC01132 BMC01980 Wbm0519 BMW00831 14982.m02274 BMC02689 14972.m07401 14971.m02845 14950.m01834 TC3384 BMC02677 BMC06225 14310.m00255 BMC05093 WB-contig_252 TC3579 AA841854 Wbm0448 Wbm0504 14794.m00099 Wbm0600 Wbm0244 BMC02854 BMC09915 BMW00238 14122.m00160 BMC12065 Wbm0561 14963.m01796 14963.m01795 14990.m07912 BMW01334 12498…	K00030 K00239 K01903 K01648 K00242 K00031 K01647 K00234 K00382 K00241 K00236 K00240 K01902 K00164 K01680 K01596 K00237 K01679 K00658 K01899 K00235 K00026
Pentose phosphate pathway	ko00030	45	17	14877.m00029 BMC06451 BMC01365 BMC08994 14990.m07644 14248.m00674 TC3008 BMC07934 BMC11749 Wbm0158 TC2971 TC2822 TC2820 TC2970 Wbm0236 Wbm0103 BMC00771 BMC06090 BMC06646 12949.m00009 TC3309 Wbm0686 15554.m00026 12583.m00112 13658.m00036 14682.m00038 BMC00497 TC3257 BMC06695 WB-contig_425 14992.m11378 Wbm0097 14992.m11377 BMC06394 BMB_gene_8 TC2821 14961.m05277 Wbm0664 13919.m00035 13432.m00245 12…	K00852 K01810 K01622 K00036 K01835 K02446 K00616 K01619 K01057 K00615 K00033 K01807 K00948 K01623 K03841 K01783 K00850
Pentose and glucuronate interconversions	ko00040	14	7	BMC07691 14961.m05005 14990.m07901 Wbm0236 14961.m05006 14990.m07648 12576.m00013 13658.m00036 14973.m02656 BMC09054 15111.m00030 BMC10521 BMC03136 BMC05181	K00012 K00065 K01195 K00011 K01783 K00963 K00699
Fructose and mannose metabolism	ko00051	52	16	14877.m00029 TC3795 BMC06451 14652.m00404 BMC11992 BMC03138 13282.m00268 BMC02768 BMC00109 12420.m00166 BMC03136 14916.m00480 BMC11749 Wbm0158 TC2822 TC2820 BMW00942 BMC00771 TC3660 14961.m05080 TC3202 14364.m00212 BMW01504 WB-contig_1596 WB-contig_242 14974.m00826 BMC05897 Wbm0408 14979.m04378 14364.m00213 14101.m00157 WB-contig_965 Wbm0480 BMC02857 12601.m00330 BMC00497 BMC06695 WB-contig_425 B…	K01711 K01622 K00844 K00754 K02446 K01112 K01840 K00011 K01623 K00100 K00966 K03841 K00008 K00850 K01809 K01803
Galactose metabolism	ko00052	20	9	14877.m00029 TC3795 14961.m05006 BMC03138 BMC01365 15304.m00117 BMC02768 12420.m00166 BMC03136 14245.m00082 14961.m05005 BMW00942 14973.m02656 14992.m11062 12616.m00133 WB-contig_1596 BMC05165 14979.m04432 14974.m00826 BMC07540	K01784 K00100 K01835 K00844 K00849 K00850 K01187 K00011 K00963
Ascorbate and aldarate metabolism	ko00053	10	3	TC3795 BMW00942 WB-contig_1150 14961.m05225 BMC03138 BMC01652 BMC02768 WB-contig_1596 14979.m04432 BMC00119	K00517 K00100 K00128
Starch and sucrose metabolism	ko00500	83	17	14979.m04656 14992.m11022 14982.m02257 BMC05830 BMC01302 15502.m00015 14991.m00037 14623.m00077 BMC08889 BMC09054 13951.m00034 12420.m00166 14990.m07644 14424.m00394 14768.m00182 BMC07691 BMC04281 BMC00309 14696.m00209 14990.m07648 12576.m00013 WB-contig_1275 WB-contig_400 14954.m01695 BMC08004 14813.m00044 14156.m00023 14931.m00313 14974.m00826 14967.m01548 13035.m00031 TC3261 14231.m00144 15020…	K01810 K01835 K00700 K00844 K00699 K01196 K00688 K01195 K01194 K01529 K00012 K01178 K00705 K01187 K00963 K01513 K00693
Aminosugars metabolism	ko00530	33	14	14652.m00404 14972.m07285 13282.m00268 14680.m00092 12420.m00166 14916.m00480 14972.m07302 14932.m00514 14717.m00156 Wbm0088 Wbm0740 14835.m00081 13694.m00009 14932.m00512 13110.m00009 BMC11515 14974.m00826 13269.m00308 BMW01525 BMC02492 14968.m01454 BMC00298 13906.m00034 TC3407 Wbm0223 BMC00010 TC3676 BMC06959 14992.m11403 14717.m00157 Wbm0778 14174.m00063 TC3605	K01207 K00326 K00844 K04042 K00621 K01112 K00820 K01238 K00075 K00884 K00790 K01836 K00972 K01183
Nucleotide sugars metabolism	ko00520	24	7	TC3795 14961.m05307 BMC04304 14961.m05006 BMC03138 15304.m00117 BMC02768 14680.m00092 13906.m00034 14990.m08066 14961.m05005 BMC02717 BMW00942 14961.m05018 BMC06959 14717.m00156 14990.m07648 14835.m00081 14717.m00157 14973.m02656 13694.m00009 WB-contig_1596 13110.m00009 14979.m04432	K01784 K01238 K00100 K00012 K01710 K00963 K01790
Pyruvate metabolism	ko00620	65	19	WB-contig_1150 BMC05110 TC3388 14161.m00011 BMC07731 14972.m07714 BMC03124 BMC01916 13647.m00022 BMC05093 BMC08144 BMC03213 BMW00238 BMC04971 BMC12065 Wbm0561 BMC06133 14378.m00177 14981.m02428 Wbm0209 14282.m00442 BMC11994 BMC05499 14971.m02823 BMW00838 TC3213 14282.m00441 BMC06594 14977.m04994 BMC00693 14971.m02819 Wbm0207 WB-contig_1020 BMC01769 BMC01320 14262.m00041 BMC05944 TC3206 BMC03136 1…	K01006 K00162 K00161 K00029 K00016 K01895 K00626 K00128 K00011 K00873 K00382 K01759 K00627 K01961 K01596 K01595 K01067 K00026 K01069
Glyoxylate and dicarboxylate metabolism	ko00630	14	7	Wbm0114 Wbm0540 15068.m00079 BMC05093 BMW01334 BMC07731 Wbm0073 BMW00831 Wbm0244 Wbm0735 14424.m00383 BMC11994 BMC12065 TC3384	K01450 K01816 K00288 K01647 K01680 K01491 K00026
Propanoate metabolism	ko00640	28	15	Wbm0455 WB-contig_1317 WB-contig_1150 14934.m00277 TC3388 BMC03444 12498.m00044 14887.m00035 BMC01652 Wbm0519 WB-contig_1469 Wbm0668 BMC05328 14972.m07714 12498.m00043 BMC03124 BMC11868 Wbm0588 14546.m00094 14600.m00099 BMC01827 BMC02451 14977.m04994 Wbm0520 TC3369 TC3543 15076.m00118 14992.m10997	K01578 K01902 K01692 K00249 K01913 K01903 K01961 K01965 K00823 K00016 K01895 K00626 K00128 K01899 K01966
Butanoate metabolism	ko00650	51	19	Wbm0207 TC3795 WB-contig_1150 14262.m00041 BMC03138 BMC05110 14961.m05237 14161.m00011 BMC02768 BMC00580 14977.m05029 13415.m00451 BMC12488 BMC05873 14363.m00051 BMW00942 14992.m11201 BMC08144 Wbm0448 Wbm0600 WB-contig_1596 WB-contig_1351 BMC05217 14773.m00936 14992.m10997 13247.m00711 BMC11348 14677.m00165 14887.m00035 BMC01652 14157.m00017 14775.m00062 Wbm0486 WB-contig_1469 TC3471 14094.m00130…	K00139 K01641 K00162 K00239 K00823 K00161 K00242 K00022 K00626 K00128 K00241 K00100 K01066 K00240 K01580 K00109 K01692 K01652 K00680
C5-Branched dibasic acid metabolism	ko00660	5	3	Wbm0519 Wbm0520 12498.m00043 12498.m00044 BMC05217	K01902 K01903 K01652
Inositol metabolism	ko00031	5	1	TC3160 BMC00109 BMC11888 Wbm0408 BMC02857	K01803
Inositol phosphate metabolism	ko00562	54	10	14239.m00346 15499.m00010 BMC08315 14946.m00525 14992.m11140 14084.m00022 BMC00620 BMC00668 14992.m11358 BMC00427 14975.m04378 14979.m04525 14980.m02692 Wbm0128 BMC02466 14956.m00522 13514.m00065 BMC00257 14975.m04399 14961.m05076 TC3116 13785.m00208 BMC06383 BMC11321 14972.m07093 14409.m00254 BMC08381 14961.m05166 14980.m02693 14975.m04377 12649.m00087 BMC06548 14992.m11081 12595.m00015 BMC01041…	K01099 K01092 K05858 K00914 K00888 K00889 K00924 K05857 K00922 K01116
1.2 Energy Metabolism		431	176
Oxidative phosphorylation	ko00190	240	92	BMC11037 TC3138 BMC07294 TC2974 Wbm0242 13497.m00179 15295.m00028 BMC08269 13825.m00094 TC3178 BMW00487 BMC11474 15404.m00032 TC2803 14974.m00848 TC3105 BMC07652 14950.m01834 WB-contig_1005 TC2805 BMC11047 14538.m00472 Wbm0406 BMC05255 BMC00097 BMC11624 WB-contig_1567 Wbm0600 WB-contig_1662 TC3468 14944.m00552 BMC12111 Wbm0306 BMC12392 BMC04289 Wbm0237 BMC05791 BMC12170 TC3025 14250.m00297 BMC063…	K00425 K03522 K00417 K03965 K00239 K00341 K03959 K02257 K00242 K03961 K00335 K03968 K02259 K03883 K00334 K00340 K02258 K02256 K00418 K03954 K02276 K00410 K02261 K00333 K03966 K03964 K00412 K03946 K03879 K03521 K03935 K03934 K02263 K03880 K00411 K02275 K00403 K03940 K00338 K02267 K00342 K02301 K01535 K03882 K00234 K02266 K00236 K00337 K03937 K02274 K03955 K02260 K03941 K00237 K00332 K00415 K03939 …
ATP synthesis	ko00193	55	30	BMC03170 BMC12450 BMC06799 BMC01922 BMC03801 Wbm0460 TC3127 14990.m07764 BMC11517 13801.m00221 WB-contig_1161 14982.m02237 Wbm0705 14954.m01735 Wbm0457 TC3733 BMC05834 14980.m02712 14979.m04381 BMC06838 14015.m00088 14972.m07004 Wbm0458 Wbm0314 14980.m02814 14318.m00072 14972.m07521 BMC07389 14977.m04871 BMC07869 14972.m07478 BMC06765 WB-contig_1613 14981.m02457 BMC07979 H31019 Wbm0688 Wbm0689 TC…	K02147 K02110 K02128 K02140 K02154 K02148 K02150 K02111 K02108 K02138 K02145 K03662 K02153 K02130 K02133 K02151 K02155 K02134 K02114 K02137 K02115 K02127 K02132 K03661 K02149 K02136 K02146 K02113 K02112 K02109
Photosynthesis	ko00195	0	0
Carbon fixation	ko00710	59	16	WB-contig_1020 BMC06451 WB-contig_1457 BMC07964 BMC07731 BMC00763 BMC00109 TC3008 BMC07934 TC2929 BMC11749 Wbm0158 TC2971 TC2822 TC3384 TC2820 13362.m00015 BMC01916 TC2970 Wbm0236 BMC05093 BMC00771 BMC06090 BMC09107 BMC03213 Wbm0244 15554.m00026 BMC04971 BMC12065 Wbm0408 BMC06133 TC3237 13658.m00036 BMC02857 14868.m00080 BMC00497 Wbm0209 Wbm0674 BMC06695 BMC11994 BMC05499 WB-contig_425 14971.m028…	K00813 K01006 K01622 K02446 K00927 K00029 K00615 K01807 K01623 K00873 K03841 K01783 K01595 K01803 K00026 K00812
Reductive carboxylate cycle (CO2 fixation)	ko00720	28	13	Wbm0540 14990.m07912 12498.m00044 BMW01334 BMC07731 Wbm0486 Wbm0519 BMW00831 14982.m02274 BMC11994 14790.m00015 BMC02689 12498.m00043 TC3384 BMC03124 BMC05093 Wbm0367 TC3579 Wbm0520 Wbm0448 Wbm0504 Wbm0600 Wbm0244 Wbm0485 TC3543 BMC07077 14335.m00009 BMC12065	K00241 K00240 K01902 K00239 K01903 K01680 K01679 K01648 K00242 K00031 K01895 K01595 K00026
Methane metabolism	ko00680	12	4	BMC03793 BMC02641 13259.m00011 14968.m01486 BMC00565 BMC07492 14992.m10847 Wbm0005 12998.m00018 14979.m04519 14992.m11274 TC2754	K00297 K00430 K00121 K00600
Nitrogen metabolism	ko00910	29	18	14248.m00681 Wbm0275 13370.m00110 12446.m00077 14972.m07011 Wbm0634 Wbm0014 BMC02592 BMC02210 14938.m00337 13138.m00180 TC3000 14015.m00093 TC3053 Wbm0286 WB-contig_1629 BMC11411 14990.m07797 14972.m07899 14972.m07898 Wbm0578 13367.m00047 TC3415 BMC11857 Wbm0756 Wbm0493 Wbm0619 BMC02458 WB-contig_1277	K04488 K01725 K00265 K02198 K01758 K02193 K02197 K00261 K02195 K02194 K08345 K00266 K01760 K01915 K00264 K00605 K01425 K01672
Sulfur metabolism	ko00920	3	4	BMC01720 Wbm0493 BMC11569	K01760 K01082 K00860 K00958
ATPases		18	7	BMC08534 BMC05117 14710.m00261 12496.m00293 14326.m00035 13078.m00033 WB-contig_1296 BMC05487 BMC03968 14710.m00262 14975.m04510 BMC06835 13908.m00049 WB-contig_297 BMC08443 BMC06636 BMC04038 BMC05214	K01537 K05853 K05850 K01539 K01533 K01538 K01535
Pyruvate/Oxoglutarate oxidoreductases		0	0
1.3 Lipid Metabolism		157	85
Fatty acid biosynthesis	ko00061	16	17	BMC01960 Wbm0402 Wbm0470 Wbm0052 BMC05980 Wbm0739 Wbm0615 Wbm0753 Wbm0310 14967.m01561 14971.m02860 Wbm0738 Wbm0614 14972.m07714 14967.m01560 14992.m10947	K00645 K00648 K01717 K00647 K00646 K02372 K02371 K00644 K02078 K00208 K00665 K01071 K00059 K01946 K01961 K00209 K03621
Fatty acid elongation in mitochondria	ko00062	15	3	13247.m00711 13247.m00712 BMC11348 WB-contig_1116 14590.m00334 BMC00580 BMC08940 WB-contig_1469 BMC05146 14094.m00130 WB-contig_1477 14992.m11094 TC3741 14702.m00393 14992.m10997	K01074 K00022 K07509
Fatty acid metabolism	ko00071	32	13	WB-contig_1150 14792.m00025 BMC00580 WB-contig_1477 14528.m00116 14992.m11274 TC3583 13276.m00052 14982.m02256 14992.m10997 13247.m00711 WB-contig_1317 BMC11348 BMC05798 BMC01652 14697.m00099 14094.m00130 WB-contig_1469 BMC05328 14702.m00393 13247.m00712 BMC00565 WB-contig_1116 14600.m00099 BMC01918 14546.m00094 14590.m00334 14310.m00253 BMC05146 BMC04165 TC3369 BMC07777	K01897 K00493 K01692 K00249 K00632 K01825 K00022 K00232 K07509 K00626 K00128 K00001 K00636
Synthesis and degradation of ketone bodies	ko00072	2	2	14600.m00099 BMC05873	K01641 K00626
Biosynthesis of steroids	ko00100	13	13	Wbm0782 15181.m00019 13317.m00181 WB-contig_1392 Wbm0179 13137.m00025 Wbm0046 BMC02353 Wbm0173 15119.m00055 14975.m04530 Wbm0737 Wbm0409	K01597 K01823 K03526 K00991 K01770 K03527 K00099 K00021 K00795 K00804 K00787 K00919 K00938
Bile acid biosynthesis	ko00120	17	8	13258.m00170 TC3795 WB-contig_1150 14702.m00394 BMC03138 BMC01652 BMC02768 WB-contig_1477 14992.m11274 BMW00942 BMC00565 WB-contig_1116 TC3583 BMC05146 BMC05296 WB-contig_1596 14979.m04432	K01052 K00100 K00250 K00632 K00257 K07509 K00128 K00001
C21-Steroid hormone metabolism	ko00140	0	0
Androgen and estrogen metabolism	ko00150	9	3	13258.m00170 BMC07691 12787.m00384 Wbm0436 15214.m00026 14206.m00119 14980.m02713 Wbm0791 14775.m00064	K00599 K00250 K00699
Glycerolipid metabolism	ko00561	29	11	Wbm0733 14979.m04378 13183.m00075 BMC04886 WB-contig_1150 13046.m00067 14353.m00160 BMC01652 WB-contig_965 12601.m00330 14972.m07766 13458.m00086 BMC03136 14975.m04421 14992.m11186 14992.m11274 BMC01310 13278.m00101 BMC00565 BMC09779 BMW00035 14961.m05080 TC3172 BMC05296 BMW01504 BMC05994 14955.m00254 WB-contig_1261 BMC03476	K00655 K00901 K00864 K00635 K00754 K00002 K00863 K00128 K00001 K00011 K01046
Glycerophospholipid metabolism	ko00564	54	24	14990.m07924 12612.m00256 TC3795 13046.m00067 14907.m00565 BMC03138 14961.m05237 14972.m07090 Wbm0425 BMC02768 13282.m00277 BMW01614 14975.m04421 14977.m05029 14992.m10854 13415.m00451 BMW00456 13401.m00093 14979.m04633 BMW00942 WB-contig_516 Wbm0597 WB-contig_1596 BMC05994 14955.m00254 AA088159 14990.m07787 WB-contig_1261 Wbm0733 BMC08685 13183.m00075 14051.m00086 BMW00408 12612.m00253 14961.m04…	K01126 K01613 K00968 K01049 K06128 K01062 K00967 K00981 K00998 K01048 K00057 K01047 K00655 K00100 K00894 K00006 K00999 K00901 K00995 K00650 K00803 K01115 K00866 K00680
Arachidonic acid metabolism	ko00590	13	5	14979.m04387 14051.m00086 BMC02584 14765.m00800 BMC02553 BMC00413 WB-contig_218 AA570858 BMC12436 14952.m01377 BMB_gene_4 BMC09269 14954.m01597	K00432 K00681 K00079 K01254 K01047
Linoleic acid metabolism	ko00591	8	2	TC3795 BMW00942 14051.m00086 WB-contig_1596 BMC03138 BMC02768 14979.m04432 14954.m01597	K00100 K01047
1.4 Nucleotide Metabolism		170	72
Purine metabolism	ko00230	123	48	14977.m05096 14246.m00079 BMW00571 14961.m04975 BMC01497 BMC01684 14961.m05096 14372.m00203 BMC02443 15037.m00040 14232.m00262 AA547843 Wbm0103 14923.m00293 14962.m00669 BMW00144 BMC10462 14972.m06974 BMC03213 BMW00267 BMC01388 Wbm0580 BMC00831 TC3635 BMC04020 14114.m00019 Wbm0465 TC3732 14981.m02435 BMW00281 14972.m07194 Wbm0273 14469.m00105 14971.m02823 BMW00838 14961.m05363 Wbm0019 TC3190 TC28…	K01939 K01952 K00764 K00860 K01120 K00939 K01553 K01923 K00873 K01139 K01515 K00526 K03783 K01951 K01490 K01769 K08046 K01488 K00601 K01588 K01509 K00087 K01519 K00962 K01492 K00088 K01511 K01756 K01081 K02335 K00940 K00856 K00760 K00948 K00525 K01933 K01768 K01945 K00958 K01589 K00364 K01510 K00759 K00892 K01129 K01513 K00602 K00942
Pyrimidine metabolism	ko00240	67	34	BMC11881 14355.m00216 14653.m00285 14652.m00413 TC2976 14961.m05096 Wbm0787 14719.m00184 AA547843 14962.m00669 Wbm0428 Wbm0169 BMB_gene_21 TC3635 Wbm0206 14719.m00185 15392.m00022 14972.m07194 Wbm0385 BMC06578 Wbm0019 TC2880 Wbm0717 14990.m08131 BMC04376 14731.m01004 Wbm0790 BMC00047 14990.m07732 Wbm0446 14961.m05340 BMC03011 Wbm0695 TC3679 13555.m00076 Wbm0267 14062.m00073 Wbm0654 BMC00129 14972…	K06173 K01955 K00384 K00945 K01591 K01718 K00609 K01494 K00526 K00762 K03783 K01519 K03465 K00962 K06179 K01511 K01081 K00940 K02335 K00761 K01465 K00525 K01937 K01489 K00943 K01520 K00876 K01493 K00757 K01510 K00560 K00226 K01956 K06177
1.5 Amino Acid Metabolism		320	136
Glutamate metabolism	ko00251	45	24	14977.m05096 14624.m00019 BMW00482 14200.m00063 TC3485 Wbm0654 12950.m00042 Wbm0453 14972.m07302 14975.m04438 TC3227 13480.m00172 14363.m00051 Wbm0255 14015.m00093 TC3053 Wbm0556 14972.m07898 Wbm0512 Wbm0721 14717.m00160 14248.m00681 Wbm0275 BMC02492 14887.m00035 13930.m00128 14968.m01454 BMC02592 Wbm0223 14680.m00093 Wbm0445 BMC06335 Wbm0002 Wbm0443 WB-contig_1629 Wbm0539 12787.m00386 14972.m078…	K00813 K00139 K00764 K01955 K01919 K01886 K00265 K00823 K00294 K00884 K01920 K00261 K00266 K00383 K01580 K01915 K01951 K00621 K00264 K01425 K00820 K01885 K01956 K00812
Alanine and aspartate metabolism	ko00252	29	10	Wbm0361 BMC00697 BMC01052 BMC01161 15062.m00043 TC3491 14887.m00035 14974.m00831 15317.m00027 14835.m00083 WB-contig_300 BMW00248 Wbm0273 Wbm0385 TC3209 14363.m00051 14992.m10913 BMC06335 Wbm0002 Wbm0012 Wbm0503 WB-contig_1299 BMC01461 15080.m00107 BMW00043 TC3398 WB-contig_265 BMC06079 13501.m00076	K00813 K01939 K01876 K01580 K01893 K01756 K00823 K01872 K00609 K00812
Glycine, serine and threonine metabolism	ko00260	42	22	TC3795 14961.m05084 Wbm0371 TC3687 BMC02641 BMC03138 Wbm0425 BMC02768 BMC06641 AA842209 14972.m07401 13138.m00180 15475.m00008 14656.m00224 Wbm0133 BMW00942 12583.m00116 Wbm0464 Wbm0042 14794.m00099 BMC05306 WB-contig_1596 14973.m02654 Wbm0441 Wbm0005 AA088159 14979.m04519 Wbm0561 BMC04356 BMW00408 12446.m00077 BMC02499 14712.m00231 Wbm0559 TC3000 14961.m05083 Wbm0472 14992.m11382 Wbm0370 Wbm0426…	K01878 K01754 K01875 K01613 K01877 K00058 K00643 K01697 K01758 K00998 K00133 K00060 K00382 K00100 K00108 K01868 K00928 K00639 K00600 K00605 K01879 K00866
Methionine metabolism	ko00271	21	9	Wbm0114 14961.m05084 Wbm0699 BMC05579 BMC00074 14990.m07753 13138.m00180 13460.m00195 TC3000 14961.m05083 BMC01345 14972.m07850 WB-contig_1097 BMC02764 BMC07408 BMC07696 15158.m00054 Wbm0493 Wbm0196 BMC07010 Wbm0656	K01760 K00604 K01251 K01697 K01758 K01450 K00789 K01874 K00547
Cysteine metabolism	ko00272	15	8	TC3000 BMC06335 BMC11868 Wbm0002 TC3388 BMC01827 Wbm0680 BMC02451 14940.m00173 14977.m04994 13247.m00714 Wbm0493 BMC05055 Wbm0182 13138.m00180	K01760 K00813 K01025 K00271 K01883 K01758 K00016 K00812
Valine, leucine and isoleucine degradation	ko00280	35	14	Wbm0455 WB-contig_1150 14961.m05237 BMC00580 WB-contig_1477 14977.m05029 13415.m00451 BMC05873 15402.m00008 Wbm0588 TC3583 BMW01463 14992.m10997 13247.m00711 WB-contig_1317 BMC11348 BMC01652 14157.m00017 14775.m00062 WB-contig_1469 14094.m00130 BMC05328 14702.m00393 BMC03018 13247.m00712 WB-contig_1116 14600.m00099 14546.m00094 14590.m00334 14946.m00544 BMC05146 TC3369 14971.m02844 12805.m00027 1…	K00165 K00166 K01641 K01692 K00249 K01965 K00632 K00826 K00022 K07509 K00626 K00128 K00680 K01966
Valine, leucine and isoleucine biosynthesis	ko00290	22	7	Wbm0207 14990.m08120 14749.m00216 14262.m00041 BMC05110 14161.m00011 TC3471 AA433436 BMC12488 BMC07627 14990.m07973 Wbm0363 Wbm0605 BMC08144 Wbm0786 BMC07686 14992.m10930 WB-contig_1351 14972.m07147 14773.m00936 BMC05217 Wbm0666	K00826 K01870 K00162 K01873 K01869 K01652 K00161
Lysine biosynthesis	ko00300	12	12	Wbm0449 14603.m00272 Wbm0799 Wbm0042 Wbm0492 Wbm0238 Wbm0177 Wbm0568 Wbm0441 Wbm0518 14246.m00080 Wbm0210	K01714 K00142 K01929 K00928 K01778 K01928 K01439 K00215 K00133 K01871 K04566 K00674
Lysine degradation	ko00310	55	14	TC3795 Wbm0395 WB-contig_1150 TC3234 BMC02641 BMC03138 14961.m05237 BMC02768 BMC00580 BMC01132 BMC01980 14977.m05029 13282.m00271 13415.m00451 WB-contig_1059 BMW00942 AA841854 BMC08904 BMC10217 WB-contig_1596 Wbm0005 13282.m00270 14992.m10997 14979.m04519 14395.m00013 14963.m01796 BMC05430 BMC06047 13247.m00711 14963.m01795 BMC11348 14928.m00207 BMC01652 BMC01514 14157.m00017 14775.m00062 Wbm0108…	K00473 K00100 K00142 K01692 K00164 K00149 K00600 K00022 K01423 K00658 K00626 K00128 K00680 K05302
Arginine and proline metabolism	ko00330	40	18	WB-contig_1575 14975.m04345 BMW00482 WB-contig_1150 TC3253 14200.m00063 12950.m00042 14979.m04608 15080.m00105 14979.m04609 14990.m07652 14015.m00093 TC3053 BMC02830 14972.m07300 BMC02599 BMC02063 Wbm0077 BMC02617 WB-contig_1281 14972.m07101 BMC07855 BMC01652 BMC11409 BMC02592 14857.m00326 TC3279 BMC03751 TC3528 BMC06335 Wbm0002 Wbm0539 BMC07062 BMC05946 Wbm0205 15395.m00011 13367.m00047 BMC03244…	K00813 K00139 K00819 K01887 K00318 K00286 K00934 K01476 K00294 K00128 K00261 K01581 K01611 K00472 K00137 K01881 K00812 K00797
Histidine metabolism	ko00340	23	6	Wbm0412 WB-contig_1150 14712.m00223 15214.m00026 14961.m05237 BMC01652 BMC03088 14157.m00017 14775.m00062 14593.m00153 14206.m00119 14977.m05029 BMC03018 14980.m02713 13415.m00451 12787.m00384 Wbm0436 Wbm0791 14775.m00064 14946.m00544 WB-contig_429 12805.m00027 14971.m02844	K00129 K01593 K00599 K00128 K00680 K01892
Tyrosine metabolism	ko00350	33	12	14712.m00223 15214.m00026 14961.m05237 BMC03088 14157.m00017 14775.m00062 BMC12254 14206.m00119 14977.m05029 BMC03018 14980.m02713 13415.m00451 14992.m11274 BMC00238 BMC06335 BMW01494 12787.m00384 Wbm0002 14981.m02410 Wbm0436 BMC00565 Wbm0791 14775.m00064 14946.m00544 BMC12253 14954.m01668 WB-contig_429 12805.m00027 14971.m02844 BMC10287 14961.m04973 14968.m01490 TC2901	K00813 K00457 K01828 K01593 K00599 K00501 K00129 K07253 K00680 K00001 K00815 K00812
Phenylalanine metabolism	ko00360	27	9	BMC03793 14712.m00223 14961.m05237 BMC07492 BMC03088 14157.m00017 14775.m00062 14992.m10847 BMC12254 14977.m05029 BMC03018 13415.m00451 TC2754 BMC00238 BMC06335 Wbm0002 13259.m00011 14946.m00544 BMC12253 WB-contig_429 14954.m01668 12805.m00027 14971.m02844 BMC10287 12998.m00018 14961.m04973 TC2901	K00813 K00457 K01593 K00430 K00129 K07253 K00680 K00815 K00812
Tryptophan metabolism	ko00380	42	14	Wbm0395 WB-contig_1150 14712.m00223 15214.m00026 BMC00580 BMC01132 BMC01980 14980.m02709 BMC05171 14634.m00533 AA841854 Wbm0791 14775.m00064 BMC01620 BMC05955 14992.m10997 13247.m00711 BMC11348 BMC05798 BMC01652 WB-contig_1469 14094.m00130 BMC06491 14702.m00393 14206.m00119 12605.m00011 14980.m02713 15286.m00010 14972.m07623 13247.m00712 12787.m00384 Wbm0534 Wbm0436 14600.m00099 14590.m00334 WB-c…	K00502 K01593 K00599 K00493 K01692 K00164 K00022 K00816 K00626 K00463 K01932 K00128 K01556 K01867
Phenylalanine, tyrosine and tryptophan biosynthesis	ko00400	19	7	BMC12380 BMC09465 BMC06123 14992.m10931 AW042023 Wbm0087 14237.m00397 BMC01643 Wbm0119 TC2871 BMC01032 BMC06335 Wbm0002 Wbm0461 Wbm0248 BMC00081 BMW00087 BMC11583 14954.m01668	K00813 K01889 K01866 K01689 K00815 K01890 K00812
Urea cycle and metabolism of amino groups	ko00220	13	9	TC3382 TC3053 14015.m00093 WB-contig_1281 Wbm0356 14972.m07300 BMC05946 15395.m00011 BMC02592 13367.m00047 BMC03751 Wbm0129 BMC06634	K00819 K01581 K00930 K00286 K00261 K01436 K01476 K00797 K00818
1.6 Metabolism of Other Amino Acids		88	37
beta-Alanine metabolism	ko00410	15	8	14363.m00051 WB-contig_1317 WB-contig_1150 14546.m00094 14887.m00035 BMC01652 WB-contig_1469 15080.m00107 Wbm0668 BMC05328 TC3369 BMC03751 15076.m00118 14992.m10997 13501.m00076	K01578 K01580 K01692 K00249 K00823 K00137 K00128 K00797
Taurine and hypotaurine metabolism	ko00430	7	2	14363.m00051 15080.m00107 WB-contig_218 14765.m00800 BMC02553 13501.m00076 BMC09269	K00681 K01580
Aminophosphonate metabolism	ko00440	10	4	12787.m00384 Wbm0436 15214.m00026 14209.m00043 Wbm0791 12612.m00253 14775.m00064 14206.m00119 14980.m02713 14961.m05010	K00967 K00599 K00968 K01005
Selenoamino acid metabolism	ko00450	34	12	14961.m05084 14972.m07155 15214.m00026 14765.m00800 BMC01488 14990.m07753 13138.m00180 BMC01345 BMC04070 Wbm0791 14775.m00064 BMC02764 WB-contig_218 15158.m00054 Wbm0493 BMC01558 Wbm0699 BMC00074 BMC05579 14206.m00119 14980.m02713 13460.m00195 BMC09269 TC3000 12787.m00384 14961.m05083 Wbm0436 WB-contig_1097 BMC11569 BMC02553 BMC07696 BMC07010 Wbm0196 WB-contig_1267	K01760 K00599 K00860 K00958 K01763 K01251 K01697 K01758 K00681 K00789 K01008 K01874
Cyanoamino acid metabolism	ko00460	7	2	WB-contig_218 BMC02641 Wbm0005 14765.m00800 14979.m04519 BMC02553 BMC09269	K00681 K00600
D-Glutamine and D-glutamate metabolism	ko00471	7	4	TC3053 14015.m00093 14248.m00681 13367.m00047 BMC02592 Wbm0118 Wbm0508	K01425 K01924 K00261 K01925
D-Arginine and D-ornithine metabolism	ko00472	0	0
D-Alanine metabolism	ko00473	1	1	Wbm0570	K01921
Glutathione metabolism	ko00480	29	9	14992.m11111 14990.m07912 BMC02584 WB-contig_980 14765.m00800 TC2865 AA570858 TC3485 BMC02689 14975.m04438 TC3227 13480.m00172 BMC09269 Wbm0556 Wbm0367 BMC02401 BMC04004 BMC02553 Wbm0435 BMC02465 WB-contig_218 BMC12436 14952.m01377 BMB_gene_4 TC2864 14972.m07042 BMC00767 Wbm0721 13138.m00176	K01256 K00036 K00031 K00432 K00799 K00681 K00383 K01920 K01919
1.7 Glycan Biosynthesis and Metabolism		158	84
N-Glycan biosynthesis	ko00510	47	23	BMC06106 14946.m00537 13620.m00249 BMC10571 14992.m10929 14992.m10885 14330.m00200 BMC00567 BMC11824 13480.m00173 14972.m07759 14562.m00127 14961.m05080 14961.m05141 BMC04013 BMC03227 15553.m00008 BMW01504 TC3688 14977.m05106 TC3578 14979.m04378 BMC01567 14954.m01713 14330.m00201 13414.m00091 12568.m00015 14615.m00139 WB-contig_965 BMW00596 12601.m00330 BMC01659 BMC03060 BMC08837 12698.m00333 149…	K03842 K03847 K00721 K00754 K00726 K03848 K01230 K00717 K00738 K00729 K00730 K01231 K03849 K03850 K00736 K03845 K00810 K03846 K03843 K01228 K00744 K01001 K07432
High-mannose type N-glycan biosynthesis	ko00513	9	2	BMC00567 14979.m04378 13278.m00101 WB-contig_965 12601.m00330 14961.m05080 BMC03060 BMC08435 BMW01504	K01230 K00754
N-Glycan degradation	ko00511	13	7	12803.m00025 BMC06770 14972.m07146 WB-contig_1192 14303.m00141 WB-contig_1463 BMC03146 14628.m00175 WB-contig_1080 14954.m01572 BMC02543 14174.m00063 BMC09276	K01186 K01207 K01227 K01191 K01206 K01444 K01192
O-Glycan biosynthesis	ko00512	15	2	14979.m04378 14696.m00220 15358.m00010 13278.m00101 14982.m02226 WB-contig_965 BMC05990 14992.m11026 12601.m00330 14961.m05080 BMW01504 BMW01296 12744.m00071 14972.m07561 BMC06783	K00754 K00710
Chondroitin sulfate biosynthesis	ko00532	2	2	14975.m04462 14975.m04532	K00735 K00734
Heparan sulfate biosynthesis	ko00534	10	7	14353.m00159 14828.m00010 13548.m00010 14109.m00018 12765.m00011 14208.m00915 14930.m00330 14975.m04407 13681.m00010 14900.m00207	K08103 K02367 K02366 K02370 K02513 K08104 K01793
Keratan sulfate biosynthesis	ko00533	1	1	14615.m00139	K00717
Glycosaminoglycan degradation	ko00531	5	3	BMC09054 BMC09474 15111.m00030 12576.m00013 14174.m00063	K01207 K01195 K01197
Lipopolysaccharide biosynthesis	ko00540	0	0
Peptidoglycan biosynthesis	ko00550	10	9	Wbm0275 Wbm0118 Wbm0557 Wbm0075 Wbm0643 Wbm0570 Wbm0492 Wbm0508 Wbm0238 TC3415	K01000 K01924 K02563 K01915 K01929 K01925 K01928 K01921 K05515
Glycosylphosphatidylinositol(GPI)-anchor biosynthesis	ko00563	13	11	14230.m00220 13045.m00046 BMC00983 13586.m00153 12932.m00089 TC3268 13317.m00176 BMC00469 13644.m00281 14972.m07239 14990.m07809 14981.m02390 14961.m04924	K05286 K05284 K03859 K05292 K05294 K03434 K05285 K03861 K05290 K05310 K03857
Glycosphingolipid metabolism	ko00600	29	11	WB-contig_1573 14979.m04378 15135.m00171 14209.m00043 WB-contig_965 12601.m00330 12621.m00167 14386.m00053 15170.m00044 WB-contig_1080 14972.m07538 14977.m05057 14525.m00164 13278.m00101 BMC08949 BMW00717 TC3665 14956.m00509 BMC05884 12545.m00008 WB-contig_1326 BMC02444 14961.m05080 BMC03130 BMW01504 14972.m07269 14961.m04961 14979.m04429 14761.m00195	K01201 K01634 K01117 K00754 K01186 K04714 K04715 K00654 K04712 K01005 K00720
Ganglioside biosynthesis	ko00604	10	4	14979.m04378 13278.m00101 BMC06820 BMW00056 Wbm0079 WB-contig_965 12601.m00330 14961.m05080 14981.m02439 BMW01504	K00785 K03372 K03370 K00754
Globoside metabolism	ko00603	10	5	14979.m04378 13278.m00101 Wbm0079 WB-contig_965 12601.m00330 14961.m05080 14992.m11402 BMW01504 12506.m00097 14174.m00063	K01207 K03663 K00785 K00718 K00754
Proteoglycans		21	7	WB-contig_1109 TC3302 TC2885 14973.m02672 BMC12051 14977.m04908 BMC06872 TC3692 14977.m04910 12495.m00012 15377.m00007 BMC06067 15015.m00016 14296.m00063 14793.m00027 BMC02037 15205.m00008 BMC01093 TC3131 12580.m00012 TC2767	K06505 K06823 K08131 K06669 K08133 K06254 K08132
Blood group glycolipid biosynthesis - lactoseries	ko00601	1	1	12506.m00097	K00718
Blood group glycolipid biosynthesis - neo-lactoseries	ko00602	10	5	14979.m04378 13278.m00101 Wbm0079 WB-contig_965 12601.m00330 14961.m05080 14992.m11402 BMW01504 14992.m10950 12506.m00097	K03663 K00785 K07971 K00718 K00754
1.8 Biosynthesis of Polyketides and Nonribosomal Peptides		9	2
Biosynthesis of ansamycins	ko01051	6	1	TC2970 TC3008 BMC06090 Wbm0664 BMC07934 TC2971	K00615
Biosynthesis of type II polyketide backbone	ko01056	0	0
Biosynthesis of type II polyketide products	ko01057	0	0
Polyketide sugar unit biosynthesis	ko00523	3	1	14961.m05307 14990.m08066 BMC04304	K01710
Biosynthesis of siderophore group nonribosomal peptides	ko01053	0	0
Biosynthesis of vancomycin group antibiotics	ko01055	3	1	14961.m05307 14990.m08066 BMC04304	K01710
1.9 Metabolism of Cofactors and Vitamins		203	86
Thiamine metabolism	ko00730	4	2	14652.m00404 14916.m00480 13282.m00268 14977.m04967	K00949 K01112
Riboflavin metabolism	ko00740	24	11	14652.m00404 Wbm0312 Wbm0083 14950.m01852 Wbm0026 13282.m00268 BMC08365 BMC08960 14961.m04950 Wbm0189 BMC04935 Wbm0278 12918.m00019 14916.m00480 Wbm0549 BMC10181 TC3474 14977.m04974 14990.m07866 14728.m00018 13415.m00455 13261.m00257 Wbm0416 14972.m07243	K00082 K00794 K01078 K01497 K00793 K01498 K01112 K00861 K03787 K00953 K01513
Vitamin B6 metabolism	ko00750	7	3	13346.m00180 14652.m00404 14916.m00480 BMC02241 14824.m00120 13282.m00268 TC3180	K01112 K00275 K00868
Nicotinate and nicotinamide metabolism	ko00760	44	9	14239.m00346 BMC03110 14652.m00404 BMC06552 13282.m00268 14946.m00525 14084.m00022 13415.m00469 14992.m11358 14979.m04525 14961.m04950 Wbm0128 BMC02466 14916.m00480 13415.m00456 14975.m04399 13785.m00208 14972.m07661 BMC06383 14972.m07093 14409.m00254 BMC10463 TC3635 BMC06548 12595.m00015 BMC01041 14990.m07835 13785.m00206 14972.m07194 14788.m00090 TC3474 14525.m00161 14973.m02626 14731.m01004 14…	K03783 K03462 K01081 K00924 K01112 K00952 K01463 K01513 K00858
Pantothenate and CoA biosynthesis	ko00770	15	9	14972.m07767 BMC03110 Wbm0259 TC3474 BMC06552 14389.m00190 14728.m00018 Wbm0801 13415.m00469 14979.m04523 14638.m00115 14961.m04950 BMC03590 14972.m07147 BMC05217	K01598 K00954 K00859 K01652 K01922 K00826 K00867 K01463 K01513
Biotin metabolism	ko00780	11	2	BMC06047 13282.m00272 TC3234 14928.m00207 BMC01514 BMC10217 Wbm0620 13282.m00270 13282.m00271 WB-contig_1059 BMC05430	K01947 K01423
Folate biosynthesis	ko00790	43	6	14979.m04656 14992.m11022 13883.m00025 BMC05830 BMC01302 14623.m00077 14931.m00327 14765.m00811 BMC08889 14950.m01810 13951.m00034 TC3421 14424.m00394 14990.m07932 14868.m00082 14963.m01818 BMC04281 BMC00309 14696.m00209 14408.m00070 WB-contig_400 BMC08004 BMC11593 14206.m00120 14156.m00023 14744.m00190 BMC10716 13035.m00031 TC3261 14992.m10969 BMC11482 12601.m00333 BMC09332 BMW01539 BMC00557 149…	K00357 K01737 K01495 K00072 K01930 K01529
One carbon pool by folate	ko00670	17	11	BMC02641 Wbm0741 14355.m00216 12446.m00077 Wbm0073 TC3358 14965.m00429 Wbm0420 TC3344 14968.m01486 Wbm0411 BMC07056 BMC02079 BMC02136 Wbm0005 14979.m04519 Wbm0656	K01934 K00297 K00604 K03465 K00600 K00560 K00605 K00601 K00288 K00602 K01491
Retinol metabolism	ko00830	2	1	BMC11001 14243.m00191	K00061
Porphyrin and chlorophyll metabolism	ko00860	23	13	14624.m00019 14717.m00160 Wbm0719 Wbm0373 BMC09054 Wbm0001 Wbm0728 14200.m00063 15111.m00030 BMC06485 14680.m00093 Wbm0453 Wbm0445 14058.m00574 BMC07691 Wbm0777 12576.m00013 12787.m00386 14972.m07022 13325.m00227 14058.m00573 Wbm0285 Wbm0709	K01698 K01195 K01599 K01772 K02493 K00699 K01764 K00228 K00522 K01885 K01749 K01719 K00218
Ubiquinone biosynthesis	ko00130	31	25	WB-contig_1653 Wbm0237 BMC05791 Wbm0242 Wbm0243 Wbm0622 BMC07352 Wbm0195 Wbm0471 Wbm0621 Wbm0376 Wbm0072 BMC05800 Wbm0375 Wbm0064 Wbm0380 Wbm0125 Wbm0624 BMC01839 Wbm0202 Wbm0594 Wbm0625 Wbm0535 Wbm0623 BMC02935 Wbm0474 BMC01610 Wbm0584 14950.m01867 Wbm0714 Wbm0241	K00338 K03186 K00341 K06125 K00342 K00333 K00339 K00568 K00335 K03688 K00336 K06127 K03183 K03185 K00334 K00329 K00337 K03182 K00343 K00340 K06134 K00332 K00331 K00330 K03179
1.10 Biosynthesis of Secondary Metabolites		52	24
Terpenoid biosynthesis	ko00900	4	4	15181.m00019 13317.m00181 Wbm0737 BMC02353	K00787 K01823 K00795 K00804
Diterpenoid biosynthesis	ko00904	0	0
Monoterpenoid biosynthesis	ko00902	0	0
Limonene and pinene degradation	ko00903	16	5	WB-contig_1150 14961.m05225 14934.m00277 14961.m05237 BMC01652 14157.m00017 14775.m00062 14946.m00544 WB-contig_1469 14977.m05029 BMC03018 14971.m02844 12805.m00027 13415.m00451 BMC00119 14992.m10997	K00517 K00128 K01692 K01913 K00680
Indole and ipecac alkaloid biosynthesis	ko00901	2	1	14712.m00223 WB-contig_429	K01593
Stilbene, coumarine and lignin biosynthesis	ko00940	12	4	BMC03793 15099.m00105 14961.m05225 13259.m00011 BMC07492 13384.m00042 14920.m00408 14992.m10847 12902.m00214 BMC00119 12998.m00018 TC2754	K00517 K00430 K01904 K00588
Flavonoid biosynthesis	ko00941	0	0
Alkaloid biosynthesis I	ko00950	5	4	BMC06335 Wbm0002 14712.m00223 WB-contig_429 14954.m01668	K00813 K01593 K00815 K00812
Alkaloid biosynthesis II	ko00960	15	4	CB338580 14934.m00277 14677.m00165 14961.m05237 14157.m00017 14961.m04945 14775.m00062 14946.m00544 BMW01173 14971.m02844 12805.m00027 BMC03018 14977.m05029 13415.m00451 TC2754	K01066 K01913 K01044 K00680
Penicillins and cephalosporins biosynthesis	ko00311	0	0
beta-Lactam resistance	ko00312	0	0
Streptomycin biosynthesis	ko00521	12	5	BMC02717 14961.m05307 14961.m05018 BMC04304 BMC01365 Wbm0132 BMC00427 BMC11715 AA480718 12420.m00166 14990.m08066 14974.m00826	K01835 K01092 K00844 K01710 K01790
Tetracycline biosynthesis	ko00253	1	1	14972.m07714	K01961
Novobiocin biosynthesis	ko00401	3	3	BMC06335 Wbm0002 14954.m01668	K00813 K00815 K00812
1.11 Xenobiotics Biodegradation and Metabolism		107	30
Caprolactam degradation	ko00930	16	5	13247.m00711 BMC03110 BMC11348 BMC04886 14934.m00277 BMC06552 BMC00580 13415.m00469 WB-contig_1469 14094.m00130 14702.m00393 13247.m00712 BMC01310 BMC09779 14590.m00334 14992.m10997	K00002 K00022 K01692 K01913 K01463
Biphenyl degradation	ko00621	0	0
Toluene and xylene degradation	ko00622	0	0
gamma-Hexachlorocyclohexane degradation	ko00361	15	5	BMC10181 14977.m04974 14961.m05225 14950.m01852 BMC05798 14990.m07866 BMC08365 BMC08960 14424.m00395 BMC04935 12918.m00019 13261.m00257 Wbm0549 BMC00119 14972.m07243	K00517 K03787 K01078 K01101 K00493
3-Chloroacrylic acid degradation	ko00641	0	0
1,1,1-Trichloro-2,2-bis(4-chlorophenyl)ethane (DDT) degradation	ko00351	0	0
2,4-Dichlorobenzoate degradation	ko00623	2	1	14677.m00165 TC2754	K01066
1,2-Dichloroethane degradation	ko00631	2	1	WB-contig_1150 BMC01652	K00128
Tetrachloroethene degradation	ko00625	8	2	TC3795 BMW00942 14522.m00055 WB-contig_1596 BMC03138 14990.m07734 BMC02768 14979.m04432	K00100 K01253
Styrene degradation	ko00643	0	0
1,4-Dichlorobenzene degradation	ko00627	0	0
Nitrobenzene degradation	ko00626	7	1	12787.m00384 Wbm0436 15214.m00026 14206.m00119 14980.m02713 Wbm0791 14775.m00064	K00599
Ethylbenzene degradation	ko00642	10	2	14934.m00277 14961.m05237 14157.m00017 14775.m00062 14946.m00544 14971.m02844 12805.m00027 BMC03018 14977.m05029 13415.m00451	K01913 K00680
Fluorene degradation	ko00628	4	2	BMW01494 14961.m05225 BMC00119 14968.m01490	K00517 K01828
Carbazole degradation	ko00629	0	0
Benzoate degradation via CoA ligation	ko00632	42	8	14239.m00346 14946.m00525 14961.m05237 14084.m00022 14992.m11358 14979.m04525 Wbm0128 BMC02466 14977.m05029 13415.m00451 14975.m04399 13785.m00208 BMC06383 Wbm0448 Wbm0600 14972.m07093 14409.m00254 14992.m10997 BMC06548 14157.m00017 Wbm0486 14775.m00062 WB-contig_1469 12595.m00015 BMC01041 14990.m07835 13785.m00206 BMC03018 14788.m00090 14525.m00161 14973.m02626 14947.m01128 BMC02327 14600.m00099…	K00241 K00240 K01692 K00239 K00924 K00242 K00626 K00680
Benzoate degradation via hydroxylation	ko00362	6	3	TC3583 BMW01494 BMC05146 WB-contig_1477 WB-contig_1116 14968.m01490	K00632 K01828 K07509
Atrazine degradation	ko00791	0	0
Bisphenol A degradation	ko00363	6	1	TC3795 BMW00942 WB-contig_1596 BMC03138 BMC02768 14979.m04432	K00100
1- and 2-Methylnaphthalene degradation	ko00624	12	3	14702.m00394 BMC00565 14961.m05237 14157.m00017 14775.m00062 14946.m00544 14971.m02844 12805.m00027 BMC03018 14977.m05029 13415.m00451 14992.m11274	K00257 K00001 K00680
Metabolism of xenobiotics by cytochrome P450	ko00980	12	5	BMC07691 14522.m00055 WB-contig_980 BMC00565 BMC02401 14990.m07734 BMC04004 BMC03088 Wbm0435 TC2865 TC2864 14992.m11274	K00129 K00799 K00001 K01253 K00699
1.12 Enzyme Families		0	0
Cytochrome P450		0	0
2. Genetic Information Processing		1231	525
2.1 Transcription		88	60
RNA polymerase	ko03020	43	28	BMC00539 BMC05147 15178.m00022 WB-contig_1187 14058.m00579 13418.m00094 Wbm0647 BMC08161 14739.m00026 14873.m00236 AA842374 14979.m04618 14979.m04617 AA842541 Wbm0387 14961.m05358 BMC09170 BMC01908 TC3037 14974.m00833 15239.m00023 Wbm0393 14992.m11390 Wbm0318 BMC01666 15060.m00011 BMC02048 14242.m00095 14961.m05298 14930.m00331 14920.m00428 BMC00222 14330.m00199 12420.m00169 14990.m07831 TC3325 1…	K03046 K03089 K03016 K03000 K03013 K03040 K03010 K03023 K03086 K03008 K03018 K03017 K03009 K03002 K03007 K03025 K03021 K03015 K03060 K03011 K03006 K00960 K03014 K03012 K03020 K03043 K03019 K03027
Basal transcription factors	ko03022	36	25	14442.m00131 WB-contig_356 BMC03976 14554.m00235 BMC11141 BMC03236 TC3111 14569.m00221 BMC11879 12459.m00009 BMC07900 Wbm0528 Wbm0538 14305.m00056 Wbm0652 14936.m00258 15028.m00008 BMC01699 14719.m00181 BMC05417 TC2994 14979.m04404 14992.m11151 14972.m07511 Wbm0313 Wbm0190 14972.m07689 TC3274 15235.m00007 BMW00223 14097.m00078 N94657 13028.m00039 14977.m05034 14992.m10977 BMC05047	K03120 K02601 K03131 K03123 K03132 K03127 K03625 K03628 K03124 K03137 K03138 K03134 K03136 K03624 K03126 K03143 K03144 K03133 K03122 K03627 K02600 K03128 K03142 K03626 K03145
HTH family transcriptional regulators		1	1	BMW01445	K02529
Other and unclassified family transcriptional regulators		4	3	14979.m04537 Wbm0707 BMW00968 14992.m10814	K03709 K03480 K03704
Other transcription related proteins		4	3	13908.m00050 13538.m00206 14961.m04943 14972.m07476	K07739 K04796 K01974
2.2 Translation		653	233
Ribosome		409	130	Wbm0531 TC2996 WB-contig_433 BMC00176 BMC05967 BMC06619 BMC00059 13260.m00097 BMC01891 TC3014 BMC12232 14975.m04479 14916.m00491 BMC03867 TC2888 Wbm0497 BMC00419 BMC01949 WB-contig_1496 Wbm0616 Wbm0331 BMC00849 AA257264 BMC11666 14900.m00209 BMC11687 BMC00738 TC2895 BMC01624 BMC12245 BMC04474 TC3422 BMC11679 TC3051 TC2934 14980.m02840 BMC00264 BMC00303 TC3023 BMC12216 BMC01495 13473.m00076 AA4173…	K02909 K02959 K02897 K02948 K02988 K02922 K02961 K02881 K02878 K02940 K02946 K02997 K02986 K02931 K02910 K02877 K02880 K02885 K02866 K02889 K02875 K02991 K02935 K02893 K02968 K02937 K02901 K02952 K02976 K02979 K02900 K02939 K02950 K02923 K02974 K02879 K02978 K02981 K02918 K02992 K02971 K02983 K02980 K02911 K02930 K02996 K02890 K02864 K02927 K02899 K02914 K02884 K02957 K02896 K02925 K02977 K02963 …
Aminoacyl-tRNA biosynthesis	ko00970	79	25	WB-contig_1575 BMC01161 Wbm0371 BMC06123 WB-contig_300 BMW00248 AA842209 Wbm0453 15080.m00105 14656.m00224 BMC07627 Wbm0464 Wbm0799 BMW00087 BMC02764 14992.m10930 BMC05306 15158.m00054 Wbm0077 BMC02617 Wbm0680 13930.m00128 15317.m00027 14992.m10931 14835.m00083 BMC05579 14680.m00093 14237.m00397 WB-contig_1097 Wbm0605 12787.m00386 Wbm0370 14940.m00173 Wbm0205 BMW00043 Wbm0196 Wbm0656 14624.m00019…	K01870 K01887 K01878 K00604 K01875 K01876 K01883 K01877 K01890 K01886 K01871 K01892 K01867 K01889 K01866 K01868 K01873 K01869 K01893 K01872 K01885 K01879 K01874 K04566 K01881
Translation factors		92	37	14861.m00022 13322.m00191 13464.m00248 15146.m00096 BMC03383 Wbm0191 14992.m10899 14975.m04454 14356.m00517 14932.m00507 BMW00364 Wbm0344 13401.m00087 BMC06557 14992.m10897 BMC00012 BMC00511 14938.m00338 WB-contig_284 Wbm0131 14990.m07814 14601.m00161 BMC07137 12958.m00017 Wbm0295 BMC08437 BMC07387 TC3380 12410.m00011 14932.m00508 TC3580 BMC00782 BMC04046 Wbm0473 WB-contig_303 TC3708 BMC06167 129…	K02355 K03231 K03257 K02520 K03241 K02836 K03234 K02356 K02835 K03263 K03247 K03240 K03251 K03238 K02357 K03259 K02358 K03243 K03254 K03246 K03239 K03252 K03265 K03255 K03237 K03262 K02519 K03264 K03232 K02518 K03233 K03250 K03248 K03242 K02838 K03680 K03236
Other translation proteins		73	41	14992.m11125 BMC06456 BMC06384 Wbm0704 TC3303 Wbm0536 BMC06116 Wbm0489 BMC09181 TC3416 13411.m00123 Wbm0258 WB-contig_191 Wbm0609 14705.m00193 Wbm0763 BMC02647 13644.m00282 Wbm0364 12698.m00322 BMC07127 BMC01197 13033.m00086 BMC05424 12681.m00096 Wbm0407 14972.m07057 BMW01067 Wbm0593 12496.m00291 BMC07104 15201.m00016 14242.m00098 BMC07224 14974.m00815 BMC05540 Wbm0636 BMC05949 14982.m02227 14982…	K03538 K05542 K05544 K00809 K00970 K03685 K03684 K07560 K02435 K06184 K02834 K00897 K02528 K07575 K07579 K02433 K00586 K06168 K00554 K05540 K00566 K00989 K02434 K05545 K01265 K07565 K02860 K00791 K00555 K06158 K00974 K07562 K03218 K03678 K01056 K00773 K03536 K07566 K06185 K03679 K05543
2.3 Folding, Sorting and Degradation		370	155
Protein export	ko03060	32	20	Wbm0188 Wbm0760 TC3794 Wbm0788 CB329210 Wbm0222 BMC03631 Wbm0266 Wbm0322 14981.m02432 Wbm0541 BMC06322 Wbm0297 WB-contig_1551 BMC04488 14387.m00358 13256.m00042 Wbm0245 Wbm0417 BE758486 Wbm0049 14992.m11371 BMC07412 Wbm0170 Wbm0755 Wbm0186 14972.m07416 14974.m00809 BMC00658 Wbm0678 15163.m00125 BMW01002	K03424 K03074 K03116 K03105 K03100 K03217 K03104 K03076 K03210 K03071 K03106 K03109 K03072 K03110 K03107 K03108 K03101 K03075 K03118 K03070
Type II secretion system	ko03090	1	1	14930.m00326	K01493
Type III secretion system	ko03070	0	0
Type IV secretion system	ko03080	14	8	Wbm0794 Wbm0797 Wbm0280 Wbm0795 Wbm0281 Wbm0591 Wbm0279 Wbm0798 Wbm0793 Wbm0283 Wbm0282 Wbm0750 14779.m00749 Wbm0796	K03203 K03198 K03204 K03199 K03201 K03196 K03205 K03195
SNARE interactions in vesicular transport	ko04130	22	16	14967.m01537 13150.m00080 14037.m00209 14980.m02835 14973.m02681 14618.m00141 13927.m00015 14992.m11406 14992.m11149 WB-contig_514 14954.m01714 13695.m00207 14058.m00557 13066.m00240 14992.m11405 13473.m00073 14670.m00180 14922.m00062 14648.m00053 BMC01882 14972.m07575 14029.m00019	K08508 K08516 K08518 K08509 K08489 K08488 K08510 K08517 K08486 K08504 K08497 K08512 K08496 K08492 K08490 K08495
Regulation of autophagy	ko04140	13	10	14981.m02382 14992.m11207 TC3449 13088.m00012 14641.m00157 14990.m08149 12902.m00225 BMC05925 15295.m00026 13514.m00065 14972.m07490 14972.m07642 BMC08449	K07198 K08343 K00914 K08339 K08336 K08342 K08269 K08333 K08337 K08341
Ubiquitin mediated proteolysis	ko04120	44	24	BMC05270 BMW01606 14990.m07823 13788.m00142 13291.m00051 BMC07514 14696.m00218 14971.m02791 BMC02348 14972.m06958 BMC02074 BMC02605 TC3365 14482.m00009 14992.m10877 13860.m00025 BMC05354 BMC02741 TC3275 TC3173 13783.m00012 WB-contig_411 12905.m00017 12714.m00013 14990.m08144 14992.m11293 13268.m00026 BMC02432 BMC00204 14972.m07220 14590.m00348 BMC03774 14916.m00476 14975.m04474 BMC00982 12429.m00…	K06689 K03362 K03870 K03358 K03872 K03349 K03347 K03094 K03361 K03350 K03363 K03868 K03869 K03354 K05632 K04678 K05633 K03355 K02207 K03357 K03874 K03178 K03364 K03873
Proteasome	ko03050	75	37	BMC00954 14990.m08019 WB-contig_466 BMC00087 BMC03168 AA089376 14961.m05046 14961.m05050 TC3084 BMC02326 BMC01060 14973.m02631 14992.m11109 BMC00725 14992.m11288 BMC06996 BMC07264 14851.m00011 TC3683 14979.m04458 BMC05083 BMC09283 14528.m00113 BMC07371 14992.m11292 14979.m04420 13902.m00089 14731.m00984 TC3530 WB-contig_1367 BMC02419 TC3652 13663.m00020 TC3203 H98348 BMC00666 14980.m02817 BMC0644…	K06694 K02735 K06695 K02727 K03037 K03030 K02738 K02728 K02730 K03039 K06699 K03061 K03032 K03038 K03065 K02731 K02741 K02734 K03028 K02725 K06693 K03064 K03029 K03066 K02732 K02736 K03035 K06698 K06692 K02729 K03031 K02737 K03033 K02739 K02726 K03062 K03036
Protein folding and associated processing		169	39	BMW00383 14979.m04645 BMC02434 BMC04310 Wbm0552 WB-contig_1386 BMC09105 14972.m07256 12878.m00014 BMC03240 13770.m00013 TC3504 H21256 BMC01935 BMC03439 14796.m00102 BMC12244 TC3145 Wbm0415 12903.m00104 BMC03103 BMC06805 14933.m00225 BMC00470 TC2771 BMC01045 TC3361 14940.m00171 BMC10097 14972.m07156 Wbm0138 Wbm0530 BMC11644 BMC06334 BMC02578 BMC00215 BMC06356 14992.m10963 BMC12503 BMC12241 Wbm0080…	K03798 K04088 K04077 K04082 K03283 K03695 K07305 K03671 K03386 K01802 K04771 K03768 K00573 K08056 K03664 K04079 K03599 K01338 K04797 K03676 K01419 K03544 K03686 K07400 K03564 K03667 K01409 K03545 K00587 K01358 K07390 K04087 K01829 K04043 K03687 K04455 K04044 K04078 K03770
2.4 Replication and Repair		120	77
DNA polymerase	ko03030	41	25	13695.m00203 Wbm0115 13792.m00111 14982.m02270 BMC06381 14037.m00192 BMC06692 14990.m07815 14749.m00213 14554.m00231 14992.m11047 Wbm0176 Wbm0725 14973.m02603 12429.m00203 14979.m04463 13464.m00247 Wbm0434 WB-contig_1290 Wbm0499 14873.m00232 BMC00687 BMC01259 BMC02025 15428.m00015 14974.m00843 BMC02752 BMC03075 14963.m01821 13066.m00250 TC3039 Wbm0429 13311.m00335 Wbm0543 14963.m01822 BMC02776 Wb…	K02321 K02337 K02338 K03511 K02320 K02335 K02341 K02685 K02349 K03515 K02343 K02350 K02324 K02684 K02334 K02340 K03514 K02325 K00961 K02328 K03509 K02327 K02332 K02326 K02342
Replication complex		21	14	15218.m00008 Wbm0745 Wbm0037 AA257602 Wbm0211 Wbm0299 14979.m04421 14956.m00507 Wbm0276 14697.m00097 14992.m11047 Wbm0405 Wbm0194 BMW01461 15387.m00008 Wbm0764 14731.m01007 14979.m04463 13409.m00050 WB-contig_477 14323.m00082	K04066 K03165 K02314 K02684 K03168 K02313 K02470 K02621 K02316 K02469 K03166 K03164 K02685 K03111
Other replication, recombination and repair proteins		60	40	BMW00726 Wbm0628 Wbm0126 Wbm0697 15133.m00190 14968.m01448 Wbm0171 BMC08609 14554.m00232 BMC05855 12992.m00076 Wbm0252 Wbm0427 Wbm0572 TC3176 14562.m00124 14645.m00183 14920.m00427 Wbm0642 15133.m00186 14990.m08097 Wbm0635 Wbm0372 Wbm0257 Wbm0661 14979.m04620 14603.m00264 14923.m00297 Wbm0305 Wbm0773 12601.m00331 14855.m00193 Wbm0251 BMC01736 14632.m00150 15133.m00187 BMC00711 Wbm0548 BMC01820 13…	K01146 K03654 K04764 K04799 K03655 K03572 K03530 K03555 K03546 K04802 K03652 K03550 K03660 K03657 K01159 K04484 K03553 K04763 K01972 K03470 K03703 K06187 K07447 K03648 K03702 K01669 K05592 K01248 K01741 K03630 K03629 K03551 K07457 K03469 K04482 K03584 K04483 K01142 K03701 K01971
3. Environmental Information Processing		747	352
3.1 Membrane Transport		157	69
ABC transporters		45	28	WB-contig_351 Wbm0483 BMC06325 BMC02137 Wbm0617 Wbm0216 Wbm0231 14961.m05269 14977.m04957 13274.m00036 14978.m00012 Wbm0618 BMC08364 Wbm0578 14990.m07760 14955.m00259 TC3420 Wbm0398 Wbm0690 14961.m05270 14131.m00013 14977.m04876 15346.m00008 14320.m00074 BMC05514 14455.m00021 Wbm0677 Wbm0018 Wbm0014 Wbm0634 14191.m00025 Wbm0715 Wbm0203 Wbm0023 14731.m00997 14977.m04958 WB-contig_473 14992.m10824 …	K02010 K05675 K05668 K06147 K02067 K02193 K02040 K02036 K02055 K02195 K02075 K02194 K05643 K02066 K02004 K05666 K02037 K02003 K02038 K02074 K02065 K02011 K05658 K02077 K05641 K02021 K02012 K02503
Phosphotransferase system (PTS)	ko02060	0	0
Pores ion channels		24	5	Wbm0759 TC3223 12787.m00391 WB-contig_1184 TC3064 Wbm0495 BMC12102 Wbm0575 14938.m00336 WB-contig_1386 14977.m04982 BMC02613 BMC07073 BMC03541 AA480693 BMC12100 BMC02916 13322.m00195 13888.m00008 BMC00477 TC3088 BMC12099 BMC00470 BMC03899	K04043 K03283 K03287 K04044 K02440
Other ion-coupled transporters		51	22	Wbm0392 BMC03517 Wbm0016 WB-contig_1251 14975.m04527 Wbm0383 14972.m07792 BMC06708 14979.m04629 TC3147 14967.m01567 Wbm0391 BMC01313 TC3631 14990.m07694 BMC00079 14972.m06946 BMC02923 Wbm0122 14757.m00030 Wbm0421 Wbm0388 Wbm0044 TC3187 TC3126 BMC09911 WB-contig_1580 Wbm0146 14992.m11206 13159.m00054 TC3497 13482.m00011 Wbm0424 Wbm0592 BMC02054 Wbm0389 13652.m00090 BMC11895 Wbm0390 13026.m00037 BM…	K03294 K03450 K03307 K03310 K03316 K06316 K05567 K03306 K03454 K03295 K05568 K05571 K03455 K03322 K03323 K05569 K05863 K05570 K03980 K05566 K05613 K03305
Major facilitator superfamily (MFS)		32	10	BMW01420 Wbm0011 BMW00056 WB-contig_1505 14979.m04385 14981.m02439 BMC02610 14661.m00102 14883.m00056 14287.m00022 WB-contig_1348 14917.m00320 14972.m07890 12664.m00017 14917.m00330 AA509094 13980.m00021 13343.m00025 15547.m00008 14099.m00135 14034.m00010 BMC00726 14946.m00527 14972.m07741 14398.m00013 BMC02422 14922.m00065 14971.m02805 Wbm0201 14917.m00331 13096.m00015 14099.m00132	K03372 K08220 K08202 K08216 K08189 K08193 K07552 K08155 K03762 K08150
Electron transfer carriers		2	2	BMC03664 WB-contig_1277	K08360 K08345
Other transporters		3	2	Wbm0294 Wbm0644 14972.m07166	K06213 K03466
3.2 Signal Transduction		343	162
Two-component system	ko02020	3	3	WB-contig_536 Wbm0596 AA681023	K02483 K07646 K07700
MAPK signaling pathway		104	55	13526.m00009 14700.m00145 WB-contig_980 14992.m11305 14956.m00538 14956.m00532 WB-contig_1386 14980.m02822 14975.m04489 TC3338 12597.m00009 AA480693 13252.m00034 TC3317 14686.m00199 14539.m00055 Wbm0435 12417.m00015 BMC05356 14977.m04912 14779.m00765 14990.m07804 BMW01035 BMC00470 BMC07142 14972.m07685 TC3223 BMC00888 13708.m00043 BMC07284 BMC07247 14051.m00086 14992.m10951 14954.m01613 BMC12102 …	K04423 K04427 K07861 K04489 K04448 K08018 K04439 K03283 K04459 K00799 K04348 K06268 K04461 K04431 K04373 K04445 K04376 K04430 K04440 K04437 K04420 K04352 K05316 K04345 K03099 K04372 K05315 K04849 K04468 K04453 K04464 K04454 K04350 K04418 K04361 K05317 K02677 K01047 K04456 K04458 K04854 K04443 K04371 K04346 K04438 K04462 K04393 K04378 K04409 K04411 K04364 K04455 K07211 K04441 K04460
Wnt signaling pathway	ko04310	72	42	13747.m00049 BMC07514 BMC03516 14992.m11140 14990.m08000 14673.m00023 13252.m00034 14539.m00055 14961.m05040 14954.m01743 14204.m00111 12741.m00013 BMC11777 12417.m00015 14655.m00197 14972.m07138 BMC00914 14977.m04912 14972.m07025 14779.m00765 12905.m00017 WB-contig_1498 BMC07142 BMC04368 BMC00888 14992.m10951 13257.m00084 TC3632 14990.m08092 14612.m00123 14974.m00823 TC3436 WB-contig_1349 14907.…	K02222 K01558 K04427 K04508 K04503 K07861 K04448 K05858 K04689 K03094 K04500 K04506 K04348 K06268 K04499 K03097 K04497 K04440 K02353 K04345 K04501 K03362 K04514 K04382 K04468 K04496 K00408 K04354 K03347 K03115 K04515 K02677 K03068 K04507 K03868 K04513 K02105 K03456 K04512 K00182 K04690 K03083
Notch signaling pathway	ko04330	29	15	14058.m00580 14947.m01150 BMC07719 14967.m01575 BMC03516 15450.m00008 13464.m00243 BMC08515 BMC02915 14961.m05321 BMC08428 BMC07262 14975.m04391 14945.m00258 14961.m04898 BMC01073 15347.m00019 15347.m00020 14947.m01151 14655.m00197 14977.m05013 14655.m00196 14961.m04899 14518.m00084 BMW00539 14961.m05205 BMC07086 BU781499 WB-contig_1498	K06054 K06060 K06063 K06067 K06051 K04496 K06057 K06052 K04497 K02353 K06066 K02599 K05948 K06053 K06171
Hedgehog signaling pathway	ko04340	20	12	13747.m00049 14552.m00107 BMW00762 BMC00603 14972.m07128 13257.m00084 13777.m00011 14612.m00123 14923.m00294 14992.m11194 15172.m00084 AA514156 BMC01285 14979.m04526 14954.m01743 12741.m00013 14052.m00189 14992.m11187 BMC06258 BMC07142	K03362 K01558 K06225 K00408 K04663 K04689 K06230 K04662 K00182 K02218 K03083 K04345
TGF-beta signaling pathway	ko04350	37	21	BMC00834 BMC08707 12438.m00118 15290.m00016 14990.m08000 14673.m00023 14980.m02822 14923.m00294 14992.m11194 12596.m00125 14972.m07376 BMC11777 BMW00153 12883.m00084 14972.m07870 12436.m00008 BMC04368 14761.m00198 14972.m07001 14961.m05012 BMC00896 14992.m11329 14979.m04624 BMC03774 WB-contig_1349 14907.m00556 12883.m00085 15509.m00027 14325.m00129 14961.m04916 TC3645 13212.m00014 BMC01513 BMC051…	K04514 K04669 K04382 K04688 K04663 K04686 K04354 K04662 K04670 K04500 K04681 K04684 K04371 K04682 K03868 K04513 K03456 K04678 K04676 K04683 K04501
VEGF signaling pathway	ko04370	37	15	TC3576 BMC10860 TC7731 BMC12069 14956.m00538 BMW01427 WB-contig_1319 14980.m02822 WB-contig_321 TC3338 14954.m01688 14539.m00055 14954.m01731 TC2783 BMC12115 14952.m01376 BMC07913 BMC11896 14051.m00086 14992.m10951 14990.m07765 WB-contig_228 TC2781 14981.m02436 WB-contig_192 BMC02408 WB-contig_384 BMC02941 TC2784 BMW01522 12480.m00116 TC2782 BMC12116 TC2787 14992.m11148 BMC00071 14954.m01597	K04443 K06268 K04371 K07861 K05725 K02261 K04393 K04455 K00922 K04441 K04348 K05760 K02677 K01047 K04456
Jak-STAT signaling pathway	ko04630	15	12	14972.m07685 14972.m06983 12624.m00059 14967.m01572 14992.m11305 13293.m00127 14990.m07853 14961.m05258 BMW01427 14992.m11306 14981.m02436 12512.m00025 13175.m00136 14992.m11148 14992.m11104	K04503 K04703 K04705 K04698 K04706 K04702 K04707 K04364 K00922 K04692 K03099 K04456
Calcium signaling pathway	ko04020	47	19	BMC11821 14972.m07135 14992.m11140 13777.m00011 14937.m00493 13846.m00066 14972.m07614 14650.m00142 BMC02801 TC3341 14956.m00522 BMC06835 14954.m01688 WB-contig_297 14539.m00055 BMC08443 BMC01313 14954.m01731 14990.m07858 14992.m10856 BMC00079 BMC02923 14489.m00061 14972.m07138 14972.m07177 BMC05214 BMC07142 13159.m00054 BMC05117 TC3497 14992.m10951 TC3238 BMC11895 TC3043 14945.m00266 BMC04146 TC…	K04849 K05858 K05857 K05862 K04634 K04361 K02183 K04515 K04348 K02677 K04632 K04854 K06268 K05853 K05863 K00907 K05850 K07190 K04345
Phosphatidylinositol signaling system	ko04070	46	15	14990.m07924 15499.m00010 13046.m00067 BMC08315 14992.m11140 BMC00620 BMC00668 BMC00427 14975.m04378 13175.m00135 14980.m02692 BMC02801 TC3341 14956.m00522 14975.m04421 13514.m00065 BMC00257 14961.m05076 TC3116 WB-contig_516 14954.m01688 14992.m10856 BMC11321 BMC05994 14955.m00254 BMC08381 WB-contig_1261 14961.m05166 14980.m02693 14975.m04377 12649.m00087 14992.m11081 Wbm0803 14981.m02436 TC9153 …	K00999 K01099 K01092 K00901 K05858 K00914 K00888 K00889 K05857 K00923 K00981 K00922 K02183 K02677 K01116
mTOR signaling pathway	ko04150	37	18	13322.m00191 14700.m00145 14980.m02845 14975.m04381 BMC06320 BMW01427 14980.m02822 BMC00011 14972.m07490 15106.m00015 BMC07272 WB-contig_215 13538.m00202 14990.m08149 BMC02661 BMC00633 14961.m05169 15056.m00018 15136.m00016 13320.m00031 TC2930 14529.m00214 14981.m02436 BMC00303 BMC06083 TC3493 BMC01779 14924.m00110 14615.m00142 14961.m05074 13282.m00267 WB-contig_1468 BMC08449 14992.m11148 BMC078…	K02991 K07204 K08271 K07207 K04688 K08269 K00922 K06276 K08268 K04456 K07198 K07298 K04371 K08267 K03259 K04373 K08266 K08272
3.3 Signaling Molecules and Interaction		304	141
Neuroactive ligand-receptor interaction	ko04080	26	14	14972.m07847 BMC08531 BMC07709 14954.m01687 13758.m00014 BMW01401 14973.m02623 14954.m01685 14990.m07740 14228.m00020 14967.m01517 BMC06058 BMC11125 14016.m00017 14944.m00537 14990.m07741 TC3525 14992.m11024 14317.m00277 14965.m00434 14972.m07333 14954.m01697 BMW01556 14967.m01516 14065.m00027 BMC00657	K04616 K04153 K04237 K04209 K04247 K08362 K05236 K05185 K04611 K04134 K05547 K04148 K04280 K04615
Cytokine-cytokine receptor interaction	ko04060	6	5	BMC00090 15290.m00016 14990.m07872 14923.m00294 14992.m11194 WB-contig_1651	K05099 K04662 K04361 K04670 K04663
ECM-receptor interaction	ko04512	31	7	BMC12506 TC2769 14788.m00088 BMC05907 TC2884 13674.m00033 14296.m00062 WB-contig_1102 WB-contig_367 14977.m04908 TC3286 BMC09759 13786.m00076 14977.m04910 14916.m00475 BMC07304 13953.m00015 12609.m00016 WB-contig_458 14158.m00114 14910.m00009 14975.m04363 12527.m00017 TC3006 TC3184 14972.m06999 15205.m00008 TC2818 14845.m00009 BMC08998 14484.m00023	K05719 K05717 K06237 K06236 K05636 K06238 K06254
Cell adhesion molecules (CAMs)		13	8	BMB_gene_32 BMC11571 14450.m00172 TC3073 14237.m00390 BMC06890 14972.m07037 14910.m00009 WB-contig_271 14972.m07409 BMC05759 BMC01483 14484.m00023	K06517 K05719 K06820 K05095 K06751 K06461 K06752 K06813
Cytokines		2	2	14923.m00294 14992.m11194	K04662 K04663
Cytokine receptors		8	6	BMC00090 14471.m00054 14450.m00172 BMC03573 14992.m11188 15290.m00016 14990.m07872 WB-contig_1651	K05127 K05099 K05095 K04361 K04670 K05119
Nuclear receptors		10	7	BMC07709 14944.m00537 14098.m00042 TC3525 15325.m00024 14961.m05214 14944.m00540 14105.m00029 14990.m08126 14065.m00027	K08533 K08526 K08528 K05547 K08362 K08531 K08027
GTP-binding proteins		85	34	14975.m04458 14992.m11164 14936.m00268 BMC08641 14961.m04909 14972.m07471 14302.m00073 BMC06966 TC3338 WB-contig_203 13073.m00120 BMC01522 14529.m00203 14225.m00073 14981.m02371 BMC09099 BMC02793 BMC08278 14990.m07720 14972.m07823 BMC04291 14979.m04572 BMC08478 14977.m04935 14773.m00903 14977.m04987 13401.m00088 WB-contig_192 14977.m05012 14907.m00556 14961.m05305 14967.m01550 BMC02941 TC3046 153…	K04630 K07870 K07942 K07861 K07933 K04534 K07941 K07936 K07974 K07975 K07890 K07943 K07977 K07962 K07881 K07897 K07972 K04640 K07976 K07878 K07927 K04634 K07939 K04632 K07915 K07917 K04346 K04513 K04393 K07963 K07918 K07944 K07866 K07951
G protein-coupled receptors		25	15	14972.m07847 14992.m10818 14990.m07716 14954.m01687 13758.m00014 BMW01401 14972.m07670 14973.m02623 14954.m01685 14990.m07740 14967.m01517 14502.m00047 BMC06088 14977.m05047 BMC06058 BMC11125 14990.m07741 14016.m00017 14317.m00277 14502.m00046 14965.m00434 14972.m07333 14954.m01697 BMW01556 14967.m01516	K04616 K04593 K04153 K04237 K04594 K04209 K04247 K08461 K04134 K04611 K04148 K08446 K04690 K04280 K04615
Ion channels		81	33	15129.m00008 14980.m02757 13526.m00009 12506.m00094 14954.m01643 14977.m05083 14950.m01859 14097.m00077 14972.m07046 14977.m04875 WB-contig_1297 13809.m00009 14228.m00020 14324.m00044 12414.m00021 12426.m00014 14979.m04538 13317.m00179 14952.m01362 14977.m05081 14601.m00159 BMC00271 12506.m00095 BMC07372 12881.m00017 14702.m00404 13156.m00099 13366.m00258 14656.m00229 14972.m07336 14992.m11133 13…	K05273 K05397 K05323 K05019 K05318 K05320 K04804 K05185 K05316 K04826 K05328 K05315 K04849 K05325 K04946 K04952 K05312 K05330 K05336 K05317 K05322 K04854 K05331 K05319 K05329 K05392 K05270 K05324 K05326 K05321 K05313 K05327 K05390
CAM ligands		38	14	BMC12506 14992.m11294 BMC05907 TC2884 13674.m00033 14296.m00062 WB-contig_367 12917.m00017 TC3286 14972.m07532 14972.m07760 14977.m04910 13953.m00015 12609.m00016 WB-contig_458 14158.m00114 14793.m00027 12527.m00017 14972.m06999 15205.m00008 14845.m00009 TC2769 14788.m00088 14416.m00051 13056.m00011 WB-contig_1102 14977.m04908 13786.m00076 BMC09759 14916.m00475 BMC07304 14975.m04363 TC3006 TC3184…	K06838 K05717 K06823 K06237 K06826 K06236 K06254 K06841 K05636 K06238 K06825 K06842 K06839 K06843
CD molecules		47	27	14992.m11111 BMC08490 BMC03412 14765.m00800 14961.m04950 BMC05927 BMC06497 BMC06067 14975.m04510 TC3073 12465.m00009 14654.m00080 13274.m00036 13743.m00022 WB-contig_1650 14972.m07037 14962.m00669 14978.m00012 BMC01446 BMC01093 14992.m11401 WB-contig_218 TC3420 15254.m00015 14484.m00023 TC3288 14131.m00013 14990.m08033 TC3635 15346.m00008 14455.m00021 14972.m07194 BMC09269 14990.m07715 14731.m009…	K06704 K01389 K05095 K06461 K06052 K06497 K01081 K06553 K05719 K01278 K06733 K06568 K06540 K01538 K06517 K06712 K06508 K05119 K05658 K06530 K06505 K01510 K01256 K00681 K06463 K01513 K06537
4. Cellular Processes		610	269
4.1 Cell Motility		107	47
Bacterial chemotaxis	ko02030	0	0
Flagellar assembly	ko02040	0	0
Regulation of actin cytoskeleton	ko04810	107	47	14450.m00177 BMC04277 TC3576 BMC06441 BMC10860 14992.m11305 BMC05907 BMC00620 BMC11955 BMC10501 14990.m08000 14980.m02822 14258.m00140 TC3338 TC2813 AA545902 BMC12317 TC8514 14590.m00346 13317.m00177 14979.m04441 14037.m00202 WB-contig_432 14990.m07765 WB-contig_228 TC3043 BMC11892 14660.m00011 WB-contig_192 BMC02633 BMC00945 14907.m00556 14450.m00172 14961.m05165 14992.m11146 BMC02941 14992.m108…	K07861 K06461 K05700 K05747 K06220 K05719 K05752 K05768 K05763 K05760 K05769 K06270 K05740 K05758 K00907 K05749 K06269 K05759 K05729 K05756 K05736 K03099 K05751 K04514 K05095 K05730 K05766 K05754 K05726 K00922 K04361 K05750 K05717 K04371 K04346 K05725 K04438 K04513 K05737 K05699 K00889 K04393 K04409 K05746 K05755 K05692 K05757
Bacterial motility proteins		0	0
4.2 Cell Growth and Death		136	79
Cell cycle		104	58	14954.m01703 BMC00834 13046.m00069 BMC10760 14955.m00252 BMC07514 13464.m00243 14248.m00679 14917.m00328 13467.m00112 14972.m06958 BMC05357 12575.m00210 13652.m00092 12596.m00125 14990.m07821 AW179624 14954.m01743 BMC00483 BMW00153 13251.m00010 BMC06049 BMC07148 14961.m05323 12905.m00017 12466.m00052 14961.m05230 14953.m00210 BMC04368 13920.m00447 14058.m00580 14761.m00198 BMC02915 14992.m11329 1…	K02206 K06633 K04503 K02210 K06067 K06639 K06665 K02212 K02604 K06631 K03094 K02537 K04500 K03361 K06678 K02209 K04802 K02559 K03354 K06685 K04683 K02178 K06674 K02542 K02607 K06669 K03357 K03364 K02216 K06628 K04501 K02541 K06619 K03362 K02219 K06637 K03358 K06643 K02540 K02087 K03349 K03347 K02180 K06675 K06630 K04681 K03350 K02089 K02365 K02214 K03363 K04682 K03868 K02202 K05868 K03355 K03083 …
Apoptosis	ko04210	10	7	12971.m00013 14992.m10951 14539.m00055 14954.m01731 13777.m00011 BMW01427 14973.m02600 14981.m02436 14992.m11148 BMC07142	K06268 K04727 K01173 K00922 K04348 K04456 K04345
Cell division		22	14	Wbm0192 Wbm0644 Wbm0113 14980.m02684 Wbm0063 Wbm0602 BMC05526 Wbm0577 Wbm0154 14963.m01779 Wbm0611 BMC06985 Wbm0151 14857.m00322 Wbm0150 14979.m04374 Wbm0015 BMW01108 Wbm0571 TC3662 14972.m07166 14971.m02861	K04075 K03590 K03798 K06287 K03569 K03466 K03589 K03531 K03529 K03495 K02427 K05837 K03588 K03593
Sporulation		0	0
Germination		0	0
4.3 Cell Communication		239	90
Focal adhesion	ko04510	125	45	BMC12506 14450.m00177 BMC04277 TC3576 15357.m00007 BMC10860 14992.m11305 BMC05907 TC2884 14296.m00062 WB-contig_367 14990.m08000 14980.m02822 14258.m00140 14255.m00044 TC3338 13953.m00015 12609.m00016 WB-contig_458 14158.m00114 13252.m00034 TC2813 14954.m01743 14972.m06999 AA545902 BMC12317 14977.m04912 14845.m00009 TC8514 BMW00241 14972.m07685 TC2769 BMC00888 WB-contig_432 WB-contig_1102 14990.m…	K05099 K04503 K07861 K06236 K05700 K04448 K05719 K06276 K06278 K05760 K06270 K06237 K05740 K06273 K04440 K04437 K00907 K06272 K05636 K06269 K05736 K06271 K03099 K04514 K05730 K05726 K06279 K06275 K00922 K04361 K02677 K04456 K05717 K04371 K05725 K04438 K02105 K04513 K05699 K04393 K04409 K04364 K05692 K06238 K03083
Adherens junction	ko04520	64	23	BMC02925 14980.m02822 14258.m00140 TC3338 13818.m00229 TC2813 AA545902 12417.m00015 BMC12317 BMC00914 13185.m00099 14779.m00765 TC8514 BMC04368 WB-contig_432 14990.m08092 14974.m00823 BMC08614 WB-contig_192 BMC02633 14907.m00556 14965.m00433 BMC02941 W91827 12480.m00116 14325.m00129 BMC00090 14594.m00168 BMW00618 14972.m07450 BMC01680 TC2815 14594.m00167 BMC11767 BMC00540 14965.m00432 BMC07213 14…	K04427 K05099 K04468 K07861 K04237 K05700 K05747 K06083 K04361 K04500 K03115 K05706 K04371 K05691 K05697 K03097 K02105 K04513 K05699 K04393 K05692 K05702 K04501
Tight junction	ko04530	86	31	14673.m00023 14258.m00140 14907.m00577 15192.m00026 TC3338 12876.m00013 14581.m00054 TC2813 AA545902 BMW01008 BMW00687 BMC11777 BMC12317 BMC00914 13075.m00123 13185.m00099 TC8514 TC3607 14961.m05230 WB-contig_432 14990.m08092 BMC05411 14640.m00205 14974.m00823 BMC08614 BMC07205 WB-contig_192 WB-contig_1349 14907.m00556 14965.m00433 14967.m01550 BMC02941 13247.m00695 W91827 14961.m05240 CB329229 1…	K06111 K04630 K04382 K04237 K06099 K06110 K06091 K04354 K03115 K02677 K06112 K04456 K02089 K06094 K06093 K05691 K06095 K03097 K02105 K04513 K06069 K05699 K06096 K03456 K06101 K04393 K06103 K06106 K05692 K05702 K06068
Gap junction	ko04540	57	19	14992.m11305 14124.m00054 14992.m11140 13777.m00011 14937.m00493 BMW00329 BMW00705 14980.m02822 12575.m00210 TC3804 AA514156 14232.m00262 14954.m01688 14907.m00582 BMC01704 TC3092 TC8334 15259.m00007 14958.m00342 13325.m00228 14977.m05059 BMC12344 14990.m07858 14979.m04526 14655.m00199 BMC00759 TC3108 BMC07142 BMC04437 14972.m07685 12715.m00108 13708.m00043 BMW01051 BMC00603 14972.m07128 14907.m0…	K04630 K07375 K04464 K05858 K02087 K04634 K04361 K02677 K04632 K04371 K07374 K07376 K04420 K01769 K04364 K08046 K02218 K03099 K04345
4.4 Endocrine System		122	56
Insulin signaling pathway	ko04910	87	35	14877.m00029 13322.m00191 14450.m00177 14991.m00037 14992.m11305 BMC02801 14980.m02822 14972.m07714 BMC00011 14255.m00044 15106.m00015 13252.m00034 14954.m01743 14992.m10856 14967.m01561 BMC03213 14990.m08149 14920.m00431 BMW00238 TC3607 13175.m00136 BMC07142 14972.m07685 BMC00888 14231.m00144 BMC05411 TC2930 14282.m00442 14945.m00266 BMC06695 TC9153 TC3493 BMC06056 14971.m02823 BMC00303 BMW00838…	K07204 K02183 K06276 K07201 K00688 K00873 K00665 K03259 K03841 K04440 K07190 K06269 K04345 K03099 K04372 K02991 K07195 K07207 K04688 K04707 K06279 K07196 K00922 K04456 K07198 K04371 K04438 K07193 K01596 K01961 K06069 K04364 K00850 K03083 K00693
Adipocytokine signaling pathway	ko04920	21	10	BMC00888 BMC01320 14792.m00025 14697.m00099 BMW01427 14282.m00442 14415.m00061 14105.m00029 BMC07272 13252.m00034 TC3213 14282.m00441 BMC01918 BMC04165 14990.m08147 14990.m08149 13276.m00052 BMC10898 BMW00238 14982.m02256 14992.m11148	K07198 K07359 K08526 K07298 K01897 K01596 K04440 K07201 K00636 K04456
GnRH signaling pathway	ko04912	42	22	14972.m07135 14992.m11305 14992.m11140 14956.m00538 13777.m00011 14937.m00493 BMC02801 14980.m02822 TC3341 TC3338 BMW00456 13401.m00093 13252.m00034 BMC11125 14990.m07858 14992.m10856 14965.m00434 14972.m07138 14977.m04912 BMC10898 BMC07142 14972.m07685 14920.m00402 BMC00888 13708.m00043 BMC11896 14051.m00086 WB-contig_192 TC9153 14990.m07872 BMC06056 13617.m00052 BMC02941 BMC06058 15088.m00016 1…	K04464 K04448 K05858 K04634 K04361 K02183 K04280 K04515 K01047 K04632 K04371 K04431 K04430 K04393 K04440 K04420 K04364 K08046 K01115 K04441 K03099 K04345
4.5 Immune System		174	69
Hematopoietic cell lineage	ko04640	3	3	TC3073 14992.m11111 13743.m00022	K01389 K01256 K06461
Complement and coagulation cascades	ko04610	5	3	TC2972 14777.m00108 14777.m00109 14777.m00113 BMC07990	K03984 K03911 K03988
Toll-like receptor signaling pathway	ko04620	14	10	13617.m00052 BMC00888 13252.m00034 14956.m00538 BMW01427 BMC00373 14612.m00127 14981.m02436 14977.m04912 14554.m00228 BMC10898 14779.m00765 BMC05535 14992.m11148	K04427 K05409 K04448 K04430 K04440 K00922 K07211 K04441 K05402 K04456
Natural killer cell mediated cytotoxicity		17	14	BMB_gene_32 14972.m07685 14954.m01688 BMC02925 14992.m10951 14992.m11305 14539.m00055 14954.m01731 12480.m00116 14992.m11306 14981.m02436 14980.m02822 BMC05927 14255.m00044 14961.m05360 BMC05759 14037.m00207	K06268 K04371 K06751 K07861 K05697 K05730 K04409 K06279 K04364 K00922 K06463 K04348 K02677 K03099
Antigen processing and presentation	ko04612	75	17	BMC06890 BMB_gene_23 12633.m00021 BMC04310 WB-contig_1386 14623.m00072 TC3133 BMC06067 BMC11571 BMC12504 AA480693 BMC10340 BMC05457 BMC01093 BMC04302 BMC05759 BMC00470 TC3223 TC3346 BMC02319 13415.m00454 BMW01482 WB-contig_271 BMC12102 BMC04366 Wbm0138 TC2889 BMW00400 BMC12505 14971.m02893 TC3088 13240.m00055 BMC11984 BMC12503 BMB_gene_3 AA246176 BMW01486 BMC01483 BMC12471 WB-contig_1184 TC3064 B…	K01369 K08055 K08064 K03283 K08059 K06698 K08054 K05870 K06751 K08056 K04079 K01365 K08065 K08057 K06505 K01368 K06752
T cell receptor signaling pathway	ko04660	25	16	14972.m07685 BMC02925 BMC11896 BMW00897 14992.m10951 14992.m11305 14961.m05012 BMW01427 14981.m02436 WB-contig_192 TC3338 BMC00140 14907.m00556 14972.m06956 BMC02941 14539.m00055 14954.m01731 14992.m11306 14977.m04912 14961.m05360 14992.m11148 13175.m00136 14037.m00207 14961.m05230 BMC02410	K05730 K04448 K04707 K00922 K04348 K04456 K06268 K02089 K05697 K07366 K04513 K04393 K04409 K04364 K03099 K05736
B cell receptor signaling pathway	ko04662	14	10	BMC02925 BMC08490 14992.m10951 BMC03412 14539.m00055 14954.m01731 12480.m00116 14954.m01743 BMW01427 14981.m02436 14977.m04912 BMC06258 14992.m11148 14037.m00207	K06268 K07861 K05697 K06508 K05730 K04448 K00922 K03083 K04348 K04456
Fc epsilon RI signaling pathway	ko04664	19	12	14920.m00402 14972.m07685 BMC00888 14051.m00086 14992.m11305 14956.m00538 BMW01427 14981.m02436 14980.m02822 13617.m00052 13252.m00034 12480.m00116 12583.m00118 BMC00373 14992.m11306 BMC10898 14992.m11148 14037.m00207 14954.m01597	K04371 K07861 K05730 K04431 K04430 K04440 K04364 K00922 K04441 K03099 K01047 K04456
Leukocyte transendothelial migration	ko04670	55	21	13645.m00038 TC2815 TC3576 BMC10860 14594.m00167 14956.m00538 14973.m02714 14990.m08000 BMC11767 BMC06968 14258.m00140 TC3338 TC3073 BMC00540 14954.m01688 14965.m00432 BMC07213 TC2813 AA545902 13738.m00178 BMC12317 WB-contig_1214 13185.m00099 TC8514 13738.m00180 BMC06331 14484.m00023 14990.m08110 BMC11896 BMC01127 BMC00007 14961.m05012 14990.m07765 WB-contig_228 14974.m00823 BMC08614 14981.m02436…	K04630 K04514 K06461 K05700 K05730 K05726 K08009 K05719 K04351 K00922 K05763 K05760 K02677 K05691 K05725 K04513 K02105 K04393 K05692 K05702 K04441
4.6 Nervous System		48	22
Long-term potentiation	ko04720	23	12	14450.m00177 14700.m00145 14972.m07135 14981.m02399 14992.m10951 14992.m11140 13777.m00011 14937.m00493 BMC02801 14980.m02822 TC3341 TC9153 BMC06056 13920.m00455 14954.m01688 14992.m11146 14992.m11214 14539.m00055 14954.m01731 14992.m10856 BMC07744 14972.m07138 BMC07142	K06268 K06270 K04371 K04373 K05858 K04634 K02183 K04515 K06269 K04348 K02677 K04345
Long-term depression	ko04730	29	14	12437.m00035 12520.m00031 BMW01051 14051.m00086 BMC04291 14124.m00054 14992.m11140 14227.m00028 14937.m00493 BMC00896 14114.m00019 14673.m00023 14980.m02822 WB-contig_1349 14961.m05363 14232.m00262 14954.m01688 BMC02393 14967.m01550 14972.m07376 14378.m00176 14977.m05059 14958.m00342 14990.m07858 14655.m00199 BMC11777 14958.m00341 BMC05158 14954.m01597	K04632 K04630 K04371 K04382 K04346 K04534 K05858 K03456 K07376 K01769 K04354 K04634 K02677 K01047
4.7 Sensory System		20	8
Olfactory transduction	ko04740	17	5	14972.m07135 BMW01051 13777.m00011 14980.m02688 14932.m00516 BMC02801 TC3341 TC9153 BMC06056 BMC02393 14992.m11021 14992.m11214 14992.m10856 BMC07744 14972.m07138 BMC00271 BMC07142	K07376 K02183 K04515 K04952 K04345
Taste transduction	ko04742	5	4	14972.m07614 15088.m00016 13777.m00011 14990.m07858 BMC07142	K04632 K04849 K08046 K04345
4.8 Development		58	36
Dorso-ventral axis formation	ko04320	17	10	14972.m07685 14992.m11305 14961.m05321 14980.m02822 12764.m00009 14975.m04391 BMC05969 14990.m07872 13166.m00047 14961.m04898 14972.m07765 CB289785 BMW01020 14992.m11306 14961.m04899 14961.m05205 12596.m00124	K04371 K02602 K02184 K02644 K02359 K02215 K04364 K04361 K02599 K03099
Axon guidance	ko04360	42	27	14956.m00493 BMW00463 14972.m07531 BMC01938 14990.m08000 14972.m07532 14980.m02822 14972.m07760 TC3338 14950.m01814 14539.m00055 14954.m01731 14972.m07409 WB-contig_1651 14954.m01743 14367.m00303 15489.m00008 14484.m00023 BMW00897 BMC11896 14992.m10951 14416.m00051 13056.m00011 14961.m05012 14990.m07765 14500.m00154 WB-contig_192 13415.m00445 14954.m01581 14907.m00556 BMC02941 14967.m01550 14910.…	K06619 K06838 K05099 K04630 K04514 K07861 K07528 K05719 K06841 K06842 K06839 K06843 K04348 K07521 K06268 K04371 K05725 K04513 K04393 K06850 K04409 K06820 K02090 K04352 K03083 K07527 K05736
4.9 Behavior		8	3
Circadian rhythm		8	3	14361.m00189 AA514156 BMC00603 14992.m11187 14972.m07128 BMC06258 14954.m01743 14979.m04526	K02218 K03083 K03731
5. Human Diseases		109	46
5.1 Neurodegenerative Disorders		69	29
Alzheimer's disease	ko05010	8	5	14967.m01575 14833.m00143 13743.m00022 12627.m00071 14954.m01743 BMC02508 BMW01134 BMC06258	K01408 K01389 K04532 K03083 K06171
Parkinson's disease	ko05020	23	7	BMC02389 AA089358 14229.m00039 14761.m00205 BMC01114 14920.m00410 BMC01741 BMC03352 TC3297 14992.m10877 BMC07173 14975.m04464 14981.m02410 WB-contig_1111 WB-contig_1088 BMC02741 14796.m00100 14975.m04463 TC3076 WB-contig_282 BMC05036 TC3276 14356.m00511	K00501 K04555 K04551 K03178 K04554 K04552 K05687
Amyotrophic lateral sclerosis (ALS)	ko05030	6	4	BMC00628 14992.m10865 14972.m07563 BMC03291 14975.m04527 TC2863	K04565 K05613 K04571 K04575
Huntington's disease	ko05040	16	8	14972.m07685 14980.m02833 BMC05908 14961.m05084 BMC01645 14500.m00154 BMC02801 TC3341 TC9153 BMC06056 BMC07138 14961.m05083 14992.m11214 14992.m10856 14990.m08058 BMC07744	K04644 K04638 K01697 K04649 K04364 K02183 K04352 K04648
Dentatorubropallidoluysian atrophy (DRPLA)	ko05050	3	2	14990.m08144 13783.m00012 14482.m00009	K05633 K05632
Prion disease	ko05060	13	3	BMC06651 BMC06885 TC3437 Wbm0350 12527.m00017 BMW00282 AI939707 TC2875 BMC01484 15413.m00008 BMW00771 BMC00957 BMC03240	K02998 K05636 K04077
5.2 Metabolic Disorders		45	18
Type I diabetes mellitus	ko04940	15	5	BMB_gene_32 BMC11571 14363.m00051 BMC06885 TC3437 Wbm0350 BMC06890 BMC06796 WB-contig_271 15080.m00107 15413.m00008 BMC05759 BMC03240 BMC01483 13501.m00076	K06751 K01294 K01580 K04077 K06752
Type II diabetes mellitus	ko04930	16	6	BMC00888 14868.m00080 14972.m07614 14981.m02436 14980.m02822 14971.m02823 13156.m00099 BMW00838 13252.m00034 13238.m00067 BMC09107 CB328841 BMC03213 BMC00693 14971.m02819 BMC10898	K04854 K04371 K04849 K00922 K00873 K04440
Maturity onset diabetes of the young	ko04950	14	7	12514.m00020 14963.m01778 14954.m01724 14977.m04864 14355.m00223 14098.m00042 14972.m07475 14977.m04873 14961.m05214 14977.m05013 14972.m07262 14459.m00235 14975.m04543 14977.m04945	K08024 K08026 K06054 K08028 K08035 K08031 K08027
7. Unclassified		391	135
7.1 Metabolism		199	73
Other carbohydrate metabolism		0	0
Other energy metabolism		8	6	15304.m00113 WB-contig_434 Wbm0507 Wbm0569 15196.m00036 BMC10296 Wbm0629 14372.m00205	K00344 K05524 K04755 K07556 K03615 K00528
Other lipid metabolism		4	2	14610.m00102 BMC03518 Wbm0804 13036.m00011	K00507 K00806
Other nucleotide metabolism		10	5	BMC02325 BMC11516 Wbm0246 13352.m00038 BMC08425 Wbm0806 BMC00421 14271.m00289 14961.m05011 WB-contig_1605	K00947 K00775 K08311 K00772 K00774
Other amino acid metabolism		32	14	14972.m07150 14750.m00026 BMC05261 BMC01404 14250.m00296 BMC01072 14744.m00192 BMC01217 AW225352 12725.m00011 BMC03804 Wbm0630 BMC08567 14972.m07149 14977.m04868 BMC08000 TC3666 14951.m00198 14977.m04862 13373.m00128 Wbm0028 BMC05869 Wbm0021 14451.m00035 BMC01035 12498.m00042 14037.m00201 Wbm0612 14493.m00039 13613.m00041 WB-contig_1472 Wbm0153	K01303 K02437 K07752 K01289 K01322 K01299 K01269 K01271 K01267 K01262 K01280 K01272 K04487 K01255
Other glycan biosynthesis and metabolism		0	0
Metabolism of other cofactors and vitamins		5	3	Wbm0235 Wbm0303 14992.m11326 14696.m00211 Wbm0532	K03801 K02523 K03644
Biosynthesis and biodegradation of other secondary metabolites		0	0
Restriction enzyme		0	0
Other enzymes		140	43	14972.m07304 BMC02903 BMC02405 14713.m00190 14765.m00807 BMC07899 13928.m00023 14973.m02644 14972.m07322 15075.m00032 14992.m11121 BMC00583 14992.m10903 BMC07601 13412.m00011 12575.m00213 14992.m11268 BMC03147 BMC10345 BMW01083 TC3762 14702.m00400 14947.m01133 14975.m04364 TC3479 14975.m04320 BMC01348 BMC02577 12579.m00070 14178.m00090 BMC02129 TC3350 BMW00205 WB-contig_1301 WB-contig_456 14961.m…	K01551 K01072 K07759 K05609 K01528 K00504 K00597 K07762 K00750 K01312 K01090 K08076 K00653 K00485 K08077 K01379 K01373 K00834 K00638 K03929 K08078 K01360 K05610 K01359 K08079 K00987 K00671 K01166 K01530 K03439 K01317 K07761 K01371 K00327 K01158 K01021 K00683 K01309 K01124 K01382 K05906 K03691 K07753
7.2 Genetic Information Processing		22	20
Non-enzyme		22	20	Wbm0312 Wbm0120 14992.m11004 12491.m00041 Wbm0007 Wbm0008 Wbm0061 Wbm0082 Wbm0727 Wbm0586 14990.m07967 WB-contig_451 Wbm0516 Wbm0671 12910.m00014 Wbm0032 Wbm0667 14206.m00121 14990.m08032 Wbm0706 Wbm0357 Wbm0579	K03595 K03592 K03979 K06207 K03523 K03977 K02858 K04531 K07501 K06174 K03650 K04525 K03596 K03978 K03558 K06204 K05527 K03810 K03568 K05807
7.3 Cellular Processes and Signaling		170	42
Inorganic ion transport and metabolism		17	8	14638.m00114 TC3474 14992.m10958 TC2903 Wbm0144 Wbm0766 TC3175 14972.m06973 BMC05334 TC8075 BMC09007 14728.m00018 Wbm0040 Wbm0220 14961.m04950 BMB_gene_7 BMC00677	K07232 K01010 K00518 K01113 K04564 K03594 K03926 K06195
Signal transduction mechanisms		137	21	12877.m00009 12950.m00043 12672.m00043 14977.m05086 BMC02187 14946.m00538 BMC10235 15104.m00055 14954.m01584 13763.m00026 12451.m00032 14954.m01734 BMC01973 BMC08643 14469.m00106 14979.m04506 14947.m01141 13249.m00085 BMC10093 WB-contig_1093 14975.m04398 BMC01570 BMC05880 14992.m11156 12830.m00013 14961.m05295 13139.m00017 14030.m00015 14920.m00433 14992.m11020 BMC10956 14392.m00040 TC3375 BMW012…	K00908 K08293 K06070 K08284 K08291 K01104 K08288 K08282 K00898 K08292 K02208 K08252 K07178 K08253 K00870 K08286 K02449 K08287 K08285 K07179 K08283
Cell motility and secretion		3	2	14973.m02608 BMC10914 14653.m00289	K01396 K07996
Membrane and intracellular structural molecules		13	11	Wbm0117 Wbm0290 14286.m00009 BMC08476 Wbm0152 Wbm0054 14296.m00065 13166.m00048 Wbm0606 14554.m00230 14933.m00228 Wbm0107 14990.m08073	K07603 K08017 K07611 K06194 K03438 K07277 K03642 K07258 K03640 K07606 K07604
7.4 Poorly Characterized		0	0
General function prediction only		0	0
Function unknown		0	0
