# Supplementary material for: Transcriptomes and pathways associated with infectivity, survival and immunogenicity in Brugia malayi L3
Source: BMC Genomics. 2009 Jun 15;10:267. doi: 10.1186/1471-2164-10-267 (PMC2708187; doi:10.1186/1471-2164-10-267)
Supplement: Additional file 6 — Up-regulated genes in the L3 type. The up-regulated genes in pair-wise comparison of L3i vs L3c and L3ir vs L3c. [file 1471-2164-10-267-S6.xls]

## Sheet: IR
Table S 6. upregulated genes in the L3 type
Systematic	Normalized	t-test P-value	Raw	Control	Description	annotation#	pub _locus	Oligo source
BMX10908	32.1629	0.00287111	8007.17	267.763	UNKNOWN	N52127		TIGR gene indices B. malayi EST singletons
BMX10816	20.2149	0.000150618	8954.17	442.45	UNKNOWN	H97262		TIGR gene indices B. malayi EST singletons
BMX9555	16.9922	0.00138391	7183.83	412.713	UNKNOWN	AA389866		TIGR gene indices B. malayi EST singletons
bm.01458	15.1132	0.00404104	9240.33	630.367	UNKNOWN (no hits found)	BMC06992		Brugia Chip V1
BMX1537	11.2168	7.5303e-06	8358.33	735.183	NP_498671.2| ZK783.2 (Uridine phosphorylase )	13555.m00076	Bm1_10125	TIGR B. malayi genomic gene models
bm.01092	10.8876	6.73079e-05	23701	2124.69	CAA62521.1| cytidine deaminase [Brugia pahangi]	BMC04530		Brugia Chip V1
bm.01069	9.23991	0.0009832	12782.5	1381.34	AAC47631.1| cytidine deaminase [Brugia malayi]	BMC04376	Bm1_11460	Brugia Chip V1
BMX12951	8.90978	0.0089755	11070.2	1248.71	CAE67959.1| Hypothetical protein CBG13563( Nematode cuticle collagen N-terminal domain )	TC2947		TIGR gene indices O. volvulus EST clusters
BMX12780	7.86336	0.00354503	8899.5	1264.04	NP_500520.1| COLlagen family member (col-34)	TC2764		TIGR gene indices O. volvulus EST clusters
bm.01617	6.50973	3.16318e-06	26372	4107.98	CAA61153.1| orf [Brugia pahangi]	BMC09040		Brugia Chip V1
bm.01719	5.89251	0.000132759	3668.5	648.814	AAC48290.1| Gln-rich protein	BMC11922		Brugia Chip V1
BMX7677	5.71354	9.06701e-06	25152	4321.42	CAA61153.1| orf [Brugia pahangi]	14990.m07692	Bm1_47860	TIGR B. malayi genomic gene models
bm.03089	5.7032	0.00068389	7206.83	1221.16	CAB85466.1| putative cuticular collagen	BMC06834		Brugia Chip V1
bm.01096	5.64067	0.00174226	469.333	80.8369	UNKNOWN (score 70)	BMC04761		Brugia Chip V1
BMX10294	5.53354	0.00760756	355.833	61.7411	NP_001023062.1| C43F9.9 (Neurotransmitter-gated ion-channel)	AI856833		TIGR gene indices B. malayi EST singletons
bm.03060	5.4427	0.00377719	25714.3	4829.59	CAE71140.1| Hypothetical protein CBG17995 ( Nematode cuticle collagen N-terminal domain )	BMC03645	Bm1_39050	Brugia Chip V1
bm.03339	5.26437	4.55167e-05	17211.7	3467.62	UNKNOWN (score 70) Cytochrome b5	BMC06882	Bm1_56360	Brugia Chip V1
bm.03522	5.24104	0.000824783	29631	5965.06	CAA61153.1| orf [Brugia pahangi]	BMC12431		Brugia Chip V1
bm.03261	5.22118	3.75838e-05	32660	6381.27	CAA61153.1| orf [Brugia pahangi]	BMC02256		Brugia Chip V1
BMX6859	5.20557	0.000111032	8961.5	1733.89	CAE66032.1| Hypothetical protein CBG11227(: Cholecystokinin receptor, type A )	14975.m04550		TIGR B. malayi genomic gene models
bm.03416	5.12151	7.97281e-05	7294.83	1433.12	CAE59859.1| Hypothetical protein CBG03334 ( Nematode cuticle collagen N-terminal domain )	BMC11971	Bm1_13245	Brugia Chip V1
bm.00528	5.03969	0.000419186	3964.33	804.072	EAA03890.4| ENSANGP00000017139	BMC02054	Bm1_38755	Brugia Chip V1
BMX10271	5.03305	0.000676167	567.667	113.705	NP_495991.1| F42A8.1 (Unnamed protein )	AI784803		TIGR gene indices B. malayi EST singletons
bm.03417	4.9621	3.61978e-05	7402.5	1447.61	CAE59859.1| Hypothetical protein CBG03334 ( Nematode cuticle collagen N-terminal domain )	BMC11972	Bm1_13245	Brugia Chip V1
BMX1785	4.90168	0.000595361	11385	2288.83	NP_502175.1| F12F6.9(Collagens (type IV and type XIII)	13768.m00013	Bm1_11755	TIGR B. malayi genomic gene models
bm.03109	4.79844	0.00410896	38535.5	7969.99	CAE61462.1| Hypothetical protein CBG05354 ( Nematode cuticle collagen N-terminal domain )	BMC09631	Bm1_34840	Brugia Chip V1
BMX7422	4.79729	0.00939635	2046.83	394.477	UNKNOWN	14980.m02780	Bm1_46285	TIGR B. malayi genomic gene models
BMX12789	4.70652	0.000142331	9901.67	2105.25	NP_497975.1| COLlagen family member (col-89)	TC2775	Bm1_39050	TIGR gene indices O. volvulus EST clusters
bm.00444	4.67806	1.83493e-05	23903.8	5071.3	NP_497975.1| COLlagen family member (col-89)	BMC01677		Brugia Chip V1
BMX11476	4.6695	0.0057555	632.333	149.535	CAE64953.1| Hypothetical protein CBG09784 (no description)	BMW00517.494	Bm1_20230	Macpherson V2 oligos
bm.03300	4.63624	2.90074e-05	10662.2	2239.81	ABD39382.1| putative galectin protein 140	BMC04762	Bm1_13245	Brugia Chip V1
bm.03280	4.57642	0.00184482	1796.17	428.864	AAC48290.1| Gln-rich protein	BMC03443		Brugia Chip V1
bm.03308	4.55538	8.38607e-05	6590.17	1450.24	NP_500133.2| COLlagen family member (col-108)	BMC05172	Bm1_34840	Brugia Chip V1
bm.03337	4.47521	0.000267078	21638.5	4768.66	CAE57231.1| Hypothetical protein CBG00101 ( Nematode cuticle collagen N-terminal domain )	BMC06872	Bm1_56360	Brugia Chip V1
BMX5815	4.39806	0.00518721	1578.33	381.279	CAE61489.1| Hypothetical protein CBG05384 (no description)	14972.m07061	Bm1_36850	TIGR B. malayi genomic gene models
BMX1183	4.38419	0.000779021	759.333	169.825	NP_491464.1| F57C9.1b (Pyridoxal/pyridoxine/pyridoxamine kinase )	13346.m00180	Bm1_07835	TIGR B. malayi genomic gene models
bm.03531	4.37647	0.000167981	16143.8	3831.24	NP_497975.1| COLlagen family member (col-89)	BMC12468	Bm1_39050	Brugia Chip V1
BMX10506	4.37297	0.00185807	22886.7	5259.56	UNKNOWN	AW874716		TIGR gene indices B. malayi EST singletons
bm.01109	4.31244	0.000519486	15790.5	3678.32	CAB88204.1| putative cuticular collagen	BMC04841	Bm1_13245	Brugia Chip V1
bm.01288	4.27342	0.00090633	4989.33	1189.02	AAB35895.1| Oveg1 [Onchocerca volvulus]	BMC05959		Brugia Chip V1
BMX8319	4.24972	0.00545781	1498.33	350.647	UNKNOWN	14992.m11137	Bm1_51775	TIGR B. malayi genomic gene models
bm.03537	4.24537	0.000809872	7985.83	1977.01	NP_500133.2| COLlagen family member (col-108)	BMC12490	Bm1_34840	Brugia Chip V1
bm.01229	4.23017	0.000489154	8944	2114.84	NP_499700.1| ZK1010.7(Collagens (type IV and type XIII)	BMC05537		Brugia Chip V1
BMX11285	4.21556	0.000415752	4896.5	1136.46	CAE73812.1| Hypothetical protein CBG21362 (Collagen triple helix repeat)	BMW00134.310	Bm1_56360	Macpherson V2 oligos
BMX11838	4.14335	0.00361644	20710.2	5321.18	CAJ30042.1| hypothetical protein	BMW01496.504	Bm1_17485	Macpherson V2 oligos
BMX1914	4.10335	0.00275267	3986.17	972.176	T16540 hypothetical protein K02G10.7 (Aquaporin)	13888.m00008	Bm1_12540	TIGR B. malayi genomic gene models
bm.03286	4.02058	0.0010086	3522.83	910.329	NP_001040924.1| COLlagen family member (col-14)	BMC03733	Bm1_03045	Brugia Chip V1
BMX9306	3.99616	0.0012576	2283.33	564.72	UNKNOWN	AA072511		TIGR gene indices B. malayi EST singletons
BMX10212	3.96566	0.00280696	4406	1098.22	AAB35895.1| Oveg1	AI546760		TIGR gene indices B. malayi EST singletons
bm.03542	3.9167	0.00167709	13004.7	3285.12	CAE57231.1| Hypothetical protein CBG00101 ( Nematode cuticle collagen N-terminal domain )	BMC12506	Bm1_56360	Brugia Chip V1
BMX1987	3.90206	3.64813e-05	10233.8	2538.39	NP_509555.1| COLlagen family member (col-175)	13939.m00062	Bm1_13015	TIGR B. malayi genomic gene models
BMX1510	3.83829	0.000704646	2642.5	689.361	NP_001033382.1| Y71H2AM.15b	13532.m00015	Bm1_09955	TIGR B. malayi genomic gene models
bm.02068	3.82633	0.000176982	2840.17	738.986	NP_493676.1| T01D1.4 (Acireductone dioxygenase, ARD)	BMC06504		Brugia Chip V1
bm.03530	3.80565	0.000328451	9933.33	2585.7	NP_497975.1| COLlagen family member (col-89)	BMC12467	Bm1_39050	Brugia Chip V1
bm.01165	3.77499	0.000962288	6981.67	1848.61	CAE70062.1| Hypothetical protein CBG16497( Nematode cuticle collagen N-terminal domain )	BMC05175	Bm1_17485	Brugia Chip V1
bm.01311	3.7694	0.00452222	644	196.702	NP_501878.1| F01G10.1 (Transketolase)	BMC06090	Bm1_10280	Brugia Chip V1
bm.01005	3.69258	0.00770489	991	284.313	AAK26377.1|AF339102_1 putative alpha/beta hydrolase	BMC04080	Bm1_43795	Brugia Chip V1
bm.03118	3.68213	8.67262e-05	4996.33	1370.52	AAB07020.1| small heat shock protein [Brugia	BMC11851		Brugia Chip V1
BMX3894	3.64478	0.00816362	2141	560.4	UNKNOWN	14731.m01013	Bm1_24945	TIGR B. malayi genomic gene models
BMX10770	3.63806	1.57198e-06	5736	1579.27	AAC47626.1| unknown [Brugia malayi]	H21312	Bm1_54705	TIGR gene indices B. malayi EST singletons
BMX1868	3.63415	0.000239114	6456.33	1796.06	UNKNOWN	13828.m00103	Bm1_12275	TIGR B. malayi genomic gene models
BMX6838	3.63065	0.00650004	953.333	265.903	CAE57939.1| Hypothetical protein CBG00994 (no description)	14975.m04526	Bm1_42925	TIGR B. malayi genomic gene models
bm.03524	3.62651	0.00284813	12765.8	3335.13	AAC46628.1| cuticular collagen Bmcol-2	BMC12441		Brugia Chip V1
BMX13565	3.60038	0.00379226	395.5	108.429	XP_392432.2| PREDICTED: similar to Sterol carrier protein X-related thiolase CG17320-PA isoform 1	TC3583	Bm1_53275	TIGR gene indices O. volvulus EST clusters
bm.01134	3.59422	0.00525032	8682.83	2446.71	CAB85466.1| putative cuticular collagen	BMC05026	Bm1_03900	Brugia Chip V1
BMX13000	3.57675	0.00194185	1469.83	404.392	AAN34969.1| thioredoxin 1; ov-thioredoxin 1	TC2998	Bm1_46700	TIGR gene indices O. volvulus EST clusters
bm.00073	3.56235	0.00248829	10970.2	3083.94	CAB85468.1| putative cuticular collagen	BMC00164		Brugia Chip V1
BMX10874	3.55531	0.000174433	4944.67	1381.1	UNKNOWN	N43097	Bm1_04325	TIGR gene indices B. malayi EST singletons
bm.01196	3.50157	0.000271584	18109	4969.46	CAA65507.1| cuticular collagen	BMC05359		Brugia Chip V1
bm.03529	3.47832	0.000457024	4517.83	1247.44	CAE70872.1| Hypothetical protein CBG17662 ( Nematode cuticle collagen, N-terminal )	BMC12465	Bm1_03045	Brugia Chip V1
BMX10513	3.44474	0.00482434	564.5	169.033	CAE67866.1| Hypothetical protein CBG13458( ARD/ARD' family )	BE124987		TIGR gene indices B. malayi EST singletons
bm.00592	3.39491	0.000357581	5373	1521.19	AAC48290.1| Gln-rich protein	BMC02375		Brugia Chip V1
BMX208	3.37293	0.00138409	8728.17	2639.56	AAC46628.1| cuticular collagen Bmcol-2	12577.m00007	Bm1_01465	TIGR B. malayi genomic gene models
bm.01430	3.36774	0.000606131	4320.5	1282.58	UNKNOWN (score 70)	BMC06790		Brugia Chip V1
BMX9996	3.34905	0.00709145	3297.67	1024.02	UNKNOWN	AA842602		TIGR gene indices B. malayi EST singletons
BMX1124	3.34565	0.00636518	3673.67	1076.44	UNKNOWN	13314.m00595	Bm1_07415	TIGR B. malayi genomic gene models
BMX9446	3.32662	0.000244391	15663.3	4834.79	UNKNOWN	AA228541		TIGR gene indices B. malayi EST singletons
BMX2189	3.31261	0.00134679	18157.3	5640.75	UNKNOWN	14060.m00120	Bm1_14385	TIGR B. malayi genomic gene models
BMX5159	3.29462	0.000189921	687	213.532	NP_509864.3| F13D2.1 (Alpha-macroglobulin )	14961.m05029	Bm1_07415	TIGR B. malayi genomic gene models
bm.01173	3.29114	9.18348e-05	3862.5	1155.65	UNKNOWN (score 70)	BMC05208		Brugia Chip V1
bm.00730	3.28365	0.00234189	23993	7326.49	AAC46628.1| cuticular	BMC02934		Brugia Chip V1
BMX7012	3.27118	0.00378912	332.5	106.717	XP_001107312.1| PREDICTED: dihydrolipoamide branched chain transacylase isoform 3	14977.m05029	Bm1_43910	TIGR B. malayi genomic gene models
bm.00477	3.24234	0.00505108	2543.83	777.369	CAE59704.1| Hypothetical protein CBG03136 (Lactate/malate dehydrogenase)	BMC01827	Bm1_43730	Brugia Chip V1
BMX8135	3.22023	0.0017023	527.833	170.956	UNKNOWN	14992.m10917	Bm1_50715	TIGR B. malayi genomic gene models
bm.00935	3.20413	0.00051889	18505.8	5884.79	NP_500138.1| Y38C1BA.3(Collagens (type IV and type XIII)	BMC03726		Brugia Chip V1
bm.01714	3.20247	0.000836534	5508.83	1736.42	UNKNOWN (score 70)	BMC11906		Brugia Chip V1
BMX6984	3.17974	0.00455012	3198.67	994.578	CAE59704.1| Hypothetical protein CBG03136 (Lactate/malate dehydrogenase)	14977.m04994	Bm1_43730	TIGR B. malayi genomic gene models
BMX12850	3.17183	0.00220534	5705.5	1772.07	CAE63849.1| Hypothetical protein CBG08408 ( Nematode cuticle collagen N-terminal domain )	TC2845	Bm1_31575	TIGR gene indices O. volvulus EST clusters
BMX11825	3.15866	0.000839406	974	309.278	NP_500850.1| C55C3.1 (BPI/LBP/CETP family protein )	BMW01448.485		Macpherson V2 oligos
BMX2016	3.12602	0.000766138	2531.33	801.423	YP_293890.1| putative membrane protein	13970.m00031	Bm1_13225	TIGR B. malayi genomic gene models
bm.01467	3.12575	0.000185718	5517.17	1721.12	P23730|IFEA_ASCSU Intermediate filament protein A	BMC07029	Bm1_45215	Brugia Chip V1
BMX11412	3.0808	0.000467652	25683.5	8216.78	UNKNOWN	BMW00374.174		Macpherson V2 oligos
BMX11110	3.05333	0.00941024	4381.67	1456.15	UNKNOWN	W59908		TIGR gene indices B. malayi EST singletons
bm.01743	3.04162	0.000271235	432.333	151.752	NP_501087.1| C06G3.5a (Adenine deaminase/adenosine deaminase )	BMC12015		Brugia Chip V1
bm.01618	3.03939	0.00115463	4828.17	1597.31	AAA27985.1| alpha-collagen	BMC09088	Bm1_10410	Brugia Chip V1
bm.03475	3.01327	0.00189166	21200.5	7217.56	AAC77922.1| peroxidoxin-2	BMC12240		Brugia Chip V1
BMX8724	2.99716	0.00585078	928.667	347.277	NP_504554.1| DeHydrogenases, Short chain family member (dhs-16)	15142.m00020	Bm1_54290	TIGR B. malayi genomic gene models
bm.00750	2.99352	0.00196951	523.833	184.861	CAH72258.1| dihydrolipoamide branched chain transacylase E2	BMC03018	Bm1_43910	Brugia Chip V1
BMX7875	2.99352	5.35893e-06	526.333	178.31	UNKNOWN	14990.m07950	Bm1_49120	TIGR B. malayi genomic gene models
bm.02429	2.97826	0.000719742	602.667	204.817	CAE59528.1| Hypothetical protein CBG02923 ( Nematode cuticle collagen N-terminal domain )	BMC09759		Brugia Chip V1
bm.02512	2.95744	0.00301374	5010.83	1761.27	CAE59704.1| Hypothetical protein CBG03136 (Lactate/malate dehydrogenase)	BMC02451		Brugia Chip V1
BMX2484	2.93335	0.00998826	553.5	184.023	CAE66933.1| Hypothetical protein CBG12325 (Short-chain dehydrogenase/reductase SDR)	14236.m00032	Bm1_16190	TIGR B. malayi genomic gene models
BMX1613	2.88421	0.00236588	4052.67	1430.67	NP_493676.1| T01D1.4 (Acireductone dioxygenase, ARD)	13632.m00183	Bm1_10660	TIGR B. malayi genomic gene models
BMX2110	2.80722	8.77445e-05	10536.8	3640.88	UNKNOWN	14039.m00112	Bm1_13880	TIGR B. malayi genomic gene models
BMX11214	2.8039	0.00901388	233.667	83.3977	NP_501963.1| PaTched Related family member (ptr-14	BMW00011.379	Bm1_38310	Macpherson V2 oligos
BMX1504	2.77166	0.00348643	2893.33	1056.48	UNKNOWN	13523.m00044	Bm1_09905	TIGR B. malayi genomic gene models
bm.03476	2.76587	0.00662983	15523.8	5455.68	Q17172|TDX2_BRUMA Thioredoxin peroxidase 2	BMC12241		Brugia Chip V1
BMX10832	2.75398	0.00675852	3116.83	1164.2	UNKNOWN	H98436	Bm1_39000	TIGR gene indices B. malayi EST singletons
BMX7451	2.73202	0.00361544	305.833	115.876	NP_497426.2| Y22D7AL.6(no description)	14980.m02813	Bm1_46440	TIGR B. malayi genomic gene models
BMX6256	2.73146	0.00418073	558.667	213.302	NP_499183.1| ZK632.12 (FYVE finger containing protein )	14972.m07595	Bm1_39465	TIGR B. malayi genomic gene models
bm.01051	2.72219	0.00694521	2362.67	971.4	UNKNOWN (no hits found)	BMC04296	Bm1_12265	Brugia Chip V1
BMX11045	2.71576	0.00775385	2211.83	845.146	UNKNOWN	TC9316		TIGR gene indices B. malayi EST clusters
BMX1864	2.70855	0.00118584	3458.5	1252.42	UNKNOWN	13828.m00099	Bm1_12255	TIGR B. malayi genomic gene models
BMX2486	2.67597	0.00910395	362	127.634	NP_509415.1| F55E10.6 (Corticosteroid 11-beta-dehydrogenase )	14236.m00034	Bm1_16200	TIGR B. malayi genomic gene models
bm.00655	2.6744	0.000137432	1887	699.844	NP_502044.1| AQuaPorin or aquaglyceroporin related family member (aqp-3)	BMC02613		Brugia Chip V1
bm.03255	2.63054	0.000741444	7172	2681.28	AAB07020.1| small heat shock protein [Brugia	BMC02059	Bm1_19805	Brugia Chip V1
bm.00438	2.55668	0.00802956	7853.33	3045.56	UNKNOWN (score 70)	BMC01662		Brugia Chip V1
BMX8136	2.54035	0.00564764	713.667	273.315	CAE66247.1| Hypothetical protein CBG11491 ( Cellular retinaldehyde-binding/triple function, C-terminal )	14992.m10918	Bm1_50720	TIGR B. malayi genomic gene models
bm.01624	2.5268	6.74745e-05	1254.67	506.973	NP_501972.1| Flavin-containing MonoOxygenase family member (fmo-2)	BMC09229	Bm1_32235	Brugia Chip V1
BMX12808	2.52534	0.00962031	11238.3	4431.34	AAC46628.1| cuticular collagen Bmcol-2	TC2798		TIGR gene indices O. volvulus EST clusters
BMX9593	2.50619	0.00128137	1399	575.743	UNKNOWN	AA441704		TIGR gene indices B. malayi EST singletons
BMX10436	2.50345	0.000259357	4936.5	1987.04	UNKNOWN	AW179696		TIGR gene indices B. malayi EST singletons
BMX5554	2.45106	0.00396741	402.167	162.292	NP_001024958.1| Y34B4A.4a (Ras1 guanine nucleotide exchange factor )	14967.m01563	Bm1_35190	TIGR B. malayi genomic gene models
BMX8620	2.45011	0.00243603	864.167	352.634	AAT07057.1| cathepsin L-like cysteine proteinase	15073.m00028		TIGR B. malayi genomic gene models
bm.00862	2.40772	0.00727577	1728.17	679.89	AAD11970.1| 24 kDa secreted protein [Brugia malayi]	BMC03432	Bm1_23480	Brugia Chip V1
bm.03533	2.38179	0.00685812	5159.33	2066.18	NP_498500.1| K04C2.5 (no description)	BMC12474	Bm1_39000	Brugia Chip V1
BMX12581	2.37593	0.00741926	10977.3	4569.67	CAE61461.1| Hypothetical protein CBG05353 ( Nematode cuticle collagen N-terminal domain )	WB-contig_347		W. Bancrofti EST clusters
BMX12870	2.37204	0.00303551	1977.33	852.509	P46427|GSTP_ONCVO Glutathione S-transferase 2	TC2865		TIGR gene indices O. volvulus EST clusters
bm.01007	2.34102	0.000359236	996.167	426.577	CAE63109.1| Hypothetical protein CBG07404(no description)	BMC04084		Brugia Chip V1
BMX9983	2.33493	0.000322579	1612.33	695.017	UNKNOWN	AA842436		TIGR gene indices B. malayi EST singletons
BMX7356	2.3318	7.91474e-05	449.667	198.34	UNKNOWN	14980.m02694	Bm1_45865	TIGR B. malayi genomic gene models
BMX11223	2.32778	0.000859838	1682.83	760.955	CAE57231.1| Hypothetical protein CBG00101 ( Nematode cuticle collagen N-terminal domain )	BMW00033.3		Macpherson V2 oligos
bm.00601	2.32069	0.00312736	2602.67	1150.32	CAA73325.1| glutathione transferase	BMC02401	Bm1_33930	Brugia Chip V1
BMX10267	2.3049	0.00863972	363.833	158.155	UNKNOWN	AI784742		TIGR gene indices B. malayi EST singletons
bm.03324	2.29417	0.00363964	15001	6445.84	AAA27864.1| SPX-1	BMC06144	Bm1_42870	Brugia Chip V1
BMX307	2.26365	0.00441802	1253.5	579.156	AAT07058.1| cathepsin L-like cysteine proteinase	12639.m00023		TIGR B. malayi genomic gene models
BMX12303	2.25993	0.00923214	1144.5	559.716	Hypothetical protein CBG22935 (Predicted methyltransferase )	WB-contig_1501		W. Bancrofti EST clusters
bm.01442	2.24856	0.00256266	2349.67	1101.76	P_500070.1| COLlagen family member (col-104)	BMC06865		Brugia Chip V1
bm.00529	2.23785	0.000970679	2445.33	1094.3	NP_500485.1| F49F1.1 (Secreted surface protein )	BMC02058	Bm1_00205	Brugia Chip V1
BMX10380	2.23677	0.00462931	1886.5	820.534	UNKNOWN	AW061465		TIGR gene indices B. malayi EST singletons
BMX8784	2.23564	0.00934657	579.333	273.708	UNKNOWN (Legume-like lectin family protein)	15181.m00020	Bm1_54700	TIGR B. malayi genomic gene models
BMX5950	2.23472	0.000855384	4044.33	1828.55	UNKNOWN	14972.m07219	Bm1_37615	TIGR B. malayi genomic gene models
BMX3648	2.20784	0.000576533	5251.67	2371.18	AAS92593.1| excretory/secretory protein Juv-p120	14672.m00017	Bm1_23455	TIGR B. malayi genomic gene models
BMX6517	2.20452	0.00177712	3061.5	1424.97	AAZ38760.1| serine protease inhibitor 1 [Brugia malayi	14973.m02591	Bm1_40960	TIGR B. malayi genomic gene models
bm.01462	2.20264	0.000196599	2548.5	1125.4	NP_740978.1| Y74E4A.1a (Acetylcholine receptor )	BMC07008	Bm1_43380	Brugia Chip V1
bm.01685	2.1672	0.00441143	767.167	358.639	CAA34357.1| zinc finger protein	BMC11725	Bm1_01315	Brugia Chip V1
bm.03539	2.13125	0.00457634	21689.8	10357.5	AAA27864.1| SPX-1	BMC12495	Bm1_42870	Brugia Chip V1
bm.01150	2.12606	0.00384877	2785.67	1302.77	UNKNOWN (score 70)	BMC05103		Brugia Chip V1
bm.00688	2.1171	0.00521527	1731.5	809.491	XP_753630.1| nonribosomal peptide synthase NRPS	BMC02762		Brugia Chip V1
bm.00203	2.11257	0.00567989	1322.83	684.509	CAE67685.1| Hypothetical protein CBG13252 (Glycosyl transferase family 2)	BMC00613		Brugia Chip V1
BMX3711	2.09271	0.00170636	1163.5	554.716	NP_491993.1| CRAL/TRIO and GOLD domain containing (ctg-1)	14693.m00120	Bm1_23865	TIGR B. malayi genomic gene models
BMX3368	2.08638	0.00286546	2839.83	1349.19	AAS92593.1| excretory/secretory protein Juv-p120	14597.m00049	Bm1_21755	TIGR B. malayi genomic gene models
BMX2494	2.07737	0.00117998	457	225.561	CAE57636.1| Hypothetical protein CBG00621 (tRNA synthetase, B5)	14237.m00397	Bm1_16240	TIGR B. malayi genomic gene models
bm.01099	2.05795	0.00488285	851.167	442.182	CAE69223.1| Hypothetical protein CBG15263 (no description)	BMC04773		Brugia Chip V1
bm.00112	2.05266	0.00290001	2936	1532.48	XP_001130141.1| PREDICTED: hypothetical protein	BMC00257	Bm1_42375	Brugia Chip V1
BMX9949	2.05241	5.09262e-05	1366.83	677.02	UNKNOWN	AA842087		TIGR gene indices B. malayi EST singletons
bm.00698	2.04773	0.00379657	426	208.129	NP_508776.1| C07A12.7b (Cytosolic sorting protein GGA2/TOM1 )	BMC02799		Brugia Chip V1
bm.01021	2.04666	0.00805063	373.333	181.888	CAE63438.1| Hypothetical protein CBG07886 ( Acyltransferase ChoActase/COT/CPT )	BMC04165	Bm1_02015	Brugia Chip V1
BMX7393	2.04091	0.0057106	690.167	347.85	UNKNOWN	14980.m02746		TIGR B. malayi genomic gene models
BMX1846	2.04072	0.00740853	1241.5	618.281	Q25532|VATG_MANSE Vacuolar ATP synthase subunit G	13818.m00236	Bm1_12135	TIGR B. malayi genomic gene models
bm.03077	2.03891	0.0029516	18021.8	8877.2	AAA27864.1| SPX-1	BMC05831		Brugia Chip V1
bm.01591	2.02137	0.00916727	736.667	363.752	NP_501571.2| C53D6.7 (Galectin, galactose-binding lectin )	BMC08378	Bm1_48065	Brugia Chip V1
BMX2711	2.01879	0.000647526	2242.33	1156.28	UNKNOWN	14303.m00140	Bm1_17590	TIGR B. malayi genomic gene models
BMX11777	2.01047	0.00529845	323.333	158.33	CAE66658.1| Hypothetical protein CBG11995 (Innexin)	BMW01314.476	Bm1_33440	Macpherson V2 oligos
BMX7807	2.0039	0.00908635	358	178.978	XP_970665.1| PREDICTED: similar to CG3297-PA,	14990.m07863	Bm1_48700	TIGR B. malayi genomic gene models

## Sheet: L3
Systematic	Normalized	t-test P-value	Raw	Control	Description	annotation#	pub-locus	Oligo source
BMX2941	77.8233	0.000343407	58782.3	793.828	NP_700847.1| gene 11-1 protein precursor Chromadorea ALT	14399.m00013	Bm1_19080	TIGR B. malayi genomic gene models
BMX4864	58.1707	0.000216101	493.5	8.61984	NP_501147.2| fatty acid ELOngation family member (elo-3) GNS1/SUR4 membrane protein	14954.m01636	Bm1_30860	TIGR B. malayi genomic gene models
BMX10766	52.2237	0.000145165	25859.7	513.04	UNKNOWN	H21305		TIGR gene indices B. malayi EST singletons
BMX11729	44.47	0.00262038	1287.5	40.5291	EAT47694.1| sterol o-acyltransferase [Aedes aegypti]	BMW01199.524		Macpherson V2 oligos
bm.03468	40.8516	0.00134698	21087	591.952	AAD51085.1|AF177192_1 cystatin-type cysteine proteinase inhibitor CPI-1	BMC12220	Bm1_20105	Brugia Chip V1
BMX10747	39.5115	8.47129e-06	47852.8	1201.01	AAC47621.1| unknown Chromadorea ALT	H16486	Bm1_28735	TIGR gene indices B. malayi EST singletons
BMX9381	37.2594	0.000174999	23250.8	687.869	AAT07057.1| cathepsin L-like cysteine proteinase	AA125653	Bm1_00095	TIGR gene indices B. malayi EST singletons
BMX11222	36.4702	0.000809912	13289.3	384.107	AAK16513.1|AF331035_1 cathepsin L-like cysteine proteinase	BMW00025.527	Bm1_00065	Macpherson V2 oligos
bm.03178	34.862	0.00194127	64679.7	1908.01	AAB03902.2| Av18	BMC00123	Bm1_14360	Brugia Chip V1
BMX3107	33.841	0.00947896	29835.7	1122.45	AAD51085.1|AF177192_1 cystatin-type cysteine proteinase inhibitor CPI-1	14489.m00056		TIGR B. malayi genomic gene models
BMX8620	32.9982	0.00101873	24657.5	757.393	AAT07057.1| cathepsin L-like cysteine proteinase	15073.m00028		TIGR B. malayi genomic gene models
BMX4208	32.5102	0.00749247	19982.3	760.035	AAT07058.1| cathepsin L-like cysteine proteinase	14860.m00034		TIGR B. malayi genomic gene models
bm.03399	32.4326	5.0785e-05	19167.5	584.129	AAK16513.1|AF331035_1 cathepsin L-like cysteine proteinase [Brugia malayi]	BMC11810	Bm1_00870	Brugia Chip V1
bm.03372	32.0739	0.00728076	61270.3	2228.07	AAC47621.1| unknown Chromadorea ALT	BMC11647	Bm1_14360	Brugia Chip V1
BMX11239	31.6512	4.94409e-05	25560.5	798.969	AAK16513.1|AF331035_1 cathepsin L-like cysteine proteinase [Brugia malayi]	BMW00062.466	Bm1_00065	Macpherson V2 oligos
BMX307	29.2558	0.000846702	28731.3	953.675	AAT07058.1| cathepsin L-like cysteine proteinase	12639.m00023		TIGR B. malayi genomic gene models
bm.01930	28.5369	2.79888e-06	23184	746.805	AAK16513.1|AF331035_1 cathepsin L-like cysteine proteinase [Brugia malayi]	BMC05457	Bm1_00870	Brugia Chip V1
BMX9590	26.315	1.8383e-05	9300	361.504	UNKNOWN	AA433440		TIGR gene indices B. malayi EST singletons
bm.00091	25.9001	0.00114811	50041.7	2117.72	AAN85136.1| unknown [Brugia malayi] Chromadorea ALT	BMC00213		Brugia Chip V1
bm.03187	23.9368	0.000520413	43859.3	1651.82	UNKNOWN (score 70)	BMC00148	Bm1_12475	Brugia Chip V1
bm.03310	23.2066	0.00711759	47792.3	2949.95	AAN85136.1| unknown [Brugia malayi] Chromadorea ALT	BMC05586		Brugia Chip V1
BMX12637	22.1226	0.000349446	31083	1457.94	AAC47625.1| unknown [Brugia malayi]	WB-contig_427	Bm1_10595	W. Bancrofti EST clusters
bm.01310	20.7613	0.000467493	11842	567.128	AAT07057.1| cathepsin L-like cysteine proteinase [Brugia malayi]	BMC06080	Bm1_13265	Brugia Chip V1
bm.03306	20.4056	6.14947e-06	22782.3	1170.53	AAK16513.1|AF331035_1 cathepsin L-like cysteine proteinase [Brugia malayi]	BMC04934	Bm1_00065	Brugia Chip V1
BMX4211	20.2413	0.0052245	62653.8	3283.13	AAF01224.1|AF183573_1 Alt2 variant [Brugia malayi]	14863.m00021	Bm1_26880	TIGR B. malayi genomic gene models
BMX9823	20.0902	0.00182513	6288.5	304.249	AAB42377.1| BmSERPIN [Brugia malayi]	AA840996	Bm1_02070	TIGR gene indices B. malayi EST singletons
BMX6249	20.0748	0.00435632	229.167	17.6445	CAE65557.1| Hypothetical protein CBG10547 (Calmodulin-binding protein CRAG)	14972.m07588	Bm1_39430	TIGR B. malayi genomic gene models
bm.01735	19.7013	0.000290716	8569.67	433.875	AAT07058.1| cathepsin L-like cysteine proteinase [Brugia malayi]	BMC11984	Bm1_00095	Brugia Chip V1
BMX11374	19.2297	0.00547694	59675.2	3423.13	AAN85136.1| unknown [Brugia malayi] Chromadorea ALT	BMW00290.540		Macpherson V2 oligos
BMX6859	18.9655	3.93907e-05	25875.7	1363.63	CAE66032.1| Hypothetical protein CBG11227(: Cholecystokinin receptor, type A )	14975.m04550	Bm1_43045	TIGR B. malayi genomic gene models
BMX2186	17.8933	0.00136969	2378.67	130.503	AAA84909.1| 20/22 homolog (Chromadorea ALT protein, in S1)	14059.m00045	Bm1_14360	TIGR B. malayi genomic gene models
bm.03374	17.4873	7.55459e-06	19706.8	1022.96	AAC47625.1| unknown [Brugia malayi] Cytochrome b5	BMC11657	Bm1_10595	Brugia Chip V1
BMX592	17.3036	0.000345637	14168.3	954.197	AAB42377.1| BmSERPIN [Brugia malayi]	12910.m00014	Bm1_03995	TIGR B. malayi genomic gene models
BMX11216	16.7403	0.000522682	57089	3490.73	AAN85136.1| unknown [Brugia malayi] Chromadorea ALT	BMW00014.430		Macpherson V2 oligos
BMX9854	16.1519	0.0085342	8424.17	459.905	UNKNOWN	AA841209	Bm1_34370	TIGR gene indices B. malayi EST singletons
BMX12951	15.6784	0.00493016	13805.2	875.478	CAE67959.1| Hypothetical protein CBG13563( Nematode cuticle collagen N-terminal domain )	TC2947		TIGR gene indices O. volvulus EST clusters
BMX9893	15.4483	2.4399e-05	29169	1936.34	ef|NP_509242.1| C07D8.6 [Caenorhabditis elegans] >pdb|1QWK|A Chain A, Structural Genomics Of Caenorhabditis Elegans: Hypothetical 35.2 Kda Protein (Aldose Reductase Family Member) >gb|AAB37976.1| Hypothetical protein C07D8.6 [Caenorhabditis elegans]	AA841533	Bm1_09325	TIGR gene indices B. malayi EST singletons
bm.01533	15.3078	0.00017388	8899.17	571.414	AAB42377.1| BmSERPIN [Brugia malayi]	BMC07680	Bm1_02070	Brugia Chip V1
BMX9318	15.0069	0.00432102	17954.8	1204.75	UNKNOWN Nematode cuticle collagen, N-terminal	AA080326	Bm1_55930	TIGR gene indices B. malayi EST singletons
BMX8574	14.9031	0.00172487	65359.2	4442.3	AAN85136.1| unknown [Brugia malayi] Chromadorea ALT2	15013.m00154	Bm1_53270	TIGR B. malayi genomic gene models
BMX7422	14.4355	0.000456579	5977.67	443.294	UNKNOWN	14980.m02780	Bm1_46285	TIGR B. malayi genomic gene models
BMX10250	14.4322	0.00141505	3190.67	231.865	UNKNOWN	AI738067		TIGR gene indices B. malayi EST singletons
bm.03465	14.2954	0.000590505	14479.7	982.74	AAC47626.1| unknown [Brugia malayi]	BMC12205		Brugia Chip V1
BMX12518	14.2721	0.000318693	3789.33	264.851	AAT07057.1| cathepsin L-like cysteine proteinase	WB-contig_253	Bm1_20385	W. Bancrofti EST clusters
BMX12250	13.9577	0.00239844	5762.5	316.424	AAD51085.1|AF177192_1 cystatin-type cysteine proteinase inhibitor CPI-1	WB-contig_1436	Bm1_20105	W. Bancrofti EST clusters
bm.03461	13.8179	0.00875264	63851.8	4930.79	AAN85136.1| unknown [Brugia malayi] Chromadorea ALT	BMC12195		Brugia Chip V1
bm.03420	13.6969	0.00501802	18693.7	1447.65	AAK16513.1|AF331035_1 cathepsin L-like cysteine proteinase [Brugia malayi]	BMC11985	Bm1_00065	Brugia Chip V1
BMX222	13.6488	0.00060301	13064	1032.63	AAA63412.2| microfilariae surface-associated	12584.m00062	Bm1_01550	TIGR B. malayi genomic gene models
bm.01170	13.4742	9.45902e-06	30722.2	2405.89	CAE65877.1| Hypothetical protein CBG11027 (Aldo/keto reductase family)	BMC05193	Bm1_31490	Brugia Chip V1
BMX10252	13.269	0.00337425	1290.67	113.674	UNKNOWN	AI770993		TIGR gene indices B. malayi EST singletons
BMX10770	13.1204	3.40061e-05	14396.2	1097.81	AAC47626.1| unknown [Brugia malayi]	H21312	Bm1_54705	TIGR gene indices B. malayi EST singletons
bm.03303	11.5869	0.0042171	22541.7	1734.68	NP_502372.1| F08G5.4 (Collagens (type IV and type XIII)	BMC04888	Bm1_55930	Brugia Chip V1
BMX12780	11.1717	0.00198075	4535.5	357.219	NP_500520.1| COLlagen family member (col-34)	TC2764		TIGR gene indices O. volvulus EST clusters
BMX13000	11.1611	2.92705e-05	5113	505.341	AAN34969.1| thioredoxin 1; ov-thioredoxin 1	TC2998	Bm1_46700	TIGR gene indices O. volvulus EST clusters
bm.00073	10.9822	1.52016e-06	28376.7	2638.42	CAB85468.1| putative cuticular collagen	BMC00164		Brugia Chip V1
BMX10874	10.827	3.0402e-06	11448	1090.56	UNKNOWN	N43097	Bm1_04325	TIGR gene indices B. malayi EST singletons
BMX12116	10.8208	4.97666e-05	4269	382.072	AAA63412.2| microfilariae surface-associated	WB-contig_1280	Bm1_01550	W. Bancrofti EST clusters
bm.00370	10.6838	0.00389771	8343	510.253	AAK16513.1|AF331035_1 cathepsin L-like cysteine proteinase [Brugia malayi]	BMC01348		Brugia Chip V1
BMX13620	10.1933	0.00666685	8140.67	833.521	AAB07020.1| small heat shock protein [Brugia	TC3642	Bm1_19805	TIGR gene indices O. volvulus EST clusters
BMX1785	10.1158	1.14347e-05	19861	1988.88	NP_502175.1| F12F6.9(Collagens (type IV and type XIII)	13768.m00013	Bm1_11755	TIGR B. malayi genomic gene models
bm.03491	9.98835	0.00329399	32099.5	3727.92	gb|AAB97283.2| vespid allergen antigen homolog [Brugia malayi] >gb|AAK12274.1| venom allergen antigen-like protein 1 [Brugia malayi]	BMC12291	Bm1_14040	Brugia Chip V1
BMX9830	9.98472	0.00178482	6075.33	583.052	UNKNOWN	AA841027		TIGR gene indices B. malayi EST singletons
bm.01461	9.56051	0.00027128	3989.67	451.625	CAE61854.1| Hypothetical protein CBG05832 (G-protein coupled receptor protein signaling pathway)	BMC07005		Brugia Chip V1
bm.03089	9.38838	0.00723132	6485	781.125	CAB85466.1| putative cuticular collagen	BMC06834		Brugia Chip V1
bm.03336	9.33499	0.000105927	34923.5	3965.75	gb|AAB97283.2| vespid allergen antigen homolog [Brugia malayi] >gb|AAK12274.1| venom allergen antigen-like protein 1 [Brugia malayi]	BMC06819	Bm1_14040	Brugia Chip V1
BMX10748	9.2022	0.000277766	1162.5	138.638	UNKNOWN	H16491		TIGR gene indices B. malayi EST singletons
BMX10985	9.0203	0.00023588	40378.5	4707.83	AAK07633.1|AF319996_1 vespid allergen antigen-like	R95203	Bm1_14035	TIGR gene indices B. malayi EST singletons
BMX11134	8.95364	3.26344e-05	48377.7	5720.87	gb|AAB97283.2| vespid allergen antigen homolog [Brugia malayi] >gb|AAK12274.1| venom allergen antigen-like protein 1 [Brugia malayi]	BMB_gene_10.490	Bm1_14040	Macpherson V2 oligos
BMX2189	8.899	0.000584104	20140.5	2319.98	UNKNOWN	14060.m00120	Bm1_14385	TIGR B. malayi genomic gene models
bm.03203	8.86671	7.13612e-05	9159.67	983.621	AAN62757.1| larval allergen [Brugia malayi]	BMC00271		Brugia Chip V1
BMX2214	8.85691	0.00360542	4406.33	485.073	NP_501166.2| GRound-Like (grd related) family member (grl-4)	14083.m00057	Bm1_14540	TIGR B. malayi genomic gene models
bm.01442	8.76332	0.000102922	10028.2	1082.71	P_500070.1| COLlagen family member (col-104)	BMC06865		Brugia Chip V1
BMX2136	8.71115	0.000479831	42610.3	4970.22	gb|AAB97283.2| vespid allergen antigen homolog [Brugia malayi] >gb|AAK12274.1| venom allergen antigen-like protein 1 [Brugia malayi]	14046.m00190	Bm1_14035	TIGR B. malayi genomic gene models
bm.03291	8.49089	0.006051	46543.5	6228.43	gb|AAB97283.2| vespid allergen antigen homolog [Brugia malayi] >gb|AAK12274.1| venom allergen antigen-like protein 1 [Brugia malayi]	BMC04276	Bm1_14040	Brugia Chip V1
BMX1510	8.37918	9.27714e-06	4746.67	544.59	NP_001033382.1| Y71H2AM.15b	13532.m00015	Bm1_09955	TIGR B. malayi genomic gene models
BMX2691	8.32779	0.000187	13644.8	1976.89	XP_589849.2| PREDICTED: similar to alpha 1 type XVI collagen	14296.m00062		TIGR B. malayi genomic gene models
bm.03302	8.10446	0.000620766	9043.5	982.064	AAB42377.1| BmSERPIN [Brugia malayi	BMC04832	Bm1_02070	Brugia Chip V1
BMX12617	8.06411	0.00179469	3068.83	354.074	UNKNOWN	WB-contig_392		W. Bancrofti EST clusters
BMX7252	8.03515	0.00288758	1623.67	199.515	UNKNOWN	14979.m04574	Bm1_45320	TIGR B. malayi genomic gene models
BMX1864	7.99999	0.00378234	8278.33	929.523	UNKNOWN	13828.m00099	Bm1_12255	TIGR B. malayi genomic gene models
bm.03184	7.98913	0.00185475	35491.8	3986.32	AAC47625.1| unknown [Brugia malayi]	BMC00136	Bm1_10595	Brugia Chip V1
BMX12789	7.95621	0.000910751	11165.8	1423.97	NP_497975.1| COLlagen family member (col-89)	TC2775	Bm1_39050	TIGR gene indices O. volvulus EST clusters
bm.03132	7.92395	0.000722341	1320.67	164.186	gb|AAB97283.2| vespid allergen antigen homolog [Brugia malayi] >gb|AAK12274.1| venom allergen antigen-like protein 1 [Brugia malayi]	BMC12288		Brugia Chip V1
BMX9306	7.75309	0.00446939	4010.67	473.284	UNKNOWN	AA072511		TIGR gene indices B. malayi EST singletons
bm.03540	7.73897	4.86522e-05	13200.8	1678.46	AAB42377.1| BmSERPIN [Brugia malayi]	BMC12501	Bm1_02070	Brugia Chip V1
bm.03531	7.70972	0.00102192	20587.7	2819.71	NP_497975.1| COLlagen family member (col-89)	BMC12468	Bm1_39050	Brugia Chip V1
bm.03338	7.69398	0.00877577	19060.5	2894.19	AB85468.1| putative cuticular collagen	BMC06875	Bm1_54705	Brugia Chip V1
bm.03118	7.59939	0.00424699	8224	1001.89	AAB07020.1| small heat shock protein [Brugia	BMC11851		Brugia Chip V1
bm.01229	7.5212	0.00143795	12144.8	1563.01	NP_499700.1| ZK1010.7(Collagens (type IV and type XIII)	BMC05537		Brugia Chip V1
bm.01389	7.49692	0.00672977	2857.5	350.785	NP_504108.1| Neuropeptide-Like Protein family member (nlp-30)	BMC06542		Brugia Chip V1
bm.03527	7.45694	0.000292384	2696.83	290.35	AAD11970.1| 24 kDa secreted protein [Brugia malayi]	BMC12455		Brugia Chip V1
BMX11144	7.44533	0.00650641	58703	8608.14	XP_644961.1| hypothetical protein DDB0217088	BMB_gene_2.762	Bm1_14040	Macpherson V2 oligos
bm.01165	7.38144	0.0015628	16647	2179.51	CAE70062.1| Hypothetical protein CBG16497( Nematode cuticle collagen N-terminal domain )	BMC05175	Bm1_17485	Brugia Chip V1
BMX9801	7.28573	0.00901441	1968.17	251.052	UNKNOWN	AA749469		TIGR gene indices B. malayi EST singletons
BMX13045	7.25352	0.00432547	1344.83	183.372	CAB85466.1| putative cuticular collagen	TC3044		TIGR gene indices O. volvulus EST clusters
bm.03060	7.13687	1.08647e-05	35213.5	5067.55	CAE71140.1| Hypothetical protein CBG17995 ( Nematode cuticle collagen N-terminal domain )	BMC03645	Bm1_39050	Brugia Chip V1
BMX2753	7.12629	0.00022488	17375.8	2325.72	AAN62757.1| larval allergen [Brugia malayi]	14323.m00082		TIGR B. malayi genomic gene models
bm.01736	7.10942	0.00849452	2703.83	314.893	CAE64010.1| Hypothetical protein CBG08605 (Zinc-binding dehydrogenase)	BMC11992		Brugia Chip V1
bm.03255	7.09712	0.000369622	15567.8	2263.09	AAB07020.1| small heat shock protein [Brugia	BMC02059	Bm1_19805	Brugia Chip V1
BMX12850	7.0657	0.00481634	4825.83	693.322	CAE63849.1| Hypothetical protein CBG08408 ( Nematode cuticle collagen N-terminal domain )	TC2845	Bm1_31575	TIGR gene indices O. volvulus EST clusters
BMX6212	6.99084	9.10676e-05	835.833	133.161	UNKNOWN	14972.m07541	Bm1_39195	TIGR B. malayi genomic gene models
bm.03530	6.95529	0.000170867	15081.5	2041.76	NP_497975.1| COLlagen family member (col-89)	BMC12467	Bm1_39050	Brugia Chip V1
BMX11060	6.82773	0.000104136	4586.17	650.36	CAE69152.1| Hypothetical protein CBG15182 (Follistatin-like, N-terminal)	TC9683		TIGR gene indices B. malayi EST clusters
bm.03339	6.82188	0.000432152	16288.5	2763.21	UNKNOWN (score 70) Cytochrome b5	BMC06882	Bm1_56360	Brugia Chip V1
BMX3085	6.81665	0.000828181	7126.67	1012.96	NP_499700.1| ZK1010.7(Collagens (type IV and type XIII)	14479.m00132		TIGR B. malayi genomic gene models
bm.01134	6.68564	0.00742471	10188.3	1253.16	CAB85466.1| putative cuticular collagen	BMC05026	Bm1_03900	Brugia Chip V1
bm.03286	6.46432	0.00825976	8164.33	1084.47	NP_001040924.1| COLlagen family member (col-14)	BMC03733	Bm1_03045	Brugia Chip V1
bm.01007	6.42222	0.0047408	1467.5	245.477	CAE63109.1| Hypothetical protein CBG07404(no description)	BMC04084		Brugia Chip V1
bm.03109	6.39833	4.42255e-05	53105	8383.21	CAE61462.1| Hypothetical protein CBG05354 ( Nematode cuticle collagen N-terminal domain )	BMC09631	Bm1_34840	Brugia Chip V1
bm.01109	6.37507	0.00136988	13525.2	2149.58	CAB88204.1| putative cuticular collagen	BMC04841	Bm1_13245	Brugia Chip V1
BMX12819	6.31936	0.00184182	1113.67	198.337	CAB85466.1| putative cuticular collagen	TC2812	Bm1_03900	TIGR gene indices O. volvulus EST clusters
BMX11838	6.31023	0.00446318	24459.2	4093.95	CAJ30042.1| hypothetical protein	BMW01496.504	Bm1_17485	Macpherson V2 oligos
BMX13013	6.23132	0.00167028	2883	468.699	CAE69152.1| Hypothetical protein CBG15182 (Follistatin-like, N-terminal)	TC3011		TIGR gene indices O. volvulus EST clusters
BMX13565	6.16615	0.00190437	682	103.337	XP_392432.2| PREDICTED: similar to Sterol carrier protein X-related thiolase CG17320-PA isoform 1	TC3583	Bm1_53275	TIGR gene indices O. volvulus EST clusters
BMX10807	6.12541	0.000445865	311.833	52.8969	UNKNOWN	H77274		TIGR gene indices B. malayi EST singletons
bm.03077	6.10077	0.000171588	32737.7	5938.38	AAA27864.1| SPX-1	BMC05831		Brugia Chip V1
bm.03416	5.97731	0.00154016	6292	1039.26	CAE59859.1| Hypothetical protein CBG03334 ( Nematode cuticle collagen N-terminal domain )	BMC11971	Bm1_13245	Brugia Chip V1
bm.03537	5.96008	0.00260065	7007.83	1249.88	NP_500133.2| COLlagen family member (col-108)	BMC12490	Bm1_34840	Brugia Chip V1
BMX11333	5.94142	0.00565594	1170.5	205.154	CAC38983.1| epicuticlin [Ascaris suum]	BMW00219.418	Bm1_51485	Macpherson V2 oligos
BMX9283	5.88938	9.97443e-05	1269.67	215.574	UNKNOWN	AA056807		TIGR gene indices B. malayi EST singletons
BMX10230	5.86073	0.00403825	1096	182.991	UNKNOWN	AI658471		TIGR gene indices B. malayi EST singletons
bm.03300	5.82502	0.00123425	11727.5	1980.78	ABD39382.1| putative galectin protein 140	BMC04762	Bm1_13245	Brugia Chip V1
bm.03529	5.79823	0.000367271	8222.67	1341.98	CAE70872.1| Hypothetical protein CBG17662 ( Nematode cuticle collagen, N-terminal )	BMC12465	Bm1_03045	Brugia Chip V1
BMX11285	5.74934	0.00524341	6225.83	1064.39	CAE73812.1| Hypothetical protein CBG21362 (Collagen triple helix repeat)	BMW00134.310	Bm1_56360	Macpherson V2 oligos
bm.00813	5.74571	1.8015e-05	8136	1390.01	UNKNOWN (score 70)	BMC03289		Brugia Chip V1
bm.03127	5.68802	0.000534189	898.333	155.409	AN85136.1| unknown [Brugia malayi] Chromadorea ALT	BMC12198		Brugia Chip V1
BMX10809	5.68732	0.00817986	21372.8	3715.24	AAA27864.1| SPX-1	H77276		TIGR gene indices B. malayi EST singletons
bm.00935	5.65711	0.000274316	16075	3181.3	NP_500138.1| Y38C1BA.3(Collagens (type IV and type XIII)	BMC03726		Brugia Chip V1
bm.01401	5.62513	0.00574469	9397.5	1719.79	UNKNOWN (no hits found)	BMC06615		Brugia Chip V1
BMX10784	5.5819	0.00315431	1411.67	229.647	UNKNOWN (no hits found)	H35923		TIGR gene indices B. malayi EST singletons
BMX8454	5.56963	0.00213359	238.833	50.6118	UNKNOWN Proteinase inhibitor I2, Kunitz metazoa	14992.m11297	Bm1_52570	TIGR B. malayi genomic gene models
bm.03417	5.55291	0.00212629	5594.83	930.892	CAE59859.1| Hypothetical protein CBG03334 ( Nematode cuticle collagen N-terminal domain )	BMC11972	Bm1_13245	Brugia Chip V1
BMX11412	5.52909	0.000456496	34571.8	6257.52	UNKNOWN	BMW00374.174		Macpherson V2 oligos
bm.03542	5.4891	0.000495356	18097.5	3307.16	CAE57231.1| Hypothetical protein CBG00101 ( Nematode cuticle collagen N-terminal domain )	BMC12506	Bm1_56360	Brugia Chip V1
bm.03337	5.47175	3.72129e-05	12630	2372.6	CAE57231.1| Hypothetical protein CBG00101 ( Nematode cuticle collagen N-terminal domain )	BMC06872	Bm1_56360	Brugia Chip V1
bm.03538	5.45185	0.00128826	7210.67	1269.08	UNKNOWN (score 70)	BMC12491	Bm1_34840	Brugia Chip V1
BMX12920	5.41188	0.0030425	2204.33	416.3	NP_499700.1| ZK1010.7(Collagens (type IV and type XIII)	TC2915		TIGR gene indices O. volvulus EST clusters
BMX12180	5.39045	0.00199605	1092.67	197.272	NP_500340.1| C04C3.3(Pyruvate dehydrogenase E1, beta subunit )	WB-contig_1351	Bm1_26945	W. Bancrofti EST clusters
bm.03308	5.30606	0.00182807	5688.17	1031.57	NP_500133.2| COLlagen family member (col-108)	BMC05172	Bm1_34840	Brugia Chip V1
BMX9039	5.24332	0.00148557	51685	9986.8	NP_500520.1| COLlagen family member (col-34)	15366.m00007	Bm1_56270	TIGR B. malayi genomic gene models
BMX2016	5.17431	0.00331401	3526.83	622.617	YP_293890.1| putative membrane protein	13970.m00031	Bm1_13225	TIGR B. malayi genomic gene models
bm.01115	5.1589	0.000218356	1033	202.27	UNKNOWN (score 70)	BMC04910	Bm1_35100	Brugia Chip V1
bm.01744	5.12044	0.000928832	1717	329.712	NP_506579.1| F23B12.5(Dihydrolipoamide acetyltransferase )	BMC12019	Bm1_03430	Brugia Chip V1
BMX98	5.0354	0.0027093	413.167	83.949	NP_506999.1| F36G9.3(Major Facilitator Superfamily)	12483.m00025	Bm1_00715	TIGR B. malayi genomic gene models
bm.01237	4.9952	0.00373209	2448.83	574.672	Q05893|PPCK_ASCSU Phosphoenolpyruvate carboxykinase [GTP	BMC05724	Bm1_17155	Brugia Chip V1
bm.03415	4.97433	0.00243577	3948.17	928.716	UNKNOWN (score 70)	BMC11966	Bm1_21205	Brugia Chip V1
bm.03324	4.87261	0.00226485	23387.8	4867.17	AAA27864.1| SPX-1	BMC06144	Bm1_42870	Brugia Chip V1
bm.02374	4.82504	0.00190633	151.333	34.053	XP_537736.2| PREDICTED: similar to hepatocellular carcinoma-associated antigen 66 isoform 1	BMC08492	Bm1_14190	Brugia Chip V1
BMX2077	4.76675	0.00141086	1499	276.982	CAE65237.1| Hypothetical protein CBG10120 ( Transthyretin-like )	14026.m00009	Bm1_13650	TIGR B. malayi genomic gene models
bm.01205	4.7427	0.00102307	491.833	110.432	BAD95795.1| hypothetical protein	BMC05385		Brugia Chip V1
bm.01196	4.72915	0.000171094	26639.3	6244.22	CAA65507.1| cuticular collagen	BMC05359		Brugia Chip V1
BMX9300	4.72362	0.000407348	2591.17	586.907	UNKNOWN	AA068382		TIGR gene indices B. malayi EST singletons
bm.02138	4.60207	0.000221749	1498	328.475	BAC66058.1| matrix metalloproteinase	BMC10914	Bm1_31445	Brugia Chip V1
BMX2095	4.59132	9.07308e-05	11681.2	2497.85	CAE70669.1| Hypothetical protein CBG17377 (Adenylate kinase)	14037.m00196	Bm1_13790	TIGR B. malayi genomic gene models
bm.03539	4.58436	4.62969e-05	25668.3	5664.15	AAA27864.1| SPX-1	BMC12495	Bm1_42870	Brugia Chip V1
BMX11223	4.36291	0.00612965	3082.83	614.311	CAE57231.1| Hypothetical protein CBG00101 ( Nematode cuticle collagen N-terminal domain )	BMW00033.3		Macpherson V2 oligos
BMX3467	4.34351	0.000260992	11222.7	2608.53	CAA12262.1| cuticle collagen 2	14618.m00146	Bm1_22350	TIGR B. malayi genomic gene models
BMX308	4.32246	0.00505835	834.333	206.829	Hypothetical protein	12641.m00035	Bm1_02115	TIGR B. malayi genomic gene models
bm.03475	4.31753	0.00295583	16131	4324.78	AAC77922.1| peroxidoxin-2	BMC12240		Brugia Chip V1
bm.01152	4.30223	0.0031588	1328.5	274.765	UNKNOWN (score 70)	BMC05109	Bm1_19875	Brugia Chip V1
BMX5950	4.28991	0.00242242	3277.83	776.029	UNKNOWN	14972.m07219	Bm1_37615	TIGR B. malayi genomic gene models
BMX11727	4.27347	0.00328234	16192.3	3978.5	AAD51086.1|AF177193_1 cystatin-type cysteine proteinase inhibitor CPI-2	BMW01194.161		Macpherson V2 oligos
BMX12032	4.27019	0.00902119	1242	265.437	BAA11232.2| cytochrome b-large subunit	WB-contig_1179	Bm1_30090	W. Bancrofti EST clusters
bm.01578	4.25807	0.00927927	2458.17	496.236	P26268|ODPT_ASCSU Pyruvate dehydrogenase E1 component alpha subunit type II,	BMC08144		Brugia Chip V1
BMX5831	4.25256	0.00775896	1455	336.707	AAD46625.1| thioredoxin reductase homolog	14972.m07078	Bm1_36940	TIGR B. malayi genomic gene models
BMX8895	4.23403	0.00781026	452.667	98.8785	T15252 hypothetical protein K07B1.5(Lysophosphatidic acid acyltransferase LPAAT and related acyltransferases )	15253.m00025	Bm1_55345	TIGR B. malayi genomic gene models
bm.01618	4.2079	0.00354079	5284	1070.99	AAA27985.1| alpha-collagen	BMC09088	Bm1_10410	Brugia Chip V1
bm.03421	4.17879	0.00249392	4702.83	1236.6	CAE71899.1| Hypothetical protein CBG18957 (Lactate/malate dehydrogenase)	BMC11994	Bm1_04060	Brugia Chip V1
BMX7194	4.17867	0.00215951	794.5	184.388	UNKNOWN	14979.m04503	Bm1_44970	TIGR B. malayi genomic gene models
BMX1226	4.17628	0.0042866	689	161.919	CAE74325.1| Hypothetical protein CBG22036 ( Glutaredoxin-like region )	13358.m00042	Bm1_08085	TIGR B. malayi genomic gene models
BMX1212	4.1742	0.00205587	1543.33	378	CAE75434.1| Hypothetical protein CBG23427 ( K+ channel, two pore )	13356.m00231	Bm1_08015	TIGR B. malayi genomic gene models
BMX8277	4.13547	0.00316278	1002.83	242.505	UNKNOWN (Queuine tRNA-ribosyltransferase family protein)	14992.m11087	Bm1_51530	TIGR B. malayi genomic gene models
bm.02678	4.12069	0.000746203	396.833	93.9493	AAF01224.1|AF183573_1 Alt2 variant [Brugia malayi	BMC10337		Brugia Chip V1
BMX1868	4.09846	0.000265819	8282.67	2145.6	UNKNOWN	13828.m00103	Bm1_12275	TIGR B. malayi genomic gene models
BMX10125	4.07418	0.00125258	6359.33	1263.06	UNKNOWN	AI082897		TIGR gene indices B. malayi EST singletons
BMX6508	4.04617	0.0088141	783.167	206.497	UNKNOWN	14973.m02581	Bm1_40915	TIGR B. malayi genomic gene models
bm.01430	4.0194	0.00170585	4462.17	1061.1	UNKNOWN (score 70)	BMC06790		Brugia Chip V1
bm.01102	4.00985	0.0062879	3102	908	CAE72769.1| Hypothetical protein CBG20020 ( ETC complex I subunit )	BMC04790		Brugia Chip V1
BMX10749	3.99104	0.00636097	4504.17	1180.04	UNKNOWN	H16493	Bm1_17060	TIGR gene indices B. malayi EST singletons
BMX7411	3.98224	0.00392632	1962.5	466.083	CAE71208.1| Hypothetical protein CBG18071 (Uncharacterised protein )	14980.m02766	Bm1_46220	TIGR B. malayi genomic gene models
bm.00070	3.91577	0.000393131	11167.8	2945.31	CAA12262.1| cuticle collagen 2	BMC00160	Bm1_09645	Brugia Chip V1
BMX11110	3.87181	0.00237096	2270.83	589.592	UNKNOWN	W59908		TIGR gene indices B. malayi EST singletons
BMX7580	3.867	0.00216665	4319	1060.11	CAE65118.1| Hypothetical protein CBG09983 (DNA-binding nuclear protein p8 )	14982.m02218	Bm1_47225	TIGR B. malayi genomic gene models
BMX1504	3.86699	0.00125046	1530.67	445.722	UNKNOWN	13523.m00044	Bm1_09905	TIGR B. malayi genomic gene models
BMX13702	3.85983	0.00261834	20050.7	4696.73	UNKNOWN	TC3728		TIGR gene indices O. volvulus EST clusters
BMX9916	3.84966	0.00409209	4550.67	1311.99	UNKNOWN	AA841737		TIGR gene indices B. malayi EST singletons
bm.03073	3.84437	0.00211353	12757	3201.97	UNKNOWN (score 70)	BMC05044		Brugia Chip V1
BMX12716	3.83263	0.00089937	3975.33	1056.42	CAH65062.1| hypothetical protein	WB-contig_54	Bm1_32050	W. Bancrofti EST clusters
BMX6171	3.82583	0.00466097	146.333	35.9989	XP_510672.2| PREDICTED: hypothetical protein	14972.m07490	Bm1_38940	TIGR B. malayi genomic gene models
bm.01726	3.7135	0.00198263	2661	818.916	UNKNOWN (score 70)	BMC11943		Brugia Chip V1
BMX7203	3.71253	0.000141221	540	131.129	UNKNOWN	14979.m04513	Bm1_45020	TIGR B. malayi genomic gene models
BMX10986	3.7053	0.000788386	1885.17	515.76	CAE66193.1| Hypothetical protein CBG11431 (Major Facilitator Superfamily)	R95227		TIGR gene indices B. malayi EST singletons
bm.03078	3.70153	0.000247926	2719.83	789.081	UNKNOWN (no hits found)	BMC05913		Brugia Chip V1
BMX12601	3.68832	0.000127362	2506.17	640.103	CAE72542.1| Hypothetical protein CBG19724 (no description)	WB-contig_375	Bm1_07250	W. Bancrofti EST clusters
BMX1381	3.67826	0.000916026	1645.5	506.39	CAE61620.1| Hypothetical protein CBG05546 (Major facilitator superfamily)	13437.m00027	Bm1_09085	TIGR B. malayi genomic gene models
bm.03476	3.6774	0.000418025	11732.3	3551.91	Q17172|TDX2_BRUMA Thioredoxin peroxidase 2	BMC12241		Brugia Chip V1
BMX11825	3.67653	0.00333883	899	245.726	NP_500850.1| C55C3.1 (BPI/LBP/CETP family protein )	BMW01448.485		Macpherson V2 oligos
BMX7491	3.6744	0.00335352	19432	4948.49	AAL91107.1| thioredoxin [Brugia malayi]	14981.m02380	Bm1_46705	TIGR B. malayi genomic gene models
BMX9446	3.66	0.00473799	18946.3	5251.14	UNKNOWN	AA228541		TIGR gene indices B. malayi EST singletons
bm.00955	3.65707	0.000880366	2340	734.148	CAE75171.1| Hypothetical protein CBG23108 ( ATPase, F0 complex, subunit D, mitochondrial )	BMC03801	Bm1_16555_drug	Brugia Chip V1
BMX11849	3.65505	0.00123429	497.5	148.881	NP_497437.1| Y22D7AL.14(Chitinase)	BMW01525.493	Bm1_24980	Macpherson V2 oligos
BMX12581	3.61154	0.00106991	9430.17	2595.47	CAE61461.1| Hypothetical protein CBG05353 ( Nematode cuticle collagen N-terminal domain )	WB-contig_347		W. Bancrofti EST clusters
BMX208	3.58432	1.78179e-05	5785.83	1694.54	AAC46628.1| cuticular collagen Bmcol-2	12577.m00007	Bm1_01465	TIGR B. malayi genomic gene models
bm.03524	3.57655	0.00105351	13771.7	3970.81	AAC46628.1| cuticular collagen Bmcol-2	BMC12441		Brugia Chip V1
bm.00592	3.57262	7.93056e-05	2260.83	710.967	AAC48290.1| Gln-rich protein	BMC02375		Brugia Chip V1
BMX566	3.56739	0.001531	2056.17	641.394	CAE66921.1| Hypothetical protein CBG12309 ( ATPase, F1 complex )	12902.m00217	Bm1_03845	TIGR B. malayi genomic gene models
bm.01114	3.523	0.00527607	593.833	165.087	NP_001023919.1| F43D2.6 (no description)	BMC04908	Bm1_50245	Brugia Chip V1
BMX3711	3.51823	0.00346778	1141.33	341.471	NP_491993.1| CRAL/TRIO and GOLD domain containing (ctg-1)	14693.m00120	Bm1_23865	TIGR B. malayi genomic gene models
bm.03332	3.51082	0.00520654	578.667	178.033	AAT07057.1| cathepsin L-like cysteine proteinase [Brugia malayi]	BMC06482	Bm1_20385	Brugia Chip V1
BMX4037	3.48837	8.87264e-05	1364	381.365	NP_508747.1| COLlagen family member (col-165)	14773.m00924	Bm1_25805	TIGR B. malayi genomic gene models
BMX12889	3.48389	0.000576489	2376.67	701.52	CAA12262.1| cuticle collagen 2	TC2884		TIGR gene indices O. volvulus EST clusters
BMX9400	3.46541	0.00145624	7538.5	2339.93	UNKNOWN	AA180561		TIGR gene indices B. malayi EST singletons
bm.02979	3.43216	0.00508997	3489.67	929.293	Q05893|PPCK_ASCSU Phosphoenolpyruvate carboxykinase [GTP]	BMC01320	Bm1_25195	Brugia Chip V1
BMX140	3.42338	0.000143384	910.333	254.497	Hypothetical protein	12517.m00073	Bm1_00985	TIGR B. malayi genomic gene models
BMX2819	3.37687	0.00134338	490.333	140.777	CAE65167.1| Hypothetical protein CBG10037 ( Ubiquitin-conjugating enzyme )	14356.m00511	Bm1_18280	TIGR B. malayi genomic gene models
bm.03280	3.37536	0.00137906	1865.83	588.832	AAC48290.1| Gln-rich protein	BMC03443		Brugia Chip V1
BMX7371	3.36655	0.000568746	1415.17	368.625	NP_498111.2| ATP synthase subunit family member (atp-2)	14980.m02712	Bm1_45960	TIGR B. malayi genomic gene models
bm.01146	3.32898	0.00672235	10074.7	3402.28	NP_504656.1| F46E10.10a (Malate dehydrogenase )	BMC05093		Brugia Chip V1
bm.01049	3.32608	0.000328379	1903.33	528.549	UNKNOWN (no hits found)	BMC04294		Brugia Chip V1
BMX12941	3.29972	0.00445178	1986	560.502	NP_497894.1| R07E5.13(Uncharacterized conserved protein)	TC2936	Bm1_46220	TIGR gene indices O. volvulus EST clusters
bm.00049	3.29447	0.00611302	5494.67	1714.41	Q05893|PPCK_ASCSU Phosphoenolpyruvate carboxykinase [GTP]	BMC00112		Brugia Chip V1
bm.01008	3.29396	0.00129988	3008.83	965.46	XP_535120.2| PREDICTED: similar to lactate dehydrogenase A -like	BMC04090	Bm1_07250	Brugia Chip V1
bm.01532	3.28289	0.00018564	1350.67	381.699	NP_506376.1| F53F4.10(NADH:ubiquinone oxidoreductase)	BMC07652	Bm1_20470	Brugia Chip V1
BMX8611	3.28182	0.00361651	1366.33	474.444	UNKNOWN	15063.m00010	Bm1_53545	TIGR B. malayi genomic gene models
bm.01794	3.27758	0.0067184	486.833	163.799	CAE62024.1| Hypothetical protein CBG06035 ( Nematode cuticle collagen )	BMC12497		Brugia Chip V1
BMX9814	3.27659	0.000466021	1662.83	496.255	UNKNOWN	AA840873		TIGR gene indices B. malayi EST singletons
bm.00607	3.26846	0.00670417	4121.17	1163.53	UNKNOWN (score 70)	BMC02418	Bm1_39225	Brugia Chip V1
BMX9624	3.25791	0.00234659	1298.67	388.551	UNKNOWN	AA471522		TIGR gene indices B. malayi EST singletons
BMX11834	3.25738	0.00127705	826.5	265.142	NP_506137.1| T28H10.3(Asparaginyl peptidases )	BMW01482.418	Bm1_15790	Macpherson V2 oligos
BMX7593	3.2553	0.00544369	15847.5	4950.19	NP_001022966.1| Y82E9BR.3(Mitochondrial F1F0-ATP synthase)	14982.m02237	Bm1_47320	TIGR B. malayi genomic gene models
bm.00328	3.18392	0.00243621	14566.5	4894.33	AAF76925.1|AF159590_1 hypothetical esophageal gland cell secretory protein 11	BMC01088		Brugia Chip V1
BMX630	3.18226	0.00481507	1445.33	531.625	EAT48183.1| eukaryotic translation initiation factor 3 subunit (eif-3) [Aedes aegypti]	12958.m00017		TIGR B. malayi genomic gene models
BMX5064	3.17298	0.000397029	2784.67	852.268	UNKNOWN	14961.m04918	Bm1_32130	TIGR B. malayi genomic gene models
bm.01349	3.16307	0.00852158	260.5	97.9235	CAE74397.1| Hypothetical protein CBG22129 (no description)	BMC06329	Bm1_46905	Brugia Chip V1
BMX9922	3.16051	0.000992973	4540.33	1363.54	UNKNOWN	AA841778	Bm1_45945	TIGR gene indices B. malayi EST singletons
bm.00771	3.14368	0.0054302	3491.67	921.719	UNKNOWN (score 70)	BMC03121		Brugia Chip V1
BMX918	3.13846	0.00886573	616	217.213	CAE70385.1| Hypothetical protein CBG16947 (Pyruvate kinase)	13238.m00067	Bm1_06140	TIGR B. malayi genomic gene models
bm.03159	3.13719	0.00229736	919.833	295.046	UNKNOWN (no hits found)	BMC00919		Brugia Chip V1
BMX11188	3.13611	0.00963724	1332.67	425.038	AAR06638.1| superoxide dismutase [Brugia malayi]	BMB_gene_7.521		Macpherson V2 oligos
BMX13364	3.1294	0.0092138	16435	5395.77	CAB85468.1| putative cuticular collagen	TC3371	Bm1_54705	TIGR gene indices O. volvulus EST clusters
bm.01332	3.08516	0.00506631	228	89.7131	UNKNOWN (score 70)	BMC06237	Bm1_36485	Brugia Chip V1
BMX8705	3.08035	0.00182064	920.167	303.72	NP_871982.1| RNase H family member (rnh-1.0)	15133.m00186	Bm1_54145	TIGR B. malayi genomic gene models
bm.01212	3.06059	0.00225232	554.667	166.006	CAE67596.1| Hypothetical protein CBG13138 (Amino acid transporter, transmembrane)	BMC05437		Brugia Chip V1
BMX11340	3.06017	0.000668772	6421.83	2021.28	Q05893|PPCK_ASCSU Phosphoenolpyruvate carboxykinase [GTP]	BMW00238.465	Bm1_25195	Macpherson V2 oligos
BMX9949	3.05562	0.00242583	1886	676.323	UNKNOWN	AA842087		TIGR gene indices B. malayi EST singletons
bm.02934	3.05543	0.00711383	739	238.997	NP_508863.2| C24H10.1 (claudin homolog )	BMC09185	Bm1_47740	Brugia Chip V1
BMX1703	3.05415	0.000387691	5714.83	2014.92	Hypothetical protein	13695.m00210	Bm1_11270	TIGR B. malayi genomic gene models
bm.00276	3.05196	0.0020064	1459.67	455.479	UNKNOWN (no hits found)	BMC00902		Brugia Chip V1
bm.03097	3.04799	0.000611098	13967.5	4450.94	UNKNOWN (no hits found)	BMC07623		Brugia Chip V1
BMX7490	3.03577	0.00113845	20712.7	6240.52	AAM51563.1| thioredoxin [Brugia malayi]	14981.m02379	Bm1_46700	TIGR B. malayi genomic gene models
BMX10506	3.02204	0.00119295	16126.7	5756.02	UNKNOWN	AW874716		TIGR gene indices B. malayi EST singletons
BMX5743	3.02166	0.00166108	1245	403.444	CAE61785.1| Hypothetical protein CBG05747 ( Pyridine nucleotide-disulphide oxidoreductase )	14972.m06971	Bm1_36410	TIGR B. malayi genomic gene models
bm.02080	2.99907	0.000405947	681.833	210.221	NP_496749.1| F35C5.12 (Knottin)	BMC01776		Brugia Chip V1
BMX13174	2.99405	0.00609207	7881.17	2504.65	CAE61991.1| Hypothetical protein CBG05999 ( Transthyretin-like )	TC3177	Bm1_06445	TIGR gene indices O. volvulus EST clusters
bm.03516	2.99121	0.000329875	32128	10954.3	AAD51086.1|AF177193_1 cystatin-type cysteine proteinase inhibitor CPI-2	BMC12405	Bm1_56600	Brugia Chip V1
bm.03064	2.97093	0.00663106	1084.33	312.411	UNKNOWN (score 70)	BMC04234	Bm1_09260	Brugia Chip V1
BMX9313	2.93555	0.00419702	4062.5	1507.53	UNKNOWN	AA074022		TIGR gene indices B. malayi EST singletons
bm.02064	2.93394	0.000714122	1470.5	533.796	AAB34901.1| succinate-ubiquinone oxidoreductase;	BMC09915	Bm1_17330	Brugia Chip V1
BMX12602	2.92335	0.00368579	2892.5	1065.81	NP_503101.1| C30H6.8(Thioredoxin, nucleoredoxin and related proteins )	WB-contig_376	Bm1_31550	W. Bancrofti EST clusters
bm.03188	2.91958	0.0023425	34154.8	12237.3	AAL91107.1| thioredoxin [Brugia malayi]	BMC00153		Brugia Chip V1
bm.03122	2.91701	0.00253304	13158.8	4415.79	CAE61991.1| Hypothetical protein CBG05999 ( Transthyretin-like )	BMC11967		Brugia Chip V1
BMX8034	2.90651	0.00253644	481.667	163.746	NP_492760.1| F25H2.4 (sequence overlapping the COX4 gene )	14990.m08152	Bm1_50115	TIGR B. malayi genomic gene models
bm.00690	2.87052	0.00216241	1615.5	561.732	UNKNOWN (score 70)	BMC02780	Bm1_30130	Brugia Chip V1
BMX10957	2.86635	0.00039862	1249.83	416.583	AAY66877.1| nonmuscle myosin essential light chain	R47641		TIGR gene indices B. malayi EST singletons
BMX11391	2.85719	0.00698753	868.167	286.958	UNKNOWN	BMW00320.28		Macpherson V2 oligos
BMX13420	2.85665	0.00274608	2159	745.845	NP_501688.1| C33A12.1(NADH:ubiquinone oxidoreductase)	TC3428		TIGR gene indices O. volvulus EST clusters
BMX3305	2.85147	0.0091884	421.5	170.551	UNKNOWN	14575.m00065		TIGR B. malayi genomic gene models
BMX2945	2.83995	0.00275415	469.167	163.109	CAE60233.1| Hypothetical protein CBG03805 (Papain family cysteine protease)	14407.m00017	Bm1_19130	TIGR B. malayi genomic gene models
BMX9774	2.81594	0.008996	446	150.403	UNKNOWN	AA661266		TIGR gene indices B. malayi EST singletons
BMX9465	2.80903	0.00453967	2649.33	887.46	UNKNOWN	AA241571		TIGR gene indices B. malayi EST singletons
bm.01467	2.79771	0.0093369	3203.17	1130.2	P23730|IFEA_ASCSU Intermediate filament protein A	BMC07029	Bm1_45215	Brugia Chip V1
BMX4160	2.79241	0.00867776	6758.17	2399.7	UNKNOWN	14830.m00076		TIGR B. malayi genomic gene models
BMX5835	2.78786	0.00185001	1789.33	642.141	CAE75284.1| Hypothetical protein CBG23251 (no description)	14972.m07082	Bm1_36960	TIGR B. malayi genomic gene models
bm.01586	2.78743	0.00943443	339.667	128.343	CAE60122.1| Hypothetical protein CBG03665 ( Methyltransferase domain )	BMC08309	Bm1_54410	Brugia Chip V1
BMX11917	2.78663	0.00719423	860.5	314.707	UNKNOWN	WB-contig_1037		W. Bancrofti EST clusters
BMX3418	2.78189	0.000751636	480.833	190.254	UNKNOWN	14607.m00097	Bm1_22040	TIGR B. malayi genomic gene models
bm.01421	2.77417	0.00639378	14637.7	5109.73	AAG31481.1| 20/22kDa protein [Wuchereria bancrofti]	BMC06715		Brugia Chip V1
BMX2137	2.77363	0.00396707	405.667	160.564	gb|AAB97283.2| vespid allergen antigen homolog [Brugia malayi] >gb|AAK12274.1| venom allergen antigen-like protein 1 [Brugia malayi]	14046.m00192	Bm1_14045	TIGR B. malayi genomic gene models
BMX6899	2.76753	0.00598707	888.833	336.914	NP_490973.2| F23C8.5 (Electron transfer flavoprotein)	14977.m04898	Bm1_43265	TIGR B. malayi genomic gene models
BMX5095	2.76454	0.00179387	637.667	226.849	UNKNOWN	14961.m04953	Bm1_32305	TIGR B. malayi genomic gene models
BMX10776	2.76261	0.000999198	1481.83	548.72	UNKNOWN	H30954		TIGR gene indices B. malayi EST singletons
BMX890	2.76148	0.00265539	1945.33	758.413	Hypothetical protein	13209.m00016	Bm1_05940	TIGR B. malayi genomic gene models
bm.01129	2.75528	0.00451604	8149.17	3031.15	UNKNOWN (score 70)	BMC04995		Brugia Chip V1
bm.01466	2.73834	0.00278033	385.667	149.361	CAE60554.1| Hypothetical protein CBG04181 (Longin-like)	BMC07026	Bm1_32850	Brugia Chip V1
BMX10513	2.73027	0.0096094	465.667	164.917	CAE67866.1| Hypothetical protein CBG13458( ARD/ARD' family )	BE124987		TIGR gene indices B. malayi EST singletons
bm.03115	2.7159	0.00115191	10913	3801.83	AAN62757.1| larval allergen [Brugia malayi]	BMC11688		Brugia Chip V1
bm.01256	2.69994	0.00716098	708.667	284.432	UNKNOWN (score 70)	BMC05807	Bm1_00735	Brugia Chip V1
BMX9831	2.69752	0.00792511	3985	1414.98	UNKNOWN	AA841029		TIGR gene indices B. malayi EST singletons
bm.02685	2.68538	0.00466285	2787.17	1046.49	NP_499681.1| Cytochrome C Oxidase family member (cco-2)	BMC06398		Brugia Chip V1
BMX9727	2.68473	0.0060434	694.667	256.155	UNKNOWN	AA584969		TIGR gene indices B. malayi EST singletons
bm.00601	2.66427	0.00109721	2820.67	1084.17	CAA73325.1| glutathione transferase	BMC02401	Bm1_33930	Brugia Chip V1
bm.01712	2.65104	0.00368091	5007.67	1929.16	CAE73548.1| Hypothetical protein CBG21017 ( Triosephosphate isomerase )	BMC11888	Bm1_29130	Brugia Chip V1
BMX7397	2.64735	0.00709729	2596.5	919.862	BAD11763.1| mitochondria bc1 complex core	14980.m02750	Bm1_46145	TIGR B. malayi genomic gene models
BMX1919	2.61508	0.000923341	1263.83	482.931	Hypothetical protein	13893.m00087	Bm1_12570	TIGR B. malayi genomic gene models
BMX11418	2.60476	0.00134559	2501.67	946.881	NP_508818.1| F43C9.2(Calmodulin and related proteins (EF-Hand superfamily)	BMW00388.51		Macpherson V2 oligos
BMX2863	2.5945	0.0074332	1482.83	563.884	NP_499480.1| Transport to INner mitochondrial membrane (yeast TIM) family member (tin-10	14367.m00310	Bm1_18555	TIGR B. malayi genomic gene models
BMX2194	2.59121	0.000138339	4364.67	1682.65	CAE72769.1| Hypothetical protein CBG20020 ( ETC complex I subunit )	14062.m00071	Bm1_14410	TIGR B. malayi genomic gene models
BMX7842	2.59083	0.00900697	496.5	169.582	YP_419971.1| Isocitrate dehydrogenase	14990.m07912	Bm1_48940	TIGR B. malayi genomic gene models
BMX12516	2.57072	0.00821301	1110.33	426.521	NP_496208.2| T01E8.6 (Mitochondrial/chloroplast ribosomal protein S14/S29 )	WB-contig_251	Bm1_14960	W. Bancrofti EST clusters
bm.00774	2.5707	0.00820739	903.167	325.397	CAL52318.1| unnamed protein product (Acetyl-coenzyme A synthetase cytoplasmic (sw:Q9NR19 score 182)	BMC03124		Brugia Chip V1
BMX1862	2.56994	0.0041659	914	331.463	CAE67712.1| Hypothetical protein CBG13286 ( K+ channel, two pore )	13827.m00013	Bm1_12245	TIGR B. malayi genomic gene models
bm.01173	2.56701	0.00032557	2001.17	854.274	UNKNOWN (score 70)	BMC05208		Brugia Chip V1
BMX12979	2.56438	0.00789658	1115.17	421.741	CAE61785.1| Hypothetical protein CBG05747 ( Pyridine nucleotide-disulphide oxidoreductase )	TC2976	Bm1_36410	TIGR gene indices O. volvulus EST clusters
bm.00547	2.56186	0.00341264	4718.83	1900.51	XP_971550.1| PREDICTED: similar to CG13551-PA,	BMC02136		Brugia Chip V1
bm.03534	2.56144	0.00664325	33199.2	12407.5	BD39382.1| putative galectin protein 140	BMC12477	Bm1_55930	Brugia Chip V1
BMX10916	2.55697	0.000355481	878.5	358.084	UNKNOWN	N74865		TIGR gene indices B. malayi EST singletons
BMX8868	2.55029	0.00361121	345.833	142.563	NP_499696.2| ZK1010.3(Predicted actin-bundling protein )	15231.m00008	Bm1_55175	TIGR B. malayi genomic gene models
bm.01206	2.54897	0.00317132	2649.5	1162.28	AAQ97627.1| independent phosphoglycerate mutase isoform 2 [Brugia malayi]	BMC05389		Brugia Chip V1
BMX11441	2.54811	0.00411493	1084.67	428.75	UNKNOWN	BMW00434.116		Macpherson V2 oligos
bm.01145	2.54011	0.00741325	2915.5	1308.07	CAE56451.1| Hypothetical protein CBG24156 (2-phosphoglycolate phosphatase, prokaryotic)	BMC05087	Bm1_29890	Brugia Chip V1
bm.00598	2.507	0.00155757	2629.83	1137.58	CAE68649.1| Hypothetical protein CBG14543 (Calcium-binding EF-hand)	BMC02395	Bm1_17410	Brugia Chip V1
BMX9856	2.47172	0.00523796	1599.5	661.943	UNKNOWN	AA841233		TIGR gene indices B. malayi EST singletons
bm.00146	2.47075	0.00481822	653.833	273.128	NP_503064.2| Amino acid Transporter Glycoprotein subunit family member (atg-1	BMC00385	Bm1_01300	Brugia Chip V1
BMX10999	2.46916	0.000727614	1905.33	736.975	AAR06638.1| superoxide dismutase [Brugia malay	TC8075		TIGR gene indices B. malayi EST clusters
BMX219	2.43334	0.00227943	371	156.385	NP_501991.2| T25B9.1(Glycine C-acetyltransferase/2-amino-3-ketobutyrate-CoA ligase )	12583.m00116	Bm1_01535	TIGR B. malayi genomic gene models
BMX12294	2.43083	0.000917742	1171.17	473.812	NP_001024902.1| T10B10.4a (Unnamed protein )	WB-contig_1492	Bm1_25085	W. Bancrofti EST clusters
BMX8189	2.40569	0.00265073	528.5	221.342	CAE72104.1| Hypothetical protein CBG19196 (Immunoglobulin)	14992.m10984	Bm1_51055	TIGR B. malayi genomic gene models
bm.01347	2.3947	0.0024815	1465.5	595.949	UNKNOWN (score 70)	BMC06308		Brugia Chip V1
BMX7404	2.37152	0.00523582	3368.17	1380.43	UNKNOWN	14980.m02758	Bm1_46180	TIGR B. malayi genomic gene models
bm.03459	2.36751	0.00314587	39073.3	18751.3	AAL91107.1| thioredoxin [Brugia malayi]	BMC12191		Brugia Chip V1
bm.03543	2.36402	0.00493815	2417.17	930.451	AAL91105.1| B20-2 protein [Brugia malayi]	Bmb20	Bm1_09360	Brugia Chip V1
bm.00046	2.36144	0.00619052	5397.83	2236.66	AE73548.1| Hypothetical protein CBG21017 (triose-phosphate isomerase activity)	BMC00109		Brugia Chip V1
BMX9461	2.34021	0.00166083	707	297.796	UNKNOWN	AA232003		TIGR gene indices B. malayi EST singletons
bm.00730	2.33732	0.00817269	13299.7	6093.66	AAC46628.1| cuticular	BMC02934		Brugia Chip V1
BMX11400	2.33218	0.000772977	3180.33	1372.05	CAE60477.1| Hypothetical protein CBG04089 (Peptidase S1C, HrtA/DegP2/Q/S)	BMW00347.486	Bm1_48890	Macpherson V2 oligos
bm.01608	2.32572	0.00915187	2107	971.116	XP_001178523.1| PREDICTED: similar to Prefoldin 5	BMC08833		Brugia Chip V1
BMX5510	2.31761	0.00317605	4594.83	2018.94	XP_971550.1| PREDICTED: similar to CG13551-PA	14965.m00429	Bm1_34915	TIGR B. malayi genomic gene models
bm.01053	2.3123	0.00217779	889.333	378.267	BAD11762.1| cahepsin L-like cysteine protease [Brugia malayi]	BMC04302		Brugia Chip V1
bm.01714	2.30734	0.000372043	2997.33	1296.23	UNKNOWN (score 70)	BMC11906		Brugia Chip V1
BMX839	2.30531	0.00284123	1107.67	517.844	Hypothetical protein	13175.m00131	Bm1_05645	TIGR B. malayi genomic gene models
bm.01425	2.30103	0.00140131	4262	1896.81	AAK09387.1|AF321772_1 phosphate carrier	BMC06750		Brugia Chip V1
bm.02851	2.28798	0.00179383	1731.67	760.135	CAE57345.1| Hypothetical protein CBG00285 (Protein tyrosine phosphatase, catalytic region)	BMC12396	Bm1_07235	Brugia Chip V1
BMX10316	2.24939	0.00327692	1780.83	783.938	UNKNOWN	AI919741		TIGR gene indices B. malayi EST singletons
BMX10243	2.22528	0.00816357	1063.33	462.844	UNKNOWN	AI738028		TIGR gene indices B. malayi EST singletons
BMX2688	2.1991	0.00686779	452.667	203.33	NP_001024860.1| R11G1.6d (C2 calcium/lipid-binding region, CaLB)	14294.m00136	Bm1_17455	TIGR B. malayi genomic gene models
bm.00317	2.18373	0.00556383	2754	1330.03	P_502087.1| F01G4.6(Mitochondrial phosphate carrier protein )	BMC01067	Bm1_39280	Brugia Chip V1
bm.00223	2.18306	0.00513101	1961.33	839.968	AAR06638.1| superoxide dismutase [Brugia malayi]	BMC00677		Brugia Chip V1
BMX10115	2.1623	0.00497346	986.833	502.707	UNKNOWN	AI076987		TIGR gene indices B. malayi EST singletons
bm.01082	2.15777	0.009895	1211.67	563.559	UNKNOWN (score 70)	BMC04492		Brugia Chip V1
BMX11025	2.12697	0.00373095	2193.67	969.451	UNKNOWN	TC8935		TIGR gene indices B. malayi EST clusters
BMX689	2.11816	0.00513197	1817.33	903.054	NP_507939.1| B0250.2(no description)	13051.m00021	Bm1_04685	TIGR B. malayi genomic gene models
bm.00224	2.11297	0.00411072	1928	857.095	AAF08340.1|AF064239_1 peptidyl-prolyl cis-trans isomerase [Brugia malayi]	BMC00686	Bm1_32895	Brugia Chip V1
BMX5285	2.08382	0.00944292	1505.83	697.897	CAE67931.1| Hypothetical protein CBG13531 ( mRNA splicing factor, thioredoxin-like U5 snRNP )	14961.m05195	Bm1_33505	TIGR B. malayi genomic gene models
bm.03182	2.08275	0.00714793	13415.5	6790.04	P48817|NDK_BRUMA Nucleoside diphosphate kinase	BMC00129	Bm1_50135	Brugia Chip V1
BMX9790	2.0793	0.00584665	590.667	269.327	UNKNOWN	AA675852		TIGR gene indices B. malayi EST singletons
BMX6454	2.05313	0.00780793	1747.5	902.211	AAT02161.1| hypothetical protein L3ni22	14972.m07837	Bm1_40615	TIGR B. malayi genomic gene models
bm.01079	2.049	0.0029101	1075.17	545.576	XP_624639.1| PREDICTED: similar to CG4279-PA	BMC04455		Brugia Chip V1
bm.03273	2.04338	0.00269943	6350.67	3160.39	CAE73690.1| Hypothetical protein CBG21201 (Mitochondrial carrier protein)	BMC02923	Bm1_18515	Brugia Chip V1
bm.03419	2.04312	0.00360935	3982.17	1998.41	CAE72546.1| Hypothetical protein CBG19730 ( Myosin, N-terminal, SH3-like )	BMC11979	Bm1_14060	Brugia Chip V1
BMX11556	2.03218	0.00980665	391.667	192.758	XP_742542.1| hypothetical protein	BMW00726.503		Macpherson V2 oligos
bm.03281	2.02138	0.00923789	8461	4506.64	NP_499285.1| T07C4.5(Uncharacterized protein with conserved cysteine )	BMC03479		Brugia Chip V1
BMX9471	2.00483	0.00316693	15164.3	7431.58	UNKNOWN	AA246074		TIGR gene indices B. malayi EST singletons
BMX12507	2.00083	0.00213238	619.333	313.847	NP_694911.1| ATP synthase F0 subunit 6	WB-contig_234		W. Bancrofti EST clusters
L3 p<0.01 2-fold
051021 - Rush

## Sheet: 2D
Systematic	Normalized	t-test P-value	Raw	Control	Description	annotation#	pub locus	Oligo source
BMX12595	330.118	0.00204038	34.8333	11499.1	UNKNOWN	WB-contig_368		W. Bancrofti EST clusters
BMX11205	327.662	0.00741622	161	52753.5	ZP_01142625.1| hypothetical protein GuraDRAFT_1187	BMC02315.47		Macpherson V2 oligos
bm.03249	109.307	9.41405e-05	346	37820.3	UNKNOWN (no hits found)	BMC01777		Brugia Chip V1
BMX11205	86.8185	0.00118713	82.5	7162.52	ZP_01142625.1| hypothetical protein GuraDRAFT_1187	BMC02315.47		Macpherson V2 oligos
bm.03249	85.7586	0.00830581	576.333	49425.5	UNKNOWN (no hits found)	BMC01777		Brugia Chip V1
bm.00532	73.4081	0.00015217	1028	75463.5	UNKNOWN (score 70)	BMC02077		Brugia Chip V1
bm.03251	49.9678	7.34388e-05	576.333	28798.1	UNKNOWN (no hits found)	BMC01852		Brugia Chip V1
bm.03342	35.5063	0.00142367	388.833	13806	UNKNOWN (no hits found)	BMC07222		Brugia Chip V1
bm.03252	33.9161	0.00059025	729.667	24747.4	UNKNOWN (no hits found)	BMC01963		Brugia Chip V1
bm.03238	33.8235	2.64076e-05	621	21004.4	UNKNOWN (no hits found)	BMC01622		Brugia Chip V1
bm.03357	32.9787	0.000200274	385.167	12702.3	UNKNOWN (no hits found)	BMC11003		Brugia Chip V1
bm.03343	32.1636	0.00628444	289.5	9311.35	UNKNOWN (no hits found)	BMC07326		Brugia Chip V1
bm.03515	31.3639	0.00709755	649.167	20360.4	UNKNOWN (no hits found)	BMC12401		Brugia Chip V1
bm.00553	26.4271	7.57196e-07	304.167	8038.25	UNKNOWN (score 70)	BMC02185		Brugia Chip V1
bm.03257	25.0912	0.0064897	464.333	11650.7	UNKNOWN (no hits found)	BMC02126		Brugia Chip V1
bm.00450	24.7778	0.000778449	149.167	3696.02	UNKNOWN (no hits found)	BMC01712		Brugia Chip V1
bm.03560	24.5299	0.000408944	1231.67	30212.6	NP_694903.1| NADH dehydrogenase subunit 2	BMC00961		Brugia Chip V1
bm.03263	20.7679	0.00771714	388.5	8068.34	ZP_01142625.1| hypothetical protein	BMC02315		Brugia Chip V1
bm.03237	16.4759	0.00717024	2904.17	47848.8	UNKNOWN (no hits found)	BMC01612		Brugia Chip V1
bm.03237	15.9843	0.000331601	2227.83	35610.3	UNKNOWN (no hits found)	BMC01612		Brugia Chip V1
BMX373	13.5403	0.000847846	1758.5	23810.6	P30757|H2B_SIPNU Histone H2B	12698.m00329	Bm1_02510	TIGR B. malayi genomic gene models
bm.03139	11.4107	2.46085e-06	5604	63945.5	T29230 hypothetical protein F55G1.11(Histone H4 ) -	BMC00307		Brugia Chip V1
BMX10471	10.9698	0.00836941	2076.83	22782.4	UNKNOWN	AW348053		TIGR gene indices B. malayi EST singletons
BMX12522	10.6561	0.000370496	3525.83	37571.5	T29230 hypothetical protein F55G1.11(Histone H4 )	WB-contig_259	Bm1_02515	W. Bancrofti EST clusters
BMX2670	9.72849	0.00141854	327.5	3186.08	XP_698623.1| PREDICTED: similar to zinc finger	14287.m00022	Bm1_17355	TIGR B. malayi genomic gene models
BMX12570	9.6374	0.00094579	3171.5	30565	XP_983740.1| PREDICTED: hypothetical protein	WB-contig_335		W. Bancrofti EST clusters
BMX1086	9.51143	0.00277503	136.667	1299.9	AAY66912.1| putative heat shock-related protein	13293.m00125	Bm1_07160	TIGR B. malayi genomic gene models
BMX12571	9.47257	0.00125847	2128.5	20162.4	XP_983740.1| PREDICTED: hypothetical protein	WB-contig_336		W. Bancrofti EST clusters
BMX374	9.45615	0.000162873	3250.83	30740.4	T29230 hypothetical protein F55G1.11(Histone H4 )	12698.m00330	Bm1_02515	TIGR B. malayi genomic gene models
BMX11293	8.70562	0.00458905	1421.17	12372.1	UNKNOWN	BMW00146.311		Macpherson V2 oligos
bm.00248	8.55842	0.000168361	4168.83	35678.6	UNKNOWN (no hits found)	BMC00802		Brugia Chip V1
bm.03522	8.37784	0.00274453	503.5	4218.24	UNKNOWN	BMC12431		Brugia Chip V1
BMX11212	8.28145	0.00122135	1247.17	10328.4	UNKNOWN	BMW00004.311		Macpherson V2 oligos
bm.03155	7.9267	1.45369e-06	2266.33	17964.5	UNKNOWN (score 70)	BMC12274		Brugia Chip V1
bm.00991	7.92487	0.00144167	257	2036.69	UNKNOWN (score 70)	BMC04012		Brugia Chip V1
BMX175	7.90642	0.000744294	149.667	1183.33	hypothetical protein	12548.m00023	Bm1_01200	TIGR B. malayi genomic gene models
BMX10937	7.72624	0.000585633	1205.67	9315.27	UNKNOWN	N99745		TIGR gene indices B. malayi EST singletons
bm.03402	7.40489	0.00148168	178.167	1319.3	CAA41094.1| Sheath protein (sptr:Q17276 score 103)	BMC11831	Bm1_19100	Brugia Chip V1
BMX11377	7.33077	0.00154622	1219.17	8937.43	UNKNOWN	BMW00293.180		Macpherson V2 oligos
bm.03261	7.11611	0.00591334	855.667	6089.02	CAA61153.1| orf [Brugia pahangi]	BMC02256		Brugia Chip V1
bm.00564	7.01018	0.00791205	1970.33	13812.4	UNKNOWN (score 70)	BMC02255		Brugia Chip V1
bm.00367	6.9243	0.00558072	150.5	1042.11	AAP94887.1| MFP3 [Ascaris suum]	BMC01338	Bm1_45510	Brugia Chip V1
BMX7363	6.89077	0.00167769	265.667	1830.65	NP_611167.2| CG8910-PA	14980.m02703	Bm1_45910	TIGR B. malayi genomic gene models
BMX4726	6.78637	0.00580675	256.833	1742.97	hypothetical protein	14950.m01825	Bm1_30045	TIGR B. malayi genomic gene models
bm.03488	6.73796	0.00693666	1136.83	7659.93	UNKNOWN (score 70)	BMC12275	Bm1_35570	Brugia Chip V1
BMX4072	6.68884	0.00261643	171.667	1148.25	CAE63508.1| Hypothetical protein CBG07987(Isoform 2 of LSM14 protein homolog A)	14779.m00757	Bm1_26045	TIGR B. malayi genomic gene models
bm.02853	6.66168	0.00654544	152	1012.57	CAE63578.1| Hypothetical protein CBG08067( Calcium-binding EF-hand )	BMC05282		Brugia Chip V1
BMX8731	6.6111	0.0042387	817.333	5403.47	XP_698099.1| PREDICTED: similar to zinc finger protein 91	15148.m00017	Bm1_54345	TIGR B. malayi genomic gene models
BMX9336	6.53652	0.00487032	865.5	5657.36	AAD01597.1| peptidyl-prolyl cis-trans isomerase	AA109462	Bm1_56870	TIGR gene indices B. malayi EST singletons
BMX7109	6.46602	0.00119204	272.667	1763.07	LIM domain containing protein, hypothetical protein	14979.m04402	Bm1_44475	TIGR B. malayi genomic gene models
bm.00456	6.43683	0.000354056	1188	7646.96	AAD01597.1| peptidyl-prolyl cis-trans isomerase [Brugia malayi]	BMC01737		Brugia Chip V1
bm.03487	6.08712	0.00123232	1477.17	8991.7	UNKNOWN (score 70)	BMC12273	Bm1_35570	Brugia Chip V1
BMX3776	6.04569	3.75035e-05	1120.67	6775.2	XP_699271.1| PREDICTED: hypothetical protein	14707.m00118	Bm1_24260	TIGR B. malayi genomic gene models
BMX13272	6.03211	0.000723696	1032.5	6228.16	XP_699271.1| PREDICTED: hypothetical protein	TC3277		TIGR gene indices O. volvulus EST clusters
bm.01350	5.9546	0.000267359	3628	21603.3	AAU94673.1| actin	BMC06331		Brugia Chip V1
BMX12573	5.93013	0.00473391	843.333	5001.07	CAF94677.1| unnamed protein product [Tetraodon	WB-contig_338	Bm1_24260	W. Bancrofti EST clusters
bm.03202	5.87538	0.000183842	2205.5	12958.1	UNKNOWN (score 70)	BMC00265	Bm1_35570	Brugia Chip V1
bm.00260	5.57183	0.00103575	1183	6591.47	NP_001023573.1| homologous to Drosophila (sqd-1)	BMC00846		Brugia Chip V1
BMX3648	5.53152	0.00162803	330	1825.4	AAS92593.1| excretory/secretory protein Juv-p120	14672.m00017	Bm1_23455	TIGR B. malayi genomic gene models
bm.00206	5.50535	0.00263612	1638.67	9021.43	UNKNOWN (score 70)	BMC00622		Brugia Chip V1
BMX3429	5.48744	0.00333511	136.333	748.121	hypothetical protein	14610.m00103	Bm1_22110	TIGR B. malayi genomic gene models
bm.03351	5.37232	0.000308951	4294.5	23071.4	UNKNOWN (no hits found)	BMC09976		Brugia Chip V1
bm.00272	5.17837	0.00797893	1605.67	8314.73	NP_501726.1| K01H12.1(Zinc finger, DHP-type) [Caenorhabditis elegans]	BMC00887		Brugia Chip V1
BMX620	5.14844	0.00277298	342	1760.77	NP_733106.2| CG31439-PA excretory/secretory protein Juv-p120 precursor, putative	12947.m00021	Bm1_04185	TIGR B. malayi genomic gene models
BMX12120	5.14347	0.000643441	293.167	1507.89	UNKNOWN	WB-contig_1284		W. Bancrofti EST clusters
BMX12188	5.0408	0.00268704	309.167	1558.45	|BAB33421.1| putative senescence-associated	WB-contig_136		W. Bancrofti EST clusters
bm.00683	5.03339	0.000522615	1883.83	9482.07	UNKNOWN (no hits found)	BMC02729		Brugia Chip V1
bm.00465	4.9909	0.00328345	205.5	1025.63	AAA67318.1| Brugia malayi antigen	BMC01765	Bm1_42865	Brugia Chip V1
BMX9378	4.93705	0.00564772	222.5	1098.49	UNKNOWN	AA123673		TIGR gene indices B. malayi EST singletons
bm.01510	4.91731	0.000257623	403.333	1983.31	AAF60768.2| Rhomboid (drosophila) related protein	BMC07425		Brugia Chip V1
BMX11337	4.84708	0.00589019	449.333	2177.96	UNKNOWN	BMW00229.168		Macpherson V2 oligos
BMX9004	4.70411	0.00358891	491	2309.72	CAA61152.1| small heat shock protein [Brugia	15334.m00009	Bm1_56065	TIGR B. malayi genomic gene models
BMX9955	4.65581	0.000609269	4378.5	20385.5	CAB40840.1| elongation factor 1 beta [	AA842168	Bm1_28320	TIGR gene indices B. malayi EST singletons
bm.03353	4.64505	0.00292205	15936.8	74027.4	NP_671477.1| rRNA promoter binding protein	BMC10335	Bm1_28705	Brugia Chip V1
bm.03223	4.57819	0.00727267	3912.67	17912.9	gb|AAN05602.1| ribosomal protein S7 [Argopecten irradians]	BMC00849	Bm1_09900	Brugia Chip V1
BMX4242	4.57536	0.00811798	189	864.744	hypothetical protein	14884.m00065	Bm1_27090	TIGR B. malayi genomic gene models
bm.00444	4.55317	0.000464989	736.333	3352.65	NP_497975.1| COLlagen family member (col-89)	BMC01677		Brugia Chip V1
BMX11772	4.5408	4.77109e-05	536.167	2434.62	UNKNOWN	BMW01304.436		Macpherson V2 oligos
BMX7081	4.52583	0.00424681	244.667	1107.32	hypothetical protein	14977.m05109	Bm1_44295	TIGR B. malayi genomic gene models
bm.03335	4.47339	0.000270633	2487.33	11126.8	ref|NP_498349.1| Ribosomal Protein, Small subunit family member (rps-3) [Caenorhabditis elegans]	BMC06743	Bm1_11880	Brugia Chip V1
BMX371	4.47219	0.000393478	1301.83	5822.05	hypothetical protein	12698.m00327	Bm1_02500	TIGR B. malayi genomic gene models
bm.00681	4.45574	0.000307838	193.667	862.929	NP_497940.2| Male ABnormal family member (mab-21)	BMC02725		Brugia Chip V1
BMX3618	4.41204	0.00424465	881.5	3889.21	XP_694894.1| PREDICTED: similar to Zinc finger	14661.m00099	Bm1_23285	TIGR B. malayi genomic gene models
BMX12927	4.40418	0.000955618	4552.17	20048.6	UNKNOWN	TC2922		TIGR gene indices O. volvulus EST clusters
BMX12918	4.38993	0.00443206	2646.5	11617.9	AAC83402.1| elongation factor 1-beta	TC2913	Bm1_28320	TIGR gene indices O. volvulus EST clusters
BMX3334	4.37356	0.00636508	173.5	758.813	hypothetical protein	14588.m00023	Bm1_21525	TIGR B. malayi genomic gene models
BMX8279	4.30464	0.00833369	121	520.861	hypothetical protein	14992.m11089	Bm1_51535	TIGR B. malayi genomic gene models
BMX10583	4.19275	0.00955335	101.333	424.865	UNKNOWN	BU917699		TIGR gene indices B. malayi EST singletons
bm.00022	4.17265	0.00575905	2702.17	11275.2	CAE57569.1| Hypothetical protein CBG00547(Ribosomal protein L24/L26)	BMC00059		Brugia Chip V1
bm.00944	4.15395	0.00666573	340.667	1415.11	CAA48632.1| OV25-1 protein [Onchocerca volvulus] small heat shock-20	BMC03771	Bm1_14535	Brugia Chip V1
BMX10675	4.11701	8.54146e-05	1406	5788.52	UNKNOWN	CB338537		TIGR gene indices B. malayi EST singletons
bm.03452	4.11182	0.00324212	3719.83	15295.3	gb|AAN05602.1| ribosomal protein S7 [Argopecten irradians]	BMC12165	Bm1_09900	Brugia Chip V1
BMX1594	4.10816	0.00566209	2196.5	9023.57	NP_501726.1| K01H12.1 (Zinc finger, DHP-type)	13617.m00053	Bm1_10520	TIGR B. malayi genomic gene models
BMX9607	4.08388	0.00384266	309	1261.92	UNKNOWN	AA454366		TIGR gene indices B. malayi EST singletons
BMX9453	4.06803	0.00376582	281.333	1144.47	UNKNOWN	AA228565		TIGR gene indices B. malayi EST singletons
bm.00521	4.05938	0.00258901	1525.33	6191.9	CAF88331.1| unnamed protein product	BMC02019	Bm1_49400	Brugia Chip V1
bm.03494	4.0522	2.51258e-05	3826.5	15505.7	ref|NP_498349.1| Ribosomal Protein, Small subunit family member (rps-3) [Caenorhabditis elegans]	BMC12302	Bm1_11880	Brugia Chip V1
BMX11616	4.04261	0.00312707	465.5	1881.84	NP_491236.1| F53F10.1 (no description)	BMW00903.467		Macpherson V2 oligos
bm.00152	4.03765	0.000333839	3087	12464.2	ref|NP_498349.1| Ribosomal Protein, Small subunit family member (rps-3) [Caenorhabditis elegans]	BMC00419		Brugia Chip V1
BMX4784	3.98603	0.000843567	7925.83	31592.6	CAA48633.1| OV25-2 protein	14952.m01376	Bm1_30390	TIGR B. malayi genomic gene models
bm.00155	3.97975	0.0050657	1530.5	6091	CAE62524.1| Hypothetical protein CBG06632(no description)	BMC00430	Bm1_51750	Brugia Chip V1
BMX9344	3.94957	0.0070792	208	821.51	UNKNOWN	AA110599		TIGR gene indices B. malayi EST singletons
BMX4439	3.93998	0.000496178	3812.5	15021.2	NP_498737.1| F54H12.6(Elongation factor 1 beta/delta chain )	14929.m00389	Bm1_28320	TIGR B. malayi genomic gene models
BMX4239	3.89815	0.000922816	1366	5324.88	P_682695.1| PREDICTED: similar to zinc finger	14883.m00053	Bm1_27065	TIGR B. malayi genomic gene models
BMX9792	3.88095	0.00783667	2224.33	8632.53	UNKNOWN	AA675875		TIGR gene indices B. malayi EST singletons
BMX11248	3.86768	0.00848046	338.167	1307.92	CAE61551.1| Hypothetical protein CBG05460(Ion transport)	BMW00076.481		Macpherson V2 oligos
BMX10996	3.81749	0.000249879	1736	6627.16	XP_626815.1| histone H3	TC8006		TIGR gene indices B. malayi EST clusters
BMX4405	3.79907	0.00278978	609.667	2316.17	hypothetical protein	14922.m00064	Bm1_28090	TIGR B. malayi genomic gene models
BMX5391	3.76075	0.00188995	424	1594.56	hypothetical protein	14961.m05330	Bm1_34170	TIGR B. malayi genomic gene models
BMX10955	3.75325	0.000142455	1812.33	6802.14	AAX62439.1| ribosomal protein L26	R47620	Bm1_47020	TIGR gene indices B. malayi EST singletons
BMX10127	3.74794	0.00412743	1937.83	7262.88	UNKNOWN	AI082959		TIGR gene indices B. malayi EST singletons
BMX9499	3.7199	0.00532982	1448.67	5388.9	P41960|RL26_BRUPA 60S ribosomal protein L26	AA257264	Bm1_47020	TIGR gene indices B. malayi EST singletons
BMX11210	3.7134	0.00279037	1131.17	4200.48	UNKNOWN	BMW00002.181		Macpherson V2 oligos
bm.00545	3.66827	0.00655772	155.167	569.194	AAP94885.1| MFP1-beta [Ascaris suum]	BMC02125		Brugia Chip V1
BMX7544	3.66571	0.00361063	1933.67	7088.26	CAE57569.1| Hypothetical protein CBG00547(Ribosomal protein L24/L26)	14981.m02443	Bm1_47020	TIGR B. malayi genomic gene models
BMX8315	3.6588	0.000939127	1404.17	5137.57	hypothetical protein	14992.m11132	Bm1_51750	TIGR B. malayi genomic gene models
BMX12543	3.64752	0.000274466	577.667	2107.05	CAE61962.1| Hypothetical protein CBG05962( Microtubule associated protein 1A/1B, light chain 3 )	WB-contig_289	Bm1_55735	W. Bancrofti EST clusters
BMX10614	3.64443	0.00533474	259.667	946.337	UNKNOWN	CB328822		TIGR gene indices B. malayi EST singletons
bm.03130	3.62363	0.000408729	3635.83	13174.9	ref|NP_740944.1| Ribosomal Protein, Small subunit family member (rps-20) [Caenorhabditis elegans] >emb|CAD21665.1| Hypothetical protein Y105E8A.16 [Caenorhabditis elegans]	BMC12256		Brugia Chip V1
BMX11193	3.61071	0.00794942	1082.17	3907.39	UNKNOWN	BMBC_gene_63.1068		Macpherson V2 oligos
bm.00241	3.60771	0.00880668	2152.5	7765.6	XP_590311.1| PREDICTED: similar to H3 histone,	BMC00764		Brugia Chip V1
BMX3539	3.60601	0.00364732	254.667	918.331	CAE66872.1| Hypothetical protein CBG12250(LSM domain)	14643.m00073	Bm1_22805	TIGR B. malayi genomic gene models
bm.00836	3.58524	0.000136043	8289.67	29720.4	XP_669657.1| hypothetical protein PB401504.00.0	BMC03356		Brugia Chip V1
bm.00033	3.57292	0.00599575	673.667	2406.96	UNKNOWN (score 70)	BMC00077		Brugia Chip V1
BMX12521	3.54004	0.00257329	672.333	2380.09	UNKNOWN	WB-contig_256	Bm1_04280	W. Bancrofti EST clusters
BMX9213	3.53822	0.00531057	496	1754.96	hypothetical protein	15533.m00023	Bm1_57465	TIGR B. malayi genomic gene models
bm.01059	3.46129	0.000255694	1559.67	5398.45	UNKNOWN (no hits found)	BMC04340		Brugia Chip V1
bm.03472	3.45184	0.00796918	5111.67	17644.7	AAY66899.1| ribosomal protein S12	BMC12231	Bm1_55385	Brugia Chip V1
BMX10793	3.40891	0.00575461	151.167	515.314	UNKNOWN	H39287		TIGR gene indices B. malayi EST singletons
BMX1838	3.38662	0.000209706	323.333	1095.01	CAE61551.1| Hypothetical protein CBG05460(Ion transport)	13809.m00009	Bm1_12070	TIGR B. malayi genomic gene models
bm.03484	3.35824	0.00218599	2776.83	9325.27	emb|CAC44156.1| putative 40S ribosomal protein 20S protein [Oncorhynchus mykiss]	BMC12257		Brugia Chip V1
bm.00296	3.32536	0.00360961	280.5	932.763	CAE68990.1| Hypothetical protein CBG14977 (Peptidase S54, rhomboid)	BMC00980	Bm1_08540	Brugia Chip V1
bm.00512	3.31139	0.00127704	248.5	822.88	AAR89900.1| sheath protein 5 [Brugia malayi]	BMC01967	Bm1_05185	Brugia Chip V1
bm.00174	3.28784	0.00958325	2207	7256.26	AAA29416.1| elongation factor	BMC00511		Brugia Chip V1
bm.00463	3.28522	0.00175759	686.833	2256.4	CAE62512.1| Hypothetical protein CBG06617 (no description)	BMC01762	Bm1_34560	Brugia Chip V1
BMX1810	3.28487	0.00603111	3035.33	9970.68	ref|NP_498349.1| Ribosomal Protein, Small subunit family member (rps-3) [Caenorhabditis elegans	13787.m00042	Bm1_11880	TIGR B. malayi genomic gene models
BMX11193	3.27985	0.00993586	1475	4837.77	UNKNOWN	BMBC_gene_63.1068		Macpherson V2 oligos
bm.01098	3.26952	0.0027098	360.167	1177.57	Q25632|TPM_ONCVO Tropomyosin (MOv-14)	BMC04766	Bm1_02060	Brugia Chip V1
BMX9017	3.26477	0.00817775	323.667	1056.7	CAE64387.1| Hypothetical protein CBG09077(no description)	15344.m00010	Bm1_56145	TIGR B. malayi genomic gene models
BMX12086	3.25514	0.00264579	2916.83	9494.7	UNKNOWN	WB-contig_1243		W. Bancrofti EST clusters
BMX12485	3.23848	0.00135832	859.333	2782.93	NP_491342.1| C43E11.9 (Ribosome biogenesis protein NIP7 )[Caenorhabditis elegans]	WB-contig_191		W. Bancrofti EST clusters
BMX7912	3.2097	0.00014477	2721.33	8734.67	NP_496894.1| HIStone family member (his-9) 3	14990.m07995	Bm1_49345	TIGR B. malayi genomic gene models
bm.03200	3.17899	0.000691914	3138	9975.67	gb|AAX29203.1| ribosomal protein S20 [synthetic construct]	BMC00239		Brugia Chip V1
bm.03448	3.17879	0.00172573	26374.8	83840.1	CAA62520.1| rbp-1 [Brugia pahangi]	BMC12147		Brugia Chip V1
bm.00417	3.17212	0.00539001	1579.33	5009.83	AAA27865.1| beta-tubulin	BMC01602	Bm1_25780	Brugia Chip V1
BMX7698	3.13585	0.00723781	136.667	428.566	hypothetical protein	14990.m07718	Bm1_47990	TIGR B. malayi genomic gene models
bm.03195	3.13107	0.00148639	8621.5	26994.5	ref|XP_001174945.1| PREDICTED: similar to 40S ribosomal protein S12 isoform 1 [Pan troglodytes] >ref|XP_518748.2| PREDICTED: similar to 40S ribosomal protein S12 isoform 2 [Pan troglodytes]	BMC00188		Brugia Chip V1
bm.00372	3.10778	0.00867174	281.5	874.839	UNKNOWN (score 70)	BMC01357	Bm1_44225	Brugia Chip V1
bm.01315	3.07743	0.0095725	2417	7438.14	UNKNOWN (score 70)	BMC06120		Brugia Chip V1
bm.01235	3.06803	0.000439509	1537.67	4717.6	UNKNOWN (score 70)	BMC05710		Brugia Chip V1
bm.00990	3.04731	0.0021248	614.333	1872.06	UNKNOWN (score 70)	BMC04005		Brugia Chip V1
bm.01168	3.0237	0.00200365	445	1345.54	NP_001040372.1| transgelin [Bombyx mori]	BMC05180		Brugia Chip V1
BMX12976	2.99394	0.00496413	3106.67	9301.17	XP_425249.1| PREDICTED: similar to Rps15a	TC2973	Bm1_48545	TIGR gene indices O. volvulus EST clusters
bm.00303	2.98654	0.000336572	507	1514.17	UNKNOWN (score 70)	BMC01011		Brugia Chip V1
BMX12307	2.94765	0.00727893	541.667	1596.65	BAE06772.1| zinc finger protein	WB-contig_1505	Bm1_00295	W. Bancrofti EST clusters
bm.03190	2.94039	0.00057285	11024.5	32416.3	AAC47622.1| tumor protein homolog [Brugia malayi]	BMC00169		Brugia Chip V1
bm.01016	2.92372	9.40202e-05	3980.17	11636.9	Q27384|API_DIRIM Pepsin inhibitor Dit33 precursor	BMC04136		Brugia Chip V1
BMX13092	2.92301	0.00387624	2500.17	7308.01	AAC13548.1| beta-tubulin	TC3092	Bm1_07675	TIGR gene indices O. volvulus EST clusters
bm.00115	2.9194	0.00496786	433.667	1266.05	XP_001121917.1| PREDICTED: hypothetical protein	BMC00263		Brugia Chip V1
BMX634	2.89962	0.00363783	683.167	1980.92	hypothetical protein	12962.m00049	Bm1_04280	TIGR B. malayi genomic gene models
BMX266	2.89516	0.00692832	317.167	918.248	NP_505782.1| F32B6.11 (Unnamed protein )	12608.m00131	Bm1_01825	TIGR B. malayi genomic gene models
bm.01075	2.89084	0.00562623	965.167	2790.14	AAU12501.1| beta-tubulin [Brugia malayi]	BMC04437	Bm1_25780	Brugia Chip V1
bm.00243	2.89058	0.000791425	847	2448.32	UNKNOWN (score 70)	BMC00781		Brugia Chip V1
BMX11772	2.88907	0.00271357	1700.67	4913.34	UNKNOWN	BMW01304.436		Macpherson V2 oligos
bm.03233	2.88787	0.000240112	14038.2	40540.4	UNKNOWN (no hits found)	BMC01489		Brugia Chip V1
bm.03194	2.88464	0.00230313	17194.7	49600.5	AAC47624.1| putative RNA binding protein	BMC00185		Brugia Chip V1
bm.03426	2.87028	5.69394e-06	8333	23918	AAK71499.1| translationally controlled tumor protein-like protein	BMC12076		Brugia Chip V1
BMX9804	2.84087	0.00783249	288.667	820.065	UNKNOWN	AA756935		TIGR gene indices B. malayi EST singletons
BMX9647	2.83371	0.00666761	462.667	1311.06	UNKNOWN	AA480723		TIGR gene indices B. malayi EST singletons
BMX5979	2.81795	0.000154283	15496.5	43668.4	AAC47624.1| putative RNA binding protein	14972.m07250	Bm1_37780	TIGR B. malayi genomic gene models
BMX9407	2.80781	0.0024872	1864	5233.76	UNKNOWN	AA180688		TIGR gene indices B. malayi EST singletons
BMX9635	2.8024	0.00276261	208.333	583.833	UNKNOWN	AA471638		TIGR gene indices B. malayi EST singletons
BMX383	2.80216	0.000146995	6242.5	17492.5	EAU82659.1| hypothetical protein CC1G_12427	12701.m00057	Bm1_02565	TIGR B. malayi genomic gene models
BMX6284	2.79222	0.00835478	259	723.185	NP_500105.1| CEll Death abnormality family member (ced-2)	14972.m07627	Bm1_39615	TIGR B. malayi genomic gene models
bm.00590	2.77189	0.00569463	2988	8282.4	UNKNOWN (score 70)	BMC02369		Brugia Chip V1
BMX9449	2.74602	0.0022437	1663.83	4568.92	UNKNOWN	AA228553		TIGR gene indices B. malayi EST singletons
bm.03355	2.73973	0.00926963	2266	6208.23	ref|XP_782034.1| PREDICTED: similar to 40S ribosomal protein S20 (S22) [Strongylocentrotus purpuratus] >ref|XP_001176169.1| PREDICTED: similar to 40S ribosomal protein S20 (S22) [Strongylocentrotus purpuratus]	BMC10905		Brugia Chip V1
BMX9242	2.71581	0.00123726	6074.33	16496.7	UNKNOWN	AA007707	Bm1_31930	TIGR gene indices B. malayi EST singletons
bm.00023	2.7049	0.000115211	5967	16140.2	gb|AAX28983.1| ribosomal protein L36 [synthetic construct]	BMC00060	Bm1_16700	Brugia Chip V1
BMX11028	2.69484	0.00312944	8223.33	22160.6	UNKNOWN	TC8947		TIGR gene indices B. malayi EST clusters
BMX11035	2.69299	0.0033651	587.667	1582.58	UNKNOWN	TC9080		TIGR gene indices B. malayi EST clusters
BMX37	2.6848	0.00193097	469.167	1259.62	XP_698099.1| PREDICTED: similar to zinc finger	12430.m00017	Bm1_00290	TIGR B. malayi genomic gene models
BMX1729	2.66319	0.00292343	414.333	1103.45	NP_001021865.1| ZK265.9 (Inositol phospholipid synthesis protein, Scs3p )	13717.m00174	Bm1_11430	TIGR B. malayi genomic gene models
bm.01678	2.66174	0.00901483	4667.83	12424.6	ef|NP_498231.1| Ribosomal Protein, Large subunit family member (rpl-23) [Caenorhabditis elegans] >sp|P48158|RL23_CAEEL 60S ribosomal protein L23 >gb|AAK18857.1| Ribosomal protein, large subunit protein 23 [Caenorhabditis elegans] >emb|CAE64323.1| Hypothetical protein CBG09001 [Caenorhabditis briggsae]	BMC11689		Brugia Chip V1
bm.00388	2.66146	0.00216725	822.5	2189.05	UNKNOWN (score 70)	BMC01472		Brugia Chip V1
bm.01365	2.65695	0.00948841	3050.17	8104.15	ref|XP_967899.1| PREDICTED: similar to CG4651-PA, isoform A [Tribolium castaneum]	BMC06405		Brugia Chip V1
bm.03425	2.65653	0.00311577	8054.5	21397	b|ABF18292.1| 60S ribosomal protein L30 [Aedes aegypti] >gb|EAT43318.1| 60S ribosomal protein L30 [Aedes aegypti] >gb|EAT43319.1| 60S ribosomal protein L30 [Aedes aegypti] >gb|EAT43481.1| 60S ribosomal protein L30 [Aedes aegypti]	BMC12075	Bm1_33220	Brugia Chip V1
BMX11987	2.63351	0.000466067	250.5	659.694	UNKNOWN	WB-contig_1125		W. Bancrofti EST clusters
BMX12907	2.61945	0.00170979	1824.5	4779.19	CAE58542.1| Hypothetical protein CBG01701(GTP-binding protein SAR1)	TC2902	Bm1_36820	TIGR gene indices O. volvulus EST clusters
bm.01929	2.6184	0.000546623	353	924.294	CAE70291.1| Hypothetical protein CBG16811 (oxygenase superfamily)	BMC07359	Bm1_35285	Brugia Chip V1
BMX9740	2.61813	0.00111956	4125.67	10801.5	ref|XP_967899.1| PREDICTED: similar to CG4651-PA, isoform A [Tribolium castaneum]	AA585052	Bm1_47775	TIGR gene indices B. malayi EST singletons
bm.00532	2.61722	0.00101912	24538.2	64221.8	UNKNOWN (score 70)	BMC02077		Brugia Chip V1
bm.00318	2.6061	0.00162935	1968.5	5130.11	gb|AAV34867.1| ribosomal protein S11-1 [Bombyx mori]	BMC01068	Bm1_33760	Brugia Chip V1
BMX11430	2.59093	0.00568355	5711.17	14797.2	UNKNOWN	BMW00410.18		Macpherson V2 oligos
bm.00252	2.59055	0.00294062	1564.33	4052.49	CAE64788.1| Hypothetical protein CBG09581(Thioredoxin-related)	BMC00819	Bm1_27930	Brugia Chip V1
bm.00066	2.58504	0.000933754	4855	12550.4	b|AAS59857.1| ribosomal protein L15 [Acipenser sinensis] >gb|AAS59858.1| ribosomal protein L15 [Acipenser schrenckii] >gb|AAS59859.1| ribosomal protein L15 [Acipenser gueldenstaedtii	BMC00151	Bm1_20955	Brugia Chip V1
BMX12925	2.58462	0.00318088	2821.83	7293.35	gb|ABI26261.1| ribosomal protein L13 [Dicentrarchus labrax]	TC2920	Bm1_47775	TIGR gene indices O. volvulus EST clusters
bm.01259	2.57419	0.000336191	2463	6340.22	UNKNOWN (score 70)	BMC05817		Brugia Chip V1
BMX12947	2.56123	0.00480081	1126	2883.94	ref|XP_001119947.1| PREDICTED: similar to ribosomal protein S11 [Apis mellifera	TC2943	Bm1_33760	TIGR gene indices O. volvulus EST clusters
BMX10889	2.54888	0.00288078	10480.3	26713.1	UNKNOWN	N43505		TIGR gene indices B. malayi EST singletons
bm.03500	2.54846	0.00107892	1668	4250.83	ref|NP_001038872.1| hypothetical protein LOC751694 [Danio rerio] >gb|AAI22244.1| Zgc:153325 [Danio rerio]	BMC12322		Brugia Chip V1
bm.00060	2.54079	0.00559754	6844.83	17391.3	ABA46793.1| 60S ribosomal protein L13A	BMC00137	Bm1_33290	Brugia Chip V1
BMX10422	2.49466	0.00772509	937.667	2339.16	UNKNOWN	AW140322		TIGR gene indices B. malayi EST singletons
bm.00327	2.49434	0.00353085	363.5	906.693	UNKNOWN (score 70)	BMC01083		Brugia Chip V1
BMX11232	2.48866	0.00429704	2220.67	5526.47	NP_001038872.1| hypothetical protein LOC751694	BMW00049.484	Bm1_16165	Macpherson V2 oligos
bm.03297	2.45537	0.00230424	5930.5	14561.6	AAC47624.1| putative RNA binding protein	BMC04564	Bm1_16700	Brugia Chip V1
bm.02853	2.45169	6.13158e-06	828.833	2032.04	CAE63578.1| Hypothetical protein CBG08067( Calcium-binding EF-hand )	BMC05282		Brugia Chip V1
BMX5035	2.44848	0.000121352	5403.17	13229.5	hypothetical protein	14959.m00542	Bm1_31930	TIGR B. malayi genomic gene models
bm.00119	2.44758	0.00706051	4238.33	10373.7	ef|NP_498231.1| Ribosomal Protein, Large subunit family member (rpl-23) [Caenorhabditis elegans] >sp|P48158|RL23_CAEEL 60S ribosomal protein L23 >gb|AAK18857.1| Ribosomal protein, large subunit protein 23 [Caenorhabditis elegans] >emb|CAE64323.1| Hypothetical protein CBG09001 [Caenorhabditis briggsae]	BMC00275		Brugia Chip V1
BMX5250	2.44173	0.00271099	7091.83	17316.4	ABA46793.1| 60S ribosomal protein L13A	14961.m05151	Bm1_33290	TIGR B. malayi genomic gene models
BMX11554	2.42043	0.00579982	37763.5	91403.9	UNKNOWN	BMW00723.180		Macpherson V2 oligos
BMX7987	2.41139	0.00512827	445.333	1073.87	AAI06227.1| LOC496142 protein	14990.m08094	Bm1_49840	TIGR B. malayi genomic gene models
BMX12994	2.40547	0.00437025	3153.67	7586.04	gb|AAI18909.1| Unknown (protein for MGC:149045) [Xenopus tropicalis]	TC2992	Bm1_16165	TIGR gene indices O. volvulus EST clusters
bm.00704	2.39664	0.0046323	408.5	979.027	CAE72752.1| Hypothetical protein CBG20000(no description)	BMC02812	Bm1_54485	Brugia Chip V1
BMX13144	2.3904	0.0031957	2230.67	5332.18	ref|NP_740944.1| Ribosomal Protein, Small subunit family member (rps-20) [Caenorhabditis elegans] >emb|CAD21665.1| Hypothetical protein Y105E8A.16 [Caenorhabditis elegans]	TC3146		TIGR gene indices O. volvulus EST clusters
bm.00196	2.38215	0.0059619	1477.5	3519.63	ref|XP_397307.2| PREDICTED: similar to Ribosomal protein L10Ab CG7283-PA, isoform A isoform 1 [Apis mellifera]	BMC00576	Bm1_01805	Brugia Chip V1
bm.03179	2.37936	0.000392804	7299.17	17367.3	b|ABF18292.1| 60S ribosomal protein L30 [Aedes aegypti] >gb|EAT43318.1| 60S ribosomal protein L30 [Aedes aegypti] >gb|EAT43319.1| 60S ribosomal protein L30 [Aedes aegypti] >gb|EAT43481.1| 60S ribosomal protein L30 [Aedes aegypti]	BMC00124	Bm1_33220	Brugia Chip V1
bm.03043	2.35572	0.00966249	1389.17	3272.49	UNKNOWN (no hits found)	BMC00156		Brugia Chip V1
bm.00258	2.31417	0.00572944	8227.33	19039.4	UNKNOWN (score 70)	BMC00839		Brugia Chip V1
bm.02022	2.31089	0.00525306	1015.67	2347.09	ABG88954.1| elongation factor-1 gamma	BMC07137		Brugia Chip V1
BMX13116	2.30718	0.00406167	914.833	2110.69	UNKNOWN	TC3117		TIGR gene indices O. volvulus EST clusters
bm.01946	2.30358	0.00122795	473.333	1090.36	Q17162|VINC_BRUMA Vinculin	BMC02633	Bm1_37935	Brugia Chip V1
BMX9743	2.29433	0.00525425	7368.83	16906.5	UNKNOWN	AA588908	Bm1_31480	TIGR gene indices B. malayi EST singletons
BMX11375	2.2903	0.00749348	7535.67	17258.9	ABG74714.1| Ac1147-like protein	BMW00291.485	Bm1_05565	Macpherson V2 oligos
BMX1987	2.27749	0.00601024	908	2067.96	NP_509555.1| COLlagen family member (col-175)	13939.m00062	Bm1_13015	TIGR B. malayi genomic gene models
BMX11224	2.25571	0.0081446	23313.2	52587.7	NP_694909.1| NADH dehydrogenase subunit 4L	BMW00034.265		Macpherson V2 oligos
bm.00358	2.25557	0.00313731	780.167	1759.72	UNKNOWN (no hits found)	BMC01276		Brugia Chip V1
BMX10382	2.24281	0.00694605	2555	5730.37	UNKNOWN	AW061507		TIGR gene indices B. malayi EST singletons
BMX12474	2.238	0.00943487	4410.67	9871.08	ref|NP_573005.1| Ribosomal protein L37a CG9091-PA [Drosophila melanogaster] >sp|Q9VXX8|RL371_DROME Probable 60S ribosomal protein L37-A >gb|AAF48428.1| CG9091-PA [Drosophila melanogaster]	WB-contig_179		W. Bancrofti EST clusters
bm.00775	2.23385	0.00589306	725	1619.54	UNKNOWN (score 70)	BMC03125		Brugia Chip V1
bm.00263	2.23235	0.00416929	2655.5	5928.01	ref|NP_500630.1| Ribosomal Protein, Large subunit family member (rpl-20) [Caenorhabditis elegans] >sp|O44480|RL18A_CAEEL 60S ribosomal protein L18a >gb|AAB92041.2| Ribosomal protein, large subunit protein 20 [Caenorhabditis elegans]	BMC00864		Brugia Chip V1
bm.00989	2.22907	0.00733076	246.333	549.094	CAE59962.1| Hypothetical protein CBG03452( Glutathione S-transferase )	BMC04004	Bm1_51935	Brugia Chip V1
BMX11359	2.22551	0.00360794	1882	4188.4	CAE73030.1| Hypothetical protein CBG20397 (unknown function)	BMW00264.712	Bm1_49765	Macpherson V2 oligos
bm.03214	2.21409	0.00460042	4212.67	9327.21	AAI18909.1| Unknown	BMC00621	Bm1_16165	Brugia Chip V1
bm.03209	2.1695	0.00253413	5600.83	12151	UNKNOWN (score 70)	BMC00408	Bm1_49930	Brugia Chip V1
BMX12330	2.16041	0.00891453	3214	6943.57	ref|XP_001092393.1| PREDICTED: similar to ribosomal protein S24 [Macaca mulatta]	WB-contig_1532	Bm1_01615	W. Bancrofti EST clusters
BMX11510	2.15673	0.00348728	1286	2773.55	dbj|BAC05810.1| seven transmembrane helix receptor [Homo sapiens	BMW00613.288		Macpherson V2 oligos
BMX744	2.138	0.00207582	4822	10309.4	CAE73901.1| Hypothetical protein CBG21507( Ribosomal protein S13 )	13100.m00036	Bm1_46915	TIGR B. malayi genomic gene models
bm.02108	2.13793	0.00481656	178.667	381.977	CAE57732.1| Hypothetical protein CBG00743 ( AAR2 protein )	BMC05779	Bm1_16610	Brugia Chip V1
bm.00468	2.12321	0.00258357	45082.2	95718.9	UNKNOWN (score 70)	BMC01778		Brugia Chip V1
BMX9263	2.12312	0.00272642	3982.17	8454.63	UNKNOWN	AA051926		TIGR gene indices B. malayi EST singletons
bm.03330	2.11646	0.00152818	8407.17	17793.4	UNKNOWN (no hits found)	BMC06439		Brugia Chip V1
bm.00228	2.10848	0.00412767	794	1674.13	CAE75362.1| Hypothetical protein CBG23346 (ATPase family associated with various cellular activities (AAA) )	BMC00725	Bm1_42585	Brugia Chip V1
bm.01010	2.08203	0.00220114	2013.67	4192.51	Q93142|FAR1_BRUMA Fatty-acid and retinol-binding	BMC04112	Bm1_41425	Brugia Chip V1
BMX10370	2.08089	0.00369838	395.333	822.644	YP_198523.1| hypothetical protein Wbm0693	AW043475		TIGR gene indices B. malayi EST singletons
BMX12569	2.07115	0.000196562	222.833	461.522	Hypothetical protein CBG20721(Ubiquitin-conjugating enzyme)	WB-contig_334	Bm1_55035	W. Bancrofti EST clusters
BMX1392	2.06912	0.00888603	2282.17	4722.07	BAA20281.1| high-glycine tyrosine keratin type II.4 {Mus	13450.m00008	Bm1_09165	TIGR B. malayi genomic gene models
bm.03315	2.06371	0.0011576	53772	110970	UNKNOWN (no hits found)	BMC05762		Brugia Chip V1
BMX9865	2.06347	0.00116583	2620.17	5406.64	emb|CAJ17411.1| ribosomal protein L32e [Dascillus cervinus]	AA841361		TIGR gene indices B. malayi EST singletons
bm.00150	2.0527	0.00087253	8163.83	16757.9	UNKNOWN (no hits found)	BMC00409		Brugia Chip V1
bm.03482	2.04656	0.00182429	8864.33	18141.4	CAC70155.1| Bm-MIF-1; Brugia malayi MIF-1	BMC12253	Bm1_28435	Brugia Chip V1
BMX7176	2.03465	0.00115271	1277.5	2599.27	NP_001021186.1| Temporarily Assigned Gene name (tag-327)(Adaptor protein Enigma and related PDZ-LIM proteins )	14979.m04481	Bm1_44860	TIGR B. malayi genomic gene models
BMX7913	2.02218	0.00450434	2768.83	5599.07	DNA-directed RNA polymerases I, II, and III 14.4 kDa polypeptide, putative	14990.m07996	Bm1_49350	TIGR B. malayi genomic gene models
BMX232	2.0204	0.00971704	2481.83	5014.29	XP_001094791.1| PREDICTED: similar to ribosomal protein S24 isoform 2,hypothetical protein	12589.m00051	Bm1_01825	TIGR B. malayi genomic gene models
BMX11987	2.01972	0.00786392	256.333	517.721	UNKNOWN	WB-contig_1125		W. Bancrofti EST clusters
BMX9447	2.01915	3.06524e-05	7133.5	14403.6	UNKNOWN	AA228542		TIGR gene indices B. malayi EST singletons
bm.03299	2.01568	0.00238485	3552.33	7160.37	AAY66831.1| 40S ribosomal protein S10	BMC04758	Bm1_17195	Brugia Chip V1
bm.00649	2.00396	0.00449764	957.167	1918.13	UNKNOWN (score 70)	BMC02585		Brugia Chip V1
BMX7474	1.99672	0.00791752	5477.5	10937	ref|NP_498231.1| Ribosomal Protein, Large subunit family member (rpl-23) [Caenorhabditis elegans] >sp|P48158|RL23_CAEEL 60S ribosomal protein L23 >gb|AAK18857.1| Ribosomal protein, large subunit protein 23 [Caenorhabditis elegans] >emb|CAE64323.1| Hypothetical protein CBG09001 [Caenorhabditis briggsae]	14980.m02840	Bm1_46580	TIGR B. malayi genomic gene models
BMX10826	1.9963	0.00599403	2909	5807.24	ref|NP_500630.1| Ribosomal Protein, Large subunit family member (rpl-20) [Caenorhabditis elegans] >sp|O44480|RL18A_CAEEL 60S ribosomal protein L18a >gb|AAB92041.2| Ribosomal protein, large subunit protein 20 [Caenorhabditis elegans]	H98325		TIGR gene indices B. malayi EST singletons
BMX12574	1.99501	0.00634672	530	1057.36	Q25632|TPM_ONCVO Tropomyosin (MOv-14)	WB-contig_339	Bm1_01235	W. Bancrofti EST clusters
BMX10498	1.99331	0.000956248	867.5	1729.19	NP_493358.1| C01A2.2 (no description)	AW562036		TIGR gene indices B. malayi EST singletons
BMX7107	1.95513	0.00361028	967.333	1891.26	hypothetical protein	14979.m04400	Bm1_44465	TIGR B. malayi genomic gene models
BMX12179	1.94301	0.00620788	2216.83	4307.33	XP_397475.2| PREDICTED: similar to CG1249	WB-contig_1350		W. Bancrofti EST clusters
BMX6664	1.94252	0.00645125	713.5	1385.99	XP_969257.1| PREDICTED: similar to CG4539-PA	14974.m00847	Bm1_41910	TIGR B. malayi genomic gene models
bm.00735	1.93806	0.00454944	7432.33	14404.3	UNKNOWN (score 70)	BMC02961		Brugia Chip V1
