# Supplementary material for: Transcriptomes and pathways associated with infectivity, survival and immunogenicity in Brugia malayi L3
Source: BMC Genomics. 2009 Jun 15;10:267. doi: 10.1186/1471-2164-10-267 (PMC2708187; doi:10.1186/1471-2164-10-267)
Supplement: Additional file 7 — RNAi phenotypes of C. elegans homologues in L3 the gene sets. The C. elegans homologues of Brugia genes up-regulated in L3 (L3i, L3ir and L3c) were found to have various RNAi phenotypes. [file 1471-2164-10-267-S7.xls]

## Sheet: L3ir_RNAi
Table S7. RNAi phenotypes of C. elegans homologues in the L3 gene sets
Gene ID	C elegans homolgus	RNAi phenotype
BMC09759	B0491.2 CE02104	Dpy Emb Osmotic
14972.M07061	C01B10.11 CE38583	Dpy Unc
14303.M00140	C04G2.1 CE05211	WT
BMC06144	C06A8.3 CE02454	WT
BMC12495	C06A8.3 CE02454	WT
BMC05831	C06A8.3 CE02454	WT
BMC12015	C06G3.5a CE26867	Emb
BMC02799	C07A12.7b CE27055	WT
15142.M00020	C10F3.2 CE08067	WT
BMW00517	C34C12.7 CE01515	WT
BMC11971	C34H4.4b CE20539	WT
13939.M00062	C35B8.1 CE02534	WT
BMC03733	C46A5.3b CE08753	Pvl
BMC12465	C46A5.3b CE08753	Pvl
H21312	C50D2.4 CE08889	WT
BMC08378	C53D6.7 CE36991	WT
BMW01448	C55C3.1 CE06988	WT
BMC06090	F01G10.1 CE09163	Clr Lva Gro Emb
14990.M07863	F07C3.7 CE32853	WT
BMC11972	F08G5.4 CE05574	WT
BMC04762	F08G5.4 CE05574	WT
BMC12241	F09E5.15 CE32361	Sma Sck
BMC00164	F11G11.12 CE09354	Dpy
13768.M00013	F12F6.9 CE05597	WT
BMC01827	F13D12.2 CE02181	WT
14977.M04994	F13D12.2 CE02181	WT
BMC02451	F13D12.2 CE02181	WT
14961.M05029	F13D2.1 CE37347	WT
BMC03645	F17C8.2 CE00956	WT
BMC12468	F17C8.2 CE00956	WT
BMC04841	F17C8.2 CE00956	WT
BMW01496	F17C8.2 CE00956	WT
BMC12467	F17C8.2 CE00956	WT
BMC01677	F17C8.2 CE00956	WT
14992.M10918	F20G2.3 CE09506	WT
14237.M00397	F22B5.9 CE20708	Severe
BMC09631	F36A4.10 CE07185	Unc Dpy Bmd
AW874716	F36A4.10 CE07185	Unc Dpy Bmd
BMC09088	F36A4.10 CE07185	Unc Dpy Bmd
AI784803	F42A8.1 CE01578	Dpy Pch Emb Bmd Lva Gro
13970.M00031	F42C5.7 CE34016	Gro
BMC11725	F45B8.4 CE24977	WT
BMC05359	F46C8.2 CE04577	WT
12577.M00007	F46C8.2 CE04577	WT
BMC02934	F46C8.2 CE04577	WT
13818.M00236	F46F11.5 CE10604	Lvl Etv Osmotic
BMC04530	F49E8.4 CE10792	Reproductive
BMC04376	F49E8.4 CE10792	Reproductive
BMC02058	F49F1.1 CE17084	WT
BMC11851	F52E1.7b CE35323	WT
BMC02059	F52E1.7b CE35323	WT
14236.M00032	F55A12.4c CE11123	WT
14236.M00034	F55E10.6 CE02786	WT
BMC03432	F55H12.4 CE11212	WT
13346.M00180	F57C9.1b CE28472	WT
BMW00134	F58F6.1 CE17136	WT
BMW00033	F58F6.1 CE17136	WT
BMC06865	F58F6.1 CE17136	WT
14693.M00120	H06O01.3 CE17969	WT
14597.M00049	H20J18.1b CE31554	WT
BMC04080	K01A2.5 CE19513	WT
13888.M00008	K02G10.7b CE34331	WT
BMC12474	K04C2.5 CE00799	Lvl not_Emb Sck Stp Gro
BE124987	K07E1.1 CE39745	Unclassified
BMC09229	K08C7.5 CE06138	WT
BMC06872	M18.1 CE06193	WT
BMC12240	R07E5.2 CE00657	WT
BMW00011	R09H10.4 CE12664	WT
BMC02401	R107.7 CE00302	not_Emb
BMC06504	T01D1.4 CE12948	Emb
13632.M00183	T01D1.4 CE12948	Emb
14672.M00017	T05A10.1k CE39627	WT
BMC12441	T10E10.6 CE23972	Unc Bmd Gro
14975.M04550	T14B4.7a CE26000	Pch Slu Dpy
BMC04773	T19C3.3 CE30183	WT
BMC12506	W01B6.7 CE03759	Emb
BMC07029	W10G6.3 CE18354	Larval
BMC04084	Y12A6A.1 CE19031	WT
14980.M02813	Y22D7AL.6 CE39041	WT
14967.M01563	Y34B4A.4a CE21520	WT
BMC03726	Y38C1BA.3 CE21569	WT
BMC05172	Y41D4A.2 CE36738	Unclassified Larval
BMC12490	Y41D4A.2 CE36738	Unclassified Larval
BMC04165	Y46G5A.17 CE36414	WT
BMC02762	Y47G6A.21 CE37066	WT
BMC06834	Y54E10BL.2 CE25434	Emb
BMC05026	Y54E10BL.2 CE25434	Emb
BMC00613	Y66A7A.6 CE15691	WT
BMC02613	Y69E1A.7 CE22814	WT
13532.M00015	Y71H2AM.15b CE39069	Emb
BMC07008	Y74E4A.1a CE30327	WT
BMW01314	Y8G1A.2 CE18356	Stp Gro Unc Rup
BMC05537	ZK1010.7 CE15507	Unc Dpy Bmd
BMC05175	ZK1193.1 CE05126	WT
BMC00257	ZK354.3 CE15316	WT
14972.M07595	ZK632.12 CE01110	not_Emb
14977.M05029	ZK669.4 CE01115	Emb
BMC03018	ZK669.4 CE01115	Emb
13555.M00076	ZK783.2 CE34466	WT
BMC02054	ZK809.4 CE31754	Egl Pvl Ste Rup not_Emb Sck

## Sheet: L3c_RNAi
Table S7_ RNAi phenotypes of C. elegans homologues in L3 gene sets
Gene ID	C elegans homolgus	RNAi phenotype
BMC06331	M03F4.2b CE28620	Asymmetry
BMC00764	F55G1.2 CE03253	Bmd Sck Unc Unclassified Ste Gro Lva Emb
TC8006	Y49E10.6 CE22223	Bmd Sck Unc Unclassified Ste Gro Lva Emb
BMC00188	F54E7.2 CE26896	Dpy Slu Severe
BMC12231	F54E7.2 CE26896	Dpy Slu Severe
BMC00887	K01H12.1 CE03453	Emb
BMC05779	F10B5.2 CE01544	Emb
13617.M00053	K01H12.1 CE03453	Emb
14979.M04481	C28H8.6a CE01828	Emb Larval
BMC05180	F28H1.2 CE09767	Emb Lva
BMC00137	M01F1.2 CE01030	Emb Severe
BMC01068	F40F11.1 CE05860	Emb Severe
14961.M05151	M01F1.2 CE01030	Emb Severe
15344.M00010	R12B2.5b CE25078	Emb Unc Lva Adl Developmental
14929.M00389	F54H12.6 CE00548	Emb Unclassified Lva Gro
AA842168	F54H12.6 CE00548	Emb Unclassified Lva Gro
14977.M05109	B0304.1c CE30067	Emb Unclassified Unc
BMC00169	F25H2.11 CE09656	Emb Unclassified Unc Stp Gro
BMC12076	F25H2.11 CE09656	Emb Unclassified Unc Stp Gro
BMC00151	K11H12.2 CE12148	Let Emb Ste Sma Severe
BMC04766	Y105E8B.1a CE28782	Let Lon Ste Bmd Sck Unclassified Morphology
BMC01602	C54C6.2 CE33770	Lvl Lva Unclassified Pnm Emb
BMC04437	C54C6.2 CE33770	Lvl Lva Unclassified Pnm Emb
14974.M00847	F30A10.9 CE09810	Lvl Sck Larval
BMC00725	C52E4.4 CE08946	Lvl Sck Passage
BMC00419	C23G10.3 CE01810	Lvl Sck Ste Severe
BMC06743	C23G10.3 CE01810	Lvl Sck Ste Severe
BMC12302	C23G10.3 CE01810	Lvl Sck Ste Severe
13787.M00042	C23G10.3 CE01810	Lvl Sck Ste Severe
BMC00864	E04A4.8 CE21392	Lvl Severe
BMC00849	ZC434.2 CE06577	Lvl Severe
BMC12165	ZC434.2 CE06577	Lvl Severe
H98325	E04A4.8 CE21392	Lvl Severe
BMC12256	Y105E8A.16 CE29835	Lvl Sma Etv Severe
BMC00239	Y105E8A.16 CE29835	Lvl Sma Etv Severe
BMC10905	Y105E8A.16 CE29835	Lvl Sma Etv Severe
BMC12257	Y105E8A.16 CE29835	Lvl Sma Etv Severe
14643.M00073	ZK652.1 CE00446	Lvl Ste Sck Larval
BMC00511	R03G5.1a CE01270	Lvl Unc Gro Ste Lva Emb
BMC02812	C24D10.6 CE16878	not_Emb
BMC00185	R09B3.2 CE16307	not_Emb
14972.M07250	R09B3.2 CE16307	not_Emb
BMC01762	F53E10.6 CE10930	not_Emb Gro
BMC00576	Y71F9AL.13a CE25552	Osmotic
BMC00124	Y106G6H.3 CE20413	Osmotic
BMC12075	Y106G6H.3 CE20413	Osmotic
12698.M00329	ZK131.9 CE07075	Pvl Gro Ste Unc Lva Emb
BMC00621	Y24D9A.4a CE27398	Pvl Sck Emb Ste Severe
BMC12322	Y24D9A.4a CE27398	Pvl Sck Emb Ste Severe
BMW00049	Y24D9A.4a CE27398	Pvl Sck Emb Ste Severe
BMC00307	T23D8.5 CE03252	Pvl Ste Lva Unc Sister
12698.M00330	T23D8.5 CE03252	Pvl Ste Lva Unc Sister
14779.M00757	Y18D10A.17 CE21413	Reproductive
BMC01737	F31D4.3 CE15929	Rup Emb
AA109462	F31D4.3 CE15929	Rup Emb
BMC00275	B0336.10 CE00778	Sck Severe
BMC11689	B0336.10 CE00778	Sck Severe
14980.M02840	B0336.10 CE00778	Sck Severe
13100.M00036	Y57G11C.16 CE14956	Sck Sterile
BMC00059	F28C6.7a CE03278	Severe
R47620	F28C6.7a CE03278	Severe
14981.M02443	F28C6.7a CE03278	Severe
AA257264	F28C6.7c CE32883	Severe
14990.M07995	T10C6.13 CE03253	Sister
BMC02633	ZC477.9b CE31397	Ste Larval
12589.M00051	T07A9.11 CE29465	Ste Lva Sck
BMC00060	F37C12.4 CE30781	Ste Lva Sck Sterile
BMC06405	C32E8.2a CE08526	Ste Severe
AA585052	C32E8.2b CE33562	Ste Severe
BMC00846	Y73B6BL.6a CE29008	Sterile
AA841361	T24B8.1 CE03709	Sterility/Impaired
BMW00264	C01A2.5 CE07787	Unc Bmd Lva Sck Gro Emb
BMC04758	D1007.6 CE09041	Unclassified Severe
AA051926	D1007.6 CE09041	Unclassified Severe
14990.M07996	C06A1.5 CE02117	Unclassified Ste Emb
BMC07137	F17C11.9b CE32385	Unclassified Ste Gro Emb
BMC00263	F53A9.8 CE02768	WT
BMC00819	B0024.9 CE05153	WT
BMC00980	Y54E10A.14 CE39860	WT
BMC01765	C06A8.3 CE02454	WT
BMC01967	F53A9.6 CE02766	WT
BMC02019	F47G6.4 CE17841	WT
BMC02125	F55C5.1 CE11150	WT
BMC02725	F35G12.6 CE32651	WT
BMC03356	F59E12.9 CE11534	WT
BMC04004	R07B1.4 CE30562	WT
BMC04136	F32A5.4a CE01274	WT
BMC07425	Y54E10A.14 CE39860	WT
BMC07359	Y51H7C.5 CE39193	WT
BMC05282	K03E6.3 CE30288	WT
BMC05282	K03E6.3 CE30288	WT
BMC04564	R06C1.4 CE18119	WT
BMC12253	Y56A3A.3 CE22574	WT
AW562036	C01A2.2 CE07784	WT
13293.M00125	C09B8.6a CE02466	WT
BMW00002	Y75B8A.9a CE23021	WT
BMW00076	Y73B6BL.19 CE27528	WT
BMW00903	F53F10.1 CE10980	WT
13450.M00008	T27E4.4 CE14253	WT
13717.M00174	ZK265.9 CE38132	WT
13809.M00009	Y73B6BL.19 CE27528	WT
12608.M00131	F32B6.11 CE20744	WT
14287.M00022	Y38H8A.5 CE25730	WT
14661.M00099	Y55F3AM.14 CE22541	WT
12430.M00017	Y55F3AM.14 CE22541	WT
14883.M00053	Y55F3AM.14 CE22541	WT
14884.M00065	T22C1.4 CE06492	WT
14952.M01376	F52E1.7a CE04635	WT
12947.M00021	K06A9.1b CE19525	WT
14972.M07627	Y41D4B.13 CE28360	WT
14990.M08094	Y18D10A.3 CE21399	WT
15148.M00017	Y55F3AM.14 CE22541	WT
15334.M00009	F52E1.7a CE04635	WT
14672.M00017	T05A10.1k CE39627	WT
BMC01677	F17C8.2 CE00956	WT
13939.M00062	C35B8.1 CE02534	WT

## Sheet: L3i_RNAi
Table S7_ RNAi phenotypes of C. elegans homologues in the L3 gene sets
Gene ID	C elegans homolgus	RNAi phenotype
BMC10337	AC3.3 CE05133	WT
BMC06542	B0213.5 CE16776	WT
13051.M00021	B0250.2 CE18479	WT
14965.M00429	B0546.1 CE16792	WT
BMC02136	B0546.1 CE16792	WT
BMC09915	C03G5.1 CE03917	Clr Emb Unclassified Bmd Passage
AA840996	C03G6.19 CE27579	WT
BMC05831	C06A8.3 CE02454	WT
BMC06144	C06A8.3 CE02454	WT
BMC12495	C06A8.3 CE02454	WT
14972.M06971	C06G3.7 CE34250	WT
14972.M07078	C06G3.7 CE34250	WT
BMC03801	C06H2.1 CE15602	General
AA841533	C07D8.6 CE06776	Unclassified not_Emb
BMC05193	C07D8.6 CE06776	Unclassified not_Emb
BMW00726	C11G6.3 CE05257	WT
13437.M00027	C14A6.2 CE36425	WT
BMC00677	C15F1.7a CE23550	WT
TC8075	C15F1.7a CE23550	WT
BMC09185	C24H10.1 CE39564	WT
BMC12477	C29E4.1 CE00083	Dpy
BMC12497	C29F4.1 CE03038	Larval
14981.M02379	C32D5.8a CE01848	Emb
14981.M02380	C32D5.8a CE01848	Emb
BMC12191	C32D5.8a CE01848	Emb
14062.M00071	C33A12.1 CE05347	Emb Lva Gro
BMC04790	C33A12.1 CE05347	Emb Lva Gro
14980.M02712	C34E10.6 CE29950	General
14990.M07912	C34F6.8 CE15677	WT
BMC11971	C34H4.4b CE20539	WT
BMC03124	C36A4.9b CE37209	Unclassified
14026.M00009	C40H1.5 CE00113	WT
BMC03733	C46A5.3b CE08753	Pvl
BMC12465	C46A5.3b CE08753	Pvl
H21312	C50D2.4 CE08889	WT
BMC00686	C50F2.6b CE27878	WT
BMW01448	C55C3.1 CE06988	WT
14399.M00013	D1086.9 CE34782	WT
14954.M01636	D2024.3 CE34783	Gro Developmental
BMC01067	F01G4.6 CE09162	Unclassified Pvl Gro Lva Emb
BMC06750	F01G4.6 CE09162	Unclassified Pvl Gro Lva Emb
BMC04762	F08G5.4 CE05574	WT
BMC04888	F08G5.4 CE05574	WT
BMC11972	F08G5.4 CE05574	WT
BMC12241	F09E5.15 CE32361	Sma Sck
BMC11979	F11C3.3 CE09349	Unclassified Morphology
BMC12291	F11C7.3b CE30944	WT
BMC00164	F11G11.12 CE09354	Dpy
BMC06875	F11G11.12 CE09354	Dpy
BMC12205	F11G11.12 CE09354	Dpy
13768.M00013	F12F6.9 CE05597	WT
14773.M00924	F14H12.1 CE07061	WT
BMC03645	F17C8.2 CE00956	WT
BMC04841	F17C8.2 CE00956	WT
BMC12467	F17C8.2 CE00956	WT
BMC12468	F17C8.2 CE00956	WT
BMW01496	F17C8.2 CE00956	WT
14992.M10984	F21C10.7 CE07122	WT
BMC05437	F21D12.3 CE32633	Emb
BMC12019	F23B12.5 CE09597	General
14977.M04898	F23C8.5 CE29774	Emb
14990.M08152	F25H2.4 CE09649	Clr Etv Complex
BMC00129	F25H2.5 CE09650	Emb Pvl Stp
13238.M00067	F25H5.3c CE36135	Cortical
BMC12396	F26A3.4 CE09669	WT
BMC00385	F26D10.9 CE32183	WT
14407.M00017	F26E4.3 CE17714	WT
12902.M00217	F27C1.7a CE09719	Ste Osmotic
14296.M00062	F29C4.8 CE34300	WT
BMC04090	F33H2.6 CE30528	Him
BMC01776	F35C5.12 CE18661	WT
15366.M00007	F36A4.10 CE07185	Unc Dpy Bmd
AW874716	F36A4.10 CE07185	Unc Dpy Bmd
BMC09088	F36A4.10 CE07185	Unc Dpy Bmd
BMC09631	F36A4.10 CE07185	Unc Dpy Bmd
12483.M00025	F36G9.3 CE19833	Emb Unclassified
14618.M00146	F38A3.2 CE02214	WT
BMC00160	F38A3.2 CE02214	WT
WB-CONTIG_54	F38A3.2 CE02214	WT
14037.M00196	F38B2.4 CE02218	WT
14980.M02758	F40A3.6 CE10152	WT
BMC04455	F40F8.9 CE05848	WT
BMC04234	F41G3.10 CE31937	WT
13970.M00031	F42C5.7 CE34016	Gro
14083.M00057	F42C5.7 CE34016	Gro
BMC07005	F42C5.7 CE34016	Gro
BMC02395	F43C9.2 CE29319	WT
BMW00388	F43C9.2 CE29319	WT
12577.M00007	F46C8.2 CE04577	WT
BMC02934	F46C8.2 CE04577	WT
BMC05359	F46C8.2 CE04577	WT
BMC05093	F46E10.10b CE33096	WT
BMC11994	F46E10.10b CE33096	WT
BMC06819	F49E11.6 CE10802	WT
14972.M07588	F52C12.4 CE31535	WT
BMC02059	F52E1.7b CE35323	WT
BMC11851	F52E1.7b CE35323	WT
BMC07652	F53F4.10 CE10972	Unclassified Lva Emb
13356.M00231	F55C5.3b CE36595	WT
BMC12455	F55H12.4 CE11212	WT
12958.M00017	F55H2.6 CE00213	Emb
14980.M02750	F56D2.1 CE11226	Unclassified Sterile
BMC05389	F57B10.3b CE33113	Egl Age Unc Bmd Morphology
14356.M00511	F58A4.10 CE00216	not_Emb
BMC06865	F58F6.1 CE17136	WT
BMW00033	F58F6.1 CE17136	WT
BMW00134	F58F6.1 CE17136	WT
15133.M00186	F59A6.6b CE33406	WT
14693.M00120	H06O01.3 CE17969	WT
BMW01199	H19N07.4 CE16185	WT
BMC08309	H20J04.9 CE38615	WT
BMC02923	K01H12.2 CE03454	General
14323.M00082	K06A9.1c CE34576	WT
15253.M00025	K07B1.5b CE29507	Emb not_Emb
BE124987	K07E1.1 CE39745	Unclassified
AA080326	K08C9.4 CE18860	WT
BMW00219	K08D12.6 CE21047	WT
BMC06872	M18.1 CE06193	WT
BMC12220	R01B10.1a CE25962	Ste
BMC11992	R04B5.5 CE06215	WT
14980.M02766	R07E5.13 CE00659	WT
BMC12240	R07E5.2 CE00657	WT
BMC02401	R107.7 CE00302	not_Emb
R95227	R10D12.1 CE12672	WT
BMC01320	R11A5.4d CE36360	WT
14294.M00136	R11G1.6d CE34358	WT
BMC05087	R151.10 CE27198	WT
BMC08833	R151.9 CE00827	Lvl Pvl Unc Pnm Stp Emb
BMW00347	T01G9.2a CE27202	WT
BMC01348	T03E6.7 CE16333	Unc Gro Emb
BMC04302	T03E6.7 CE16333	Unc Gro Emb
BMC05457	T03E6.7 CE16333	Unc Gro Emb
BMC06080	T03E6.7 CE16333	Unc Gro Emb
BMC06482	T03E6.7 CE16333	Unc Gro Emb
BMC11810	T03E6.7 CE16333	Unc Gro Emb
BMC11984	T03E6.7 CE16333	Unc Gro Emb
14046.M00192	T05A10.5 CE13189	WT
BMC04276	T05A10.5 CE13189	WT
BMC08144	T05H10.6b CE32929	Ooc Clr General
BMC03479	T07C4.5 CE03639	WT
14973.M02581	T10E10.4 CE25989	WT
BMC12441	T10E10.6 CE23972	Unc Bmd Gro
R47641	T12D8.6 CE16403	Emb
14975.M04550	T14B4.7a CE26000	Pch Slu Dpy
BMB20	T17H7.4g CE31614	Lvl Lva Gro Emb
BMC10914	T21D11.1 CE28686	WT
12583.M00116	T25B9.1 CE35627	WT
BMC00153	T28A11.13 CE14303	WT
BMC01088	T28B4.3 CE14325	WT
BMW01482	T28H10.3 CE14367	Emb
BMC12506	W01B6.7 CE03759	Emb
BMC05724	W05G11.6a CE19610	WT
BMC00112	W05G11.6c CE32740	WT
BMW00238	W05G11.6c CE32740	WT
BMC07029	W10G6.3 CE18354	Larval
BMC04084	Y12A6A.1 CE19031	WT
BMC00109	Y17G7B.7 CE19040	WT
BMC11888	Y17G7B.7 CE19040	WT
BMW01525	Y22D7AL.14 CE23435	WT
12910.M00014	Y32G9A.4 CE31100	WT
13358.M00042	Y34D9A.6 CE25238	WT
BMC06398	Y37D8A.14 CE20218	Unclassified Lva Stp Emb
BMC03726	Y38C1BA.3 CE21569	WT
BMC05385	Y39E4B.3c CE37169	Let Unc Ste
BMC05172	Y41D4A.2 CE36738	Unclassified Larval
BMC12490	Y41D4A.2 CE36738	Unclassified Larval
13827.M00013	Y47D3B.5a CE31838	Emb Unc Bmd
BMC06329	Y51F10.7 CE30321	WT
14972.M07837	Y53H1B.2 CE24431	WT
BMC05026	Y54E10BL.2 CE25434	Emb
BMC06834	Y54E10BL.2 CE25434	Emb
BMC11967	Y5F2A.2 CE19023	WT
14972.M07490	Y60A3A.1 CE24516	Unclassified
14367.M00310	Y66D12A.22 CE28800	Reproductive
13532.M00015	Y71H2AM.15b CE39069	Emb
14982.M02237	Y82E9BR.3 CE27044	General
15231.M00008	ZK1010.3 CE37862	Lva Gro
14479.M00132	ZK1010.7 CE15507	Unc Dpy Bmd
BMC05537	ZK1010.7 CE15507	Unc Dpy Bmd
BMC05175	ZK1193.1 CE05126	WT
14982.M02218	ZK632.9 CE28193	Muv
