# Supplementary material for: Transcriptomes and pathways associated with infectivity, survival and immunogenicity in Brugia malayi L3
Source: BMC Genomics. 2009 Jun 15;10:267. doi: 10.1186/1471-2164-10-267 (PMC2708187; doi:10.1186/1471-2164-10-267)
Supplement: Additional file 8 — Complete KEGG analysis in the L3 gene set. The KEGG pathway mapped in the L3 gene set. [file 1471-2164-10-267-S8.xls]

## Sheet: L3c_Mappings
Table S8. Complete KEGG analysis of L3 gene set
KEGG Pathway	Pathway ID	# Genes Mapped	# KEGG Orthology Mapped	Genes Mapped	KEGG Orthology Mapped
1. Metabolism		2	2
1.1 Carbohydrate Metabolism		0	0
Glycolysis / Gluconeogenesis	ko00010	0	0
Citrate cycle (TCA cycle)	ko00020	0	0
Pentose phosphate pathway	ko00030	0	0
Pentose and glucuronate interconversions	ko00040	0	0
Fructose and mannose metabolism	ko00051	0	0
Galactose metabolism	ko00052	0	0
Ascorbate and aldarate metabolism	ko00053	0	0
Starch and sucrose metabolism	ko00500	0	0
Aminosugars metabolism	ko00530	0	0
Nucleotide sugars metabolism	ko00520	0	0
Pyruvate metabolism	ko00620	0	0
Glyoxylate and dicarboxylate metabolism	ko00630	0	0
Propanoate metabolism	ko00640	0	0
Butanoate metabolism	ko00650	0	0
C5-Branched dibasic acid metabolism	ko00660	0	0
Inositol metabolism	ko00031	0	0
Inositol phosphate metabolism	ko00562	0	0
1.2 Energy Metabolism		0	0
Oxidative phosphorylation	ko00190	0	0
ATP synthesis	ko00193	0	0
Photosynthesis	ko00195	0	0
Carbon fixation	ko00710	0	0
Reductive carboxylate cycle (CO2 fixation)	ko00720	0	0
Methane metabolism	ko00680	0	0
Nitrogen metabolism	ko00910	0	0
Sulfur metabolism	ko00920	0	0
ATPases		0	0
Pyruvate/Oxoglutarate oxidoreductases		0	0
1.3 Lipid Metabolism		0	0
Fatty acid biosynthesis	ko00061	0	0
Fatty acid elongation in mitochondria	ko00062	0	0
Fatty acid metabolism	ko00071	0	0
Synthesis and degradation of ketone bodies	ko00072	0	0
Biosynthesis of steroids	ko00100	0	0
Bile acid biosynthesis	ko00120	0	0
C21-Steroid hormone metabolism	ko00140	0	0
Androgen and estrogen metabolism	ko00150	0	0
Glycerolipid metabolism	ko00561	0	0
Glycerophospholipid metabolism	ko00564	0	0
Arachidonic acid metabolism	ko00590	0	0
Linoleic acid metabolism	ko00591	0	0
1.4 Nucleotide Metabolism		0	0
Purine metabolism	ko00230	0	0
Pyrimidine metabolism	ko00240	0	0
1.5 Amino Acid Metabolism		1	1
Glutamate metabolism	ko00251	0	0
Alanine and aspartate metabolism	ko00252	0	0
Glycine, serine and threonine metabolism	ko00260	0	0
Methionine metabolism	ko00271	0	0
Cysteine metabolism	ko00272	0	0
Valine, leucine and isoleucine degradation	ko00280	0	0
Valine, leucine and isoleucine biosynthesis	ko00290	0	0
Lysine biosynthesis	ko00300	0	0
Lysine degradation	ko00310	0	0
Arginine and proline metabolism	ko00330	0	0
Histidine metabolism	ko00340	0	0
Tyrosine metabolism	ko00350	1	1	BMC12253	K07253
Phenylalanine metabolism	ko00360	1	1	BMC12253	K07253
Tryptophan metabolism	ko00380	0	0
Phenylalanine, tyrosine and tryptophan biosynthesis	ko00400	0	0
Urea cycle and metabolism of amino groups	ko00220	0	0
1.6 Metabolism of Other Amino Acids		1	1
beta-Alanine metabolism	ko00410	0	0
Taurine and hypotaurine metabolism	ko00430	0	0
Aminophosphonate metabolism	ko00440	0	0
Selenoamino acid metabolism	ko00450	0	0
Cyanoamino acid metabolism	ko00460	0	0
D-Glutamine and D-glutamate metabolism	ko00471	0	0
D-Arginine and D-ornithine metabolism	ko00472	0	0
D-Alanine metabolism	ko00473	0	0
Glutathione metabolism	ko00480	1	1	BMC04004	K00799
1.7 Glycan Biosynthesis and Metabolism		0	0
N-Glycan biosynthesis	ko00510	0	0
High-mannose type N-glycan biosynthesis	ko00513	0	0
N-Glycan degradation	ko00511	0	0
O-Glycan biosynthesis	ko00512	0	0
Chondroitin sulfate biosynthesis	ko00532	0	0
Heparan sulfate biosynthesis	ko00534	0	0
Keratan sulfate biosynthesis	ko00533	0	0
Glycosaminoglycan degradation	ko00531	0	0
Lipopolysaccharide biosynthesis	ko00540	0	0
Peptidoglycan biosynthesis	ko00550	0	0
Glycosylphosphatidylinositol(GPI)-anchor biosynthesis	ko00563	0	0
Glycosphingolipid metabolism	ko00600	0	0
Ganglioside biosynthesis	ko00604	0	0
Globoside metabolism	ko00603	0	0
Proteoglycans		0	0
Blood group glycolipid biosynthesis - lactoseries	ko00601	0	0
Blood group glycolipid biosynthesis - neo-lactoseries	ko00602	0	0
1.8 Biosynthesis of Polyketides and Nonribosomal Peptides		0	0
Biosynthesis of ansamycins	ko01051	0	0
Biosynthesis of type II polyketide backbone	ko01056	0	0
Biosynthesis of type II polyketide products	ko01057	0	0
Polyketide sugar unit biosynthesis	ko00523	0	0
Biosynthesis of siderophore group nonribosomal peptides	ko01053	0	0
Biosynthesis of vancomycin group antibiotics	ko01055	0	0
1.9 Metabolism of Cofactors and Vitamins		0	0
Thiamine metabolism	ko00730	0	0
Riboflavin metabolism	ko00740	0	0
Vitamin B6 metabolism	ko00750	0	0
Nicotinate and nicotinamide metabolism	ko00760	0	0
Pantothenate and CoA biosynthesis	ko00770	0	0
Biotin metabolism	ko00780	0	0
Folate biosynthesis	ko00790	0	0
One carbon pool by folate	ko00670	0	0
Retinol metabolism	ko00830	0	0
Porphyrin and chlorophyll metabolism	ko00860	0	0
Ubiquinone biosynthesis	ko00130	0	0
1.10 Biosynthesis of Secondary Metabolites		0	0
Terpenoid biosynthesis	ko00900	0	0
Diterpenoid biosynthesis	ko00904	0	0
Monoterpenoid biosynthesis	ko00902	0	0
Limonene and pinene degradation	ko00903	0	0
Indole and ipecac alkaloid biosynthesis	ko00901	0	0
Stilbene, coumarine and lignin biosynthesis	ko00940	0	0
Flavonoid biosynthesis	ko00941	0	0
Alkaloid biosynthesis I	ko00950	0	0
Alkaloid biosynthesis II	ko00960	0	0
Penicillins and cephalosporins biosynthesis	ko00311	0	0
beta-Lactam resistance	ko00312	0	0
Streptomycin biosynthesis	ko00521	0	0
Tetracycline biosynthesis	ko00253	0	0
Novobiocin biosynthesis	ko00401	0	0
1.11 Xenobiotics Biodegradation and Metabolism		1	1
Caprolactam degradation	ko00930	0	0
Biphenyl degradation	ko00621	0	0
Toluene and xylene degradation	ko00622	0	0
gamma-Hexachlorocyclohexane degradation	ko00361	0	0
3-Chloroacrylic acid degradation	ko00641	0	0
1,1,1-Trichloro-2,2-bis(4-chlorophenyl)ethane (DDT) degradation	ko00351	0	0
2,4-Dichlorobenzoate degradation	ko00623	0	0
1,2-Dichloroethane degradation	ko00631	0	0
Tetrachloroethene degradation	ko00625	0	0
Styrene degradation	ko00643	0	0
1,4-Dichlorobenzene degradation	ko00627	0	0
Nitrobenzene degradation	ko00626	0	0
Ethylbenzene degradation	ko00642	0	0
Fluorene degradation	ko00628	0	0
Carbazole degradation	ko00629	0	0
Benzoate degradation via CoA ligation	ko00632	0	0
Benzoate degradation via hydroxylation	ko00362	0	0
Atrazine degradation	ko00791	0	0
Bisphenol A degradation	ko00363	0	0
1- and 2-Methylnaphthalene degradation	ko00624	0	0
Metabolism of xenobiotics by cytochrome P450	ko00980	1	1	BMC04004	K00799
1.12 Enzyme Families		0	0
Cytochrome P450		0	0
2. Genetic Information Processing		53	29
2.1 Transcription		1	1
RNA polymerase	ko03020	1	1	14990.m07996	K03014
Basal transcription factors	ko03022	0	0
HTH family transcriptional regulators		0	0
Other and unclassified family transcriptional regulators		0	0
Other transcription related proteins		0	0
2.2 Translation		47	24
Ribosome		42	20	BMC12165 BMC12075 BMC12231 BMC00059 BMC00864 AA585052 12589.m00051 WB-contig_1532 BMC00275 BMC00239 BMC01068 13787.m00042 WB-contig_179 BMC00419 13100.m00036 BMC06405 BMC00576 TC2973 14961.m05151 BMC10905 BMC00849 AA257264 BMC06743 BMC00124 H98325 BMC12256 14980.m02840 BMC04758 TC3146 R47620 BMC00151 TC2992 TC2920 BMC12302 BMC00137 BMC12322 BMC00188 BMC00621 14981.m02443 BMC00060 TC2943 BMC11689	K02993 K02872 K02882 K02865 K02949 K02969 K02922 K02898 K02985 K02920 K02957 K02908 K02873 K02877 K02974 K02947 K02936 K02894 K02951 K02964
Aminoacyl-tRNA biosynthesis	ko00970	0	0
Translation factors		4	3	TC2913 14929.m00389 BMC07137 BMC00511	K03231 K03233 K03232
Other translation proteins		1	1	WB-contig_191	K07565
2.3 Folding, Sorting and Degradation		5	4
Protein export	ko03060	0	0
Type II secretion system	ko03090	0	0
Type III secretion system	ko03070	0	0
Type IV secretion system	ko03080	0	0
SNARE interactions in vesicular transport	ko04130	0	0
Regulation of autophagy	ko04140	0	0
Ubiquitin mediated proteolysis	ko04120	0	0
Proteasome	ko03050	1	1	BMC00725	K03061
Protein folding and associated processing		4	3	14952.m01376 BMC01737 BMC00819 AA109462	K03671 K01802 K04455
2.4 Replication and Repair		0	0
DNA polymerase	ko03030	0	0
Replication complex		0	0
Other replication, recombination and repair proteins		0	0
3. Environmental Information Processing		7	6
3.1 Membrane Transport		2	1
ABC transporters		0	0
Phosphotransferase system (PTS)	ko02060	0	0
Pores ion channels		0	0
Other ion-coupled transporters		0	0
Major facilitator superfamily (MFS)		2	1	WB-contig_1505 14287.m00022	K08189
Electron transfer carriers		0	0
Other transporters		0	0
3.2 Signal Transduction		3	3
Two-component system	ko02020	0	0
MAPK signaling pathway		3	3	14952.m01376 BMC04004 14972.m07627	K00799 K04455 K04438
Wnt signaling pathway	ko04310	0	0
Notch signaling pathway	ko04330	0	0
Hedgehog signaling pathway	ko04340	0	0
TGF-beta signaling pathway	ko04350	0	0
VEGF signaling pathway	ko04370	1	1	14952.m01376	K04455
Jak-STAT signaling pathway	ko04630	0	0
Calcium signaling pathway	ko04020	0	0
Phosphatidylinositol signaling system	ko04070	0	0
mTOR signaling pathway	ko04150	0	0
3.3 Signaling Molecules and Interaction		2	2
Neuroactive ligand-receptor interaction	ko04080	0	0
Cytokine-cytokine receptor interaction	ko04060	0	0
ECM-receptor interaction	ko04512	0	0
Cell adhesion molecules (CAMs)		0	0
Cytokines		0	0
Cytokine receptors		0	0
Nuclear receptors		0	0
GTP-binding proteins		1	1	TC2902	K07977
G protein-coupled receptors		0	0
Ion channels		1	1	13809.m00009	K05321
CAM ligands		0	0
CD molecules		0	0
4. Cellular Processes		6	4
4.1 Cell Motility		3	3
Bacterial chemotaxis	ko02030	0	0
Flagellar assembly	ko02040	0	0
Regulation of actin cytoskeleton	ko04810	3	3	14972.m07627 BMC02633 BMC06331	K04438 K05692 K05700
Bacterial motility proteins		0	0
4.2 Cell Growth and Death		0	0
Cell cycle		0	0
Apoptosis	ko04210	0	0
Cell division		0	0
Sporulation		0	0
Germination		0	0
4.3 Cell Communication		6	4
Focal adhesion	ko04510	3	3	14972.m07627 BMC02633 BMC06331	K04438 K05692 K05700
Adherens junction	ko04520	2	2	BMC02633 BMC06331	K05692 K05700
Tight junction	ko04530	1	1	BMC06331	K05692
Gap junction	ko04540	3	1	BMC04437 BMC01602 TC3092	K07375
4.4 Endocrine System		1	1
Insulin signaling pathway	ko04910	1	1	14972.m07627	K04438
Adipocytokine signaling pathway	ko04920	0	0
GnRH signaling pathway	ko04912	0	0
4.5 Immune System		2	2
Hematopoietic cell lineage	ko04640	0	0
Complement and coagulation cascades	ko04610	0	0
Toll-like receptor signaling pathway	ko04620	0	0
Natural killer cell mediated cytotoxicity		0	0
Antigen processing and presentation	ko04612	0	0
T cell receptor signaling pathway	ko04660	0	0
B cell receptor signaling pathway	ko04662	0	0
Fc epsilon RI signaling pathway	ko04664	0	0
Leukocyte transendothelial migration	ko04670	2	2	BMC02633 BMC06331	K05692 K05700
4.6 Nervous System		0	0
Long-term potentiation	ko04720	0	0
Long-term depression	ko04730	0	0
4.7 Sensory System		0	0
Olfactory transduction	ko04740	0	0
Taste transduction	ko04742	0	0
4.8 Development		0	0
Dorso-ventral axis formation	ko04320	0	0
Axon guidance	ko04360	0	0
4.9 Behavior		0	0
Circadian rhythm		0	0
5. Human Diseases		0	0
5.1 Neurodegenerative Disorders		0	0
Alzheimer's disease	ko05010	0	0
Parkinson's disease	ko05020	0	0
Amyotrophic lateral sclerosis (ALS)	ko05030	0	0
Huntington's disease	ko05040	0	0
Dentatorubropallidoluysian atrophy (DRPLA)	ko05050	0	0
Prion disease	ko05060	0	0
5.2 Metabolic Disorders		0	0
Type I diabetes mellitus	ko04940	0	0
Type II diabetes mellitus	ko04930	0	0
Maturity onset diabetes of the young	ko04950	0	0
7. Unclassified		0	0
7.1 Metabolism		0	0
Other carbohydrate metabolism		0	0
Other energy metabolism		0	0
Other lipid metabolism		0	0
Other nucleotide metabolism		0	0
Other amino acid metabolism		0	0
Other glycan biosynthesis and metabolism		0	0
Metabolism of other cofactors and vitamins		0	0
Biosynthesis and biodegradation of other secondary metabolites		0	0
Restriction enzyme		0	0
Other enzymes		0	0
7.2 Genetic Information Processing		0	0
Non-enzyme		0	0
7.3 Cellular Processes and Signaling		0	0
Inorganic ion transport and metabolism		0	0
Signal transduction mechanisms		0	0
Cell motility and secretion		0	0
Membrane and intracellular structural molecules		0	0
7.4 Poorly Characterized		0	0
General function prediction only		0	0
Function unknown		0	0

## Sheet: L3c_Statistics
Pathway	# L3c Genes Mapped to the Pathway	# L3c Genes Mapped to Any Pathway	# L3i/c/ir Genes Mapped to the Pathway	# L3i/c/ir Genes Mapped to Any Pathway	P-value
Ribosome	42	65	42	144	2.76446e-14
Gap junction	3	65	3	144	0.0896287
Translation factors	4	65	5	144	0.128368
Major facilitator superfamily (MFS)	2	65	2	144	0.20202
Leukocyte transendothelial migration	2	65	2	144	0.20202
Adherens junction	2	65	2	144	0.20202
Protein folding and associated processing	4	65	7	144	0.392428
MAPK signaling pathway	3	65	5	144	0.408151
Regulation of actin cytoskeleton	3	65	5	144	0.408151
Proteasome	1	65	1	144	0.451389
RNA polymerase	1	65	1	144	0.451389
Tight junction	1	65	1	144	0.451389
Other translation proteins	1	65	1	144	0.451389
GTP-binding proteins	1	65	1	144	0.451389
VEGF signaling pathway	1	65	1	144	0.451389
Focal adhesion	3	65	7	144	0.691172
Ion channels	1	65	2	144	0.700758
Metabolism of xenobiotics by cytochrome P450	1	65	3	144	0.837735
Tyrosine metabolism	1	65	3	144	0.837735
Insulin signaling pathway	1	65	3	144	0.837735
Phenylalanine metabolism	1	65	3	144	0.837735
Glutathione metabolism	1	65	4	144	0.912538

## Sheet: L3i_Mappings
KEGG Pathway	Pathway ID	# Genes Mapped	# KEGG Orthology Mapped	Genes Mapped	KEGG Orthology Mapped
1. Metabolism		34	27
1.1 Carbohydrate Metabolism		13	11
Glycolysis / Gluconeogenesis	ko00010	6	5	BMC03124 BMC00109 13238.m00067 WB-contig_1351 BMC11888 BMC08144	K00162 K01895 K00873 K01803 K00161
Citrate cycle (TCA cycle)	ko00020	6	5	WB-contig_1179 BMC01320 14990.m07912 BMC05093 BMC11994 BMC09915	K00236 K00031 K00234 K01596 K00026
Pentose phosphate pathway	ko00030	0	0
Pentose and glucuronate interconversions	ko00040	0	0
Fructose and mannose metabolism	ko00051	3	2	BMC00109 BMC11992 BMC11888	K00008 K01803
Galactose metabolism	ko00052	0	0
Ascorbate and aldarate metabolism	ko00053	0	0
Starch and sucrose metabolism	ko00500	0	0
Aminosugars metabolism	ko00530	0	0
Nucleotide sugars metabolism	ko00520	0	0
Pyruvate metabolism	ko00620	7	6	BMC01320 BMC03124 13238.m00067 BMC05093 BMC11994 WB-contig_1351 BMC08144	K00162 K01895 K01596 K00873 K00161 K00026
Glyoxylate and dicarboxylate metabolism	ko00630	2	1	BMC05093 BMC11994	K00026
Propanoate metabolism	ko00640	1	1	BMC03124	K01895
Butanoate metabolism	ko00650	2	2	WB-contig_1351 BMC08144	K00162 K00161
C5-Branched dibasic acid metabolism	ko00660	0	0
Inositol metabolism	ko00031	2	1	BMC00109 BMC11888	K01803
Inositol phosphate metabolism	ko00562	0	0
1.2 Energy Metabolism		19	15
Oxidative phosphorylation	ko00190	9	7	WB-contig_1179 14980.m02750 14977.m04898 BMC06398 TC3428 14062.m00071 BMC04790 BMC07652 BMC09915	K00414 K03949 K00236 K02264 K03521 K00234 K03943
ATP synthesis	ko00193	3	3	BMC03801 14980.m02712 14982.m02237	K02138 K02133 K02128
Photosynthesis	ko00195	0	0
Carbon fixation	ko00710	5	3	BMC00109 13238.m00067 BMC05093 BMC11994 BMC11888	K00873 K01803 K00026
Reductive carboxylate cycle (CO2 fixation)	ko00720	4	3	BMC03124 14990.m07912 BMC05093 BMC11994	K00031 K01895 K00026
Methane metabolism	ko00680	0	0
Nitrogen metabolism	ko00910	0	0
Sulfur metabolism	ko00920	0	0
ATPases		0	0
Pyruvate/Oxoglutarate oxidoreductases		0	0
1.3 Lipid Metabolism		1	1
Fatty acid biosynthesis	ko00061	0	0
Fatty acid elongation in mitochondria	ko00062	0	0
Fatty acid metabolism	ko00071	1	1	TC3583	K00632
Synthesis and degradation of ketone bodies	ko00072	0	0
Biosynthesis of steroids	ko00100	0	0
Bile acid biosynthesis	ko00120	1	1	TC3583	K00632
C21-Steroid hormone metabolism	ko00140	0	0
Androgen and estrogen metabolism	ko00150	0	0
Glycerolipid metabolism	ko00561	0	0
Glycerophospholipid metabolism	ko00564	0	0
Arachidonic acid metabolism	ko00590	0	0
Linoleic acid metabolism	ko00591	0	0
1.4 Nucleotide Metabolism		6	4
Purine metabolism	ko00230	3	3	13238.m00067 14037.m00196 BMC00129	K00940 K00939 K00873
Pyrimidine metabolism	ko00240	4	2	14972.m07078 TC2976 BMC00129 14972.m06971	K00940 K00384
1.5 Amino Acid Metabolism		4	4
Glutamate metabolism	ko00251	0	0
Alanine and aspartate metabolism	ko00252	0	0
Glycine, serine and threonine metabolism	ko00260	1	1	12583.m00116	K00639
Methionine metabolism	ko00271	0	0
Cysteine metabolism	ko00272	0	0
Valine, leucine and isoleucine degradation	ko00280	1	1	TC3583	K00632
Valine, leucine and isoleucine biosynthesis	ko00290	2	2	WB-contig_1351 BMC08144	K00162 K00161
Lysine biosynthesis	ko00300	0	0
Lysine degradation	ko00310	0	0
Arginine and proline metabolism	ko00330	0	0
Histidine metabolism	ko00340	0	0
Tyrosine metabolism	ko00350	0	0
Phenylalanine metabolism	ko00360	0	0
Tryptophan metabolism	ko00380	0	0
Phenylalanine, tyrosine and tryptophan biosynthesis	ko00400	0	0
Urea cycle and metabolism of amino groups	ko00220	0	0
1.6 Metabolism of Other Amino Acids		2	2
beta-Alanine metabolism	ko00410	0	0
Taurine and hypotaurine metabolism	ko00430	0	0
Aminophosphonate metabolism	ko00440	0	0
Selenoamino acid metabolism	ko00450	0	0
Cyanoamino acid metabolism	ko00460	0	0
D-Glutamine and D-glutamate metabolism	ko00471	0	0
D-Arginine and D-ornithine metabolism	ko00472	0	0
D-Alanine metabolism	ko00473	0	0
Glutathione metabolism	ko00480	2	2	14990.m07912 BMC02401	K00799 K00031
1.7 Glycan Biosynthesis and Metabolism		1	1
N-Glycan biosynthesis	ko00510	0	0
High-mannose type N-glycan biosynthesis	ko00513	0	0
N-Glycan degradation	ko00511	0	0
O-Glycan biosynthesis	ko00512	0	0
Chondroitin sulfate biosynthesis	ko00532	0	0
Heparan sulfate biosynthesis	ko00534	0	0
Keratan sulfate biosynthesis	ko00533	0	0
Glycosaminoglycan degradation	ko00531	0	0
Lipopolysaccharide biosynthesis	ko00540	0	0
Peptidoglycan biosynthesis	ko00550	0	0
Glycosylphosphatidylinositol(GPI)-anchor biosynthesis	ko00563	0	0
Glycosphingolipid metabolism	ko00600	0	0
Ganglioside biosynthesis	ko00604	0	0
Globoside metabolism	ko00603	0	0
Proteoglycans		1	1	BMC06872	K08131
Blood group glycolipid biosynthesis - lactoseries	ko00601	0	0
Blood group glycolipid biosynthesis - neo-lactoseries	ko00602	0	0
1.8 Biosynthesis of Polyketides and Nonribosomal Peptides		0	0
Biosynthesis of ansamycins	ko01051	0	0
Biosynthesis of type II polyketide backbone	ko01056	0	0
Biosynthesis of type II polyketide products	ko01057	0	0
Polyketide sugar unit biosynthesis	ko00523	0	0
Biosynthesis of siderophore group nonribosomal peptides	ko01053	0	0
Biosynthesis of vancomycin group antibiotics	ko01055	0	0
1.9 Metabolism of Cofactors and Vitamins		2	1
Thiamine metabolism	ko00730	0	0
Riboflavin metabolism	ko00740	0	0
Vitamin B6 metabolism	ko00750	0	0
Nicotinate and nicotinamide metabolism	ko00760	0	0
Pantothenate and CoA biosynthesis	ko00770	0	0
Biotin metabolism	ko00780	0	0
Folate biosynthesis	ko00790	0	0
One carbon pool by folate	ko00670	2	1	14965.m00429 BMC02136	K01934
Retinol metabolism	ko00830	0	0
Porphyrin and chlorophyll metabolism	ko00860	0	0
Ubiquinone biosynthesis	ko00130	0	0
1.10 Biosynthesis of Secondary Metabolites		0	0
Terpenoid biosynthesis	ko00900	0	0
Diterpenoid biosynthesis	ko00904	0	0
Monoterpenoid biosynthesis	ko00902	0	0
Limonene and pinene degradation	ko00903	0	0
Indole and ipecac alkaloid biosynthesis	ko00901	0	0
Stilbene, coumarine and lignin biosynthesis	ko00940	0	0
Flavonoid biosynthesis	ko00941	0	0
Alkaloid biosynthesis I	ko00950	0	0
Alkaloid biosynthesis II	ko00960	0	0
Penicillins and cephalosporins biosynthesis	ko00311	0	0
beta-Lactam resistance	ko00312	0	0
Streptomycin biosynthesis	ko00521	0	0
Tetracycline biosynthesis	ko00253	0	0
Novobiocin biosynthesis	ko00401	0	0
1.11 Xenobiotics Biodegradation and Metabolism		2	2
Caprolactam degradation	ko00930	0	0
Biphenyl degradation	ko00621	0	0
Toluene and xylene degradation	ko00622	0	0
gamma-Hexachlorocyclohexane degradation	ko00361	0	0
3-Chloroacrylic acid degradation	ko00641	0	0
1,1,1-Trichloro-2,2-bis(4-chlorophenyl)ethane (DDT) degradation	ko00351	0	0
2,4-Dichlorobenzoate degradation	ko00623	0	0
1,2-Dichloroethane degradation	ko00631	0	0
Tetrachloroethene degradation	ko00625	0	0
Styrene degradation	ko00643	0	0
1,4-Dichlorobenzene degradation	ko00627	0	0
Nitrobenzene degradation	ko00626	0	0
Ethylbenzene degradation	ko00642	0	0
Fluorene degradation	ko00628	0	0
Carbazole degradation	ko00629	0	0
Benzoate degradation via CoA ligation	ko00632	0	0
Benzoate degradation via hydroxylation	ko00362	1	1	TC3583	K00632
Atrazine degradation	ko00791	0	0
Bisphenol A degradation	ko00363	0	0
1- and 2-Methylnaphthalene degradation	ko00624	0	0
Metabolism of xenobiotics by cytochrome P450	ko00980	1	1	BMC02401	K00799
1.12 Enzyme Families		0	0
Cytochrome P450		0	0
2. Genetic Information Processing		7	6
2.1 Transcription		0	0
RNA polymerase	ko03020	0	0
Basal transcription factors	ko03022	0	0
HTH family transcriptional regulators		0	0
Other and unclassified family transcriptional regulators		0	0
Other transcription related proteins		0	0
2.2 Translation		1	1
Ribosome		0	0
Aminoacyl-tRNA biosynthesis	ko00970	0	0
Translation factors		1	1	12958.m00017	K03255
Other translation proteins		0	0
2.3 Folding, Sorting and Degradation		4	3
Protein export	ko03060	0	0
Type II secretion system	ko03090	0	0
Type III secretion system	ko03070	0	0
Type IV secretion system	ko03080	0	0
SNARE interactions in vesicular transport	ko04130	0	0
Regulation of autophagy	ko04140	1	1	14972.m07490	K08269
Ubiquitin mediated proteolysis	ko04120	0	0
Proteasome	ko03050	0	0
Protein folding and associated processing		3	2	BMC12240 BMC12241 BMC08833	K03386 K04797
2.4 Replication and Repair		2	2
DNA polymerase	ko03030	0	0
Replication complex		1	1	14323.m00082	K02621
Other replication, recombination and repair proteins		1	1	15133.m00186	K03469
3. Environmental Information Processing		7	5
3.1 Membrane Transport		1	1
ABC transporters		0	0
Phosphotransferase system (PTS)	ko02060	0	0
Pores ion channels		0	0
Other ion-coupled transporters		1	1	BMC02923	K05863
Major facilitator superfamily (MFS)		0	0
Electron transfer carriers		0	0
Other transporters		0	0
3.2 Signal Transduction		3	3
Two-component system	ko02020	0	0
MAPK signaling pathway		1	1	BMC02401	K00799
Wnt signaling pathway	ko04310	0	0
Notch signaling pathway	ko04330	0	0
Hedgehog signaling pathway	ko04340	0	0
TGF-beta signaling pathway	ko04350	0	0
VEGF signaling pathway	ko04370	0	0
Jak-STAT signaling pathway	ko04630	0	0
Calcium signaling pathway	ko04020	1	1	BMC02923	K05863
Phosphatidylinositol signaling system	ko04070	0	0
mTOR signaling pathway	ko04150	1	1	14972.m07490	K08269
3.3 Signaling Molecules and Interaction		4	2
Neuroactive ligand-receptor interaction	ko04080	0	0
Cytokine-cytokine receptor interaction	ko04060	0	0
ECM-receptor interaction	ko04512	3	1	BMC12506 14296.m00062 TC2884	K06236
Cell adhesion molecules (CAMs)		0	0
Cytokines		0	0
Cytokine receptors		0	0
Nuclear receptors		0	0
GTP-binding proteins		0	0
G protein-coupled receptors		0	0
Ion channels		1	1	BMC00271	K04952
CAM ligands		3	1	BMC12506 14296.m00062 TC2884	K06236
CD molecules		0	0
4. Cellular Processes		12	6
4.1 Cell Motility		1	1
Bacterial chemotaxis	ko02030	0	0
Flagellar assembly	ko02040	0	0
Regulation of actin cytoskeleton	ko04810	1	1	13970.m00031	K06220
Bacterial motility proteins		0	0
4.2 Cell Growth and Death		0	0
Cell cycle		0	0
Apoptosis	ko04210	0	0
Cell division		0	0
Sporulation		0	0
Germination		0	0
4.3 Cell Communication		3	1
Focal adhesion	ko04510	3	1	BMC12506 14296.m00062 TC2884	K06236
Adherens junction	ko04520	0	0
Tight junction	ko04530	0	0
Gap junction	ko04540	0	0
4.4 Endocrine System		2	2
Insulin signaling pathway	ko04910	2	2	BMC01320 13238.m00067	K01596 K00873
Adipocytokine signaling pathway	ko04920	1	1	BMC01320	K01596
GnRH signaling pathway	ko04912	0	0
4.5 Immune System		5	1
Hematopoietic cell lineage	ko04640	0	0
Complement and coagulation cascades	ko04610	0	0
Toll-like receptor signaling pathway	ko04620	0	0
Natural killer cell mediated cytotoxicity		0	0
Antigen processing and presentation	ko04612	5	1	BMC06080 BMC04302 WB-contig_253 BMC11984 BMC05457	K01365
T cell receptor signaling pathway	ko04660	0	0
B cell receptor signaling pathway	ko04662	0	0
Fc epsilon RI signaling pathway	ko04664	0	0
Leukocyte transendothelial migration	ko04670	0	0
4.6 Nervous System		0	0
Long-term potentiation	ko04720	0	0
Long-term depression	ko04730	0	0
4.7 Sensory System		1	1
Olfactory transduction	ko04740	1	1	BMC00271	K04952
Taste transduction	ko04742	0	0
4.8 Development		0	0
Dorso-ventral axis formation	ko04320	0	0
Axon guidance	ko04360	0	0
4.9 Behavior		0	0
Circadian rhythm		0	0
5. Human Diseases		2	2
5.1 Neurodegenerative Disorders		1	1
Alzheimer's disease	ko05010	0	0
Parkinson's disease	ko05020	1	1	14356.m00511	K04555
Amyotrophic lateral sclerosis (ALS)	ko05030	0	0
Huntington's disease	ko05040	0	0
Dentatorubropallidoluysian atrophy (DRPLA)	ko05050	0	0
Prion disease	ko05060	0	0
5.2 Metabolic Disorders		1	1
Type I diabetes mellitus	ko04940	0	0
Type II diabetes mellitus	ko04930	1	1	13238.m00067	K00873
Maturity onset diabetes of the young	ko04950	0	0
7. Unclassified		7	4
7.1 Metabolism		3	1
Other carbohydrate metabolism		0	0
Other energy metabolism		0	0
Other lipid metabolism		0	0
Other nucleotide metabolism		0	0
Other amino acid metabolism		0	0
Other glycan biosynthesis and metabolism		0	0
Metabolism of other cofactors and vitamins		0	0
Biosynthesis and biodegradation of other secondary metabolites		0	0
Restriction enzyme		0	0
Other enzymes		3	1	BMC11810 BMC01348 BMC06482	K01371
7.2 Genetic Information Processing		1	1
Non-enzyme		1	1	12910.m00014	K04525
7.3 Cellular Processes and Signaling		3	2
Inorganic ion transport and metabolism		2	1	TC8075 BMC00677	K00518
Signal transduction mechanisms		0	0
Cell motility and secretion		1	1	BMC10914	K01396
Membrane and intracellular structural molecules		0	0
7.4 Poorly Characterized		0	0
General function prediction only		0	0
Function unknown		0	0

## Sheet: L3i_Statistics
Pathway	# L3i Genes Mapped to the Pathway	# L3i Genes Mapped to Any Pathway	# L3i/c/ir Genes Mapped to the Pathway	# L3i/c/ir Genes Mapped to Any Pathway	P-value
Oxidative phosphorylation	9	60	9	144	0.000260041
Citrate cycle (TCA cycle)	6	60	6	144	0.00449271
Antigen processing and presentation	5	60	5	144	0.0113543
Reductive carboxylate cycle (CO2 fixation)	4	60	4	144	0.0283857
Carbon fixation	5	60	6	144	0.0456622
Pyruvate metabolism	7	60	10	144	0.0612874
ATP synthesis	3	60	3	144	0.0702173
Fructose and mannose metabolism	3	60	3	144	0.0702173
Purine metabolism	3	60	3	144	0.0702173
Glycolysis / Gluconeogenesis	6	60	9	144	0.111634
One carbon pool by folate	2	60	2	144	0.171911
Inositol metabolism	2	60	2	144	0.171911
Valine, leucine and isoleucine biosynthesis	2	60	2	144	0.171911
Glyoxylate and dicarboxylate metabolism	2	60	2	144	0.171911
Inorganic ion transport and metabolism	2	60	2	144	0.171911
Other enzymes	3	60	4	144	0.195712
ECM-receptor interaction	3	60	4	144	0.195712
CAM ligands	3	60	4	144	0.195712
Pyrimidine metabolism	4	60	6	144	0.19821
Insulin signaling pathway	2	60	3	144	0.3753
Regulation of autophagy	1	60	1	144	0.416667
Olfactory transduction	1	60	1	144	0.416667
mTOR signaling pathway	1	60	1	144	0.416667
Parkinson's disease	1	60	1	144	0.416667
Non-enzyme	1	60	1	144	0.416667
Bile acid biosynthesis	1	60	1	144	0.416667
Cell motility and secretion	1	60	1	144	0.416667
Type II diabetes mellitus	1	60	1	144	0.416667
Proteoglycans	1	60	1	144	0.416667
Benzoate degradation via hydroxylation	1	60	1	144	0.416667
Replication complex	1	60	1	144	0.416667
Other replication, recombination and repair proteins	1	60	1	144	0.416667
Glycine, serine and threonine metabolism	1	60	1	144	0.416667
Calcium signaling pathway	1	60	1	144	0.416667
Butanoate metabolism	2	60	4	144	0.554887
Glutathione metabolism	2	60	4	144	0.554887
Focal adhesion	3	60	7	144	0.619627
Protein folding and associated processing	3	60	7	144	0.619627
Ion channels	1	60	2	144	0.661422
Adipocytokine signaling pathway	1	60	2	144	0.661422
Fatty acid metabolism	1	60	2	144	0.661422
Metabolism of xenobiotics by cytochrome P450	1	60	3	144	0.804483
Other ion-coupled transporters	1	60	3	144	0.804483
Valine, leucine and isoleucine degradation	1	60	3	144	0.804483
Propanoate metabolism	1	60	4	144	0.887682
MAPK signaling pathway	1	60	5	144	0.935818
Regulation of actin cytoskeleton	1	60	5	144	0.935818
Translation factors	1	60	5	144	0.935818

## Sheet: L3ir_Mappings
Table S6_Complete KEGG analysis in the L3 gene sets
KEGG Pathway	Pathway ID	# Genes Mapped	# KEGG Orthology Mapped	Genes Mapped	KEGG Orthology Mapped
1. Metabolism		16	12
1.1 Carbohydrate Metabolism		7	4
Glycolysis / Gluconeogenesis	ko00010	3	1	14977.m04994 BMC01827 BMC02451	K00016
Citrate cycle (TCA cycle)	ko00020	0	0
Pentose phosphate pathway	ko00030	1	1	BMC06090	K00615
Pentose and glucuronate interconversions	ko00040	0	0
Fructose and mannose metabolism	ko00051	0	0
Galactose metabolism	ko00052	0	0
Ascorbate and aldarate metabolism	ko00053	0	0
Starch and sucrose metabolism	ko00500	0	0
Aminosugars metabolism	ko00530	0	0
Nucleotide sugars metabolism	ko00520	0	0
Pyruvate metabolism	ko00620	3	1	14977.m04994 BMC01827 BMC02451	K00016
Glyoxylate and dicarboxylate metabolism	ko00630	0	0
Propanoate metabolism	ko00640	3	1	14977.m04994 BMC01827 BMC02451	K00016
Butanoate metabolism	ko00650	2	1	BMC03018 14977.m05029	K00680
C5-Branched dibasic acid metabolism	ko00660	0	0
Inositol metabolism	ko00031	0	0
Inositol phosphate metabolism	ko00562	1	1	BMC00257	K00889
1.2 Energy Metabolism		1	1
Oxidative phosphorylation	ko00190	0	0
ATP synthesis	ko00193	0	0
Photosynthesis	ko00195	0	0
Carbon fixation	ko00710	1	1	BMC06090	K00615
Reductive carboxylate cycle (CO2 fixation)	ko00720	0	0
Methane metabolism	ko00680	0	0
Nitrogen metabolism	ko00910	0	0
Sulfur metabolism	ko00920	0	0
ATPases		0	0
Pyruvate/Oxoglutarate oxidoreductases		0	0
1.3 Lipid Metabolism		4	3
Fatty acid biosynthesis	ko00061	0	0
Fatty acid elongation in mitochondria	ko00062	0	0
Fatty acid metabolism	ko00071	2	2	TC3583 BMC04165	K00632 K00636
Synthesis and degradation of ketone bodies	ko00072	0	0
Biosynthesis of steroids	ko00100	0	0
Bile acid biosynthesis	ko00120	1	1	TC3583	K00632
C21-Steroid hormone metabolism	ko00140	0	0
Androgen and estrogen metabolism	ko00150	0	0
Glycerolipid metabolism	ko00561	0	0
Glycerophospholipid metabolism	ko00564	2	1	BMC03018 14977.m05029	K00680
Arachidonic acid metabolism	ko00590	0	0
Linoleic acid metabolism	ko00591	0	0
1.4 Nucleotide Metabolism		2	2
Purine metabolism	ko00230	0	0
Pyrimidine metabolism	ko00240	2	2	BMC04376 13555.m00076	K01489 K00757
1.5 Amino Acid Metabolism		7	4
Glutamate metabolism	ko00251	0	0
Alanine and aspartate metabolism	ko00252	0	0
Glycine, serine and threonine metabolism	ko00260	0	0
Methionine metabolism	ko00271	0	0
Cysteine metabolism	ko00272	3	1	14977.m04994 BMC01827 BMC02451	K00016
Valine, leucine and isoleucine degradation	ko00280	3	2	TC3583 BMC03018 14977.m05029	K00632 K00680
Valine, leucine and isoleucine biosynthesis	ko00290	0	0
Lysine biosynthesis	ko00300	0	0
Lysine degradation	ko00310	2	1	BMC03018 14977.m05029	K00680
Arginine and proline metabolism	ko00330	0	0
Histidine metabolism	ko00340	2	1	BMC03018 14977.m05029	K00680
Tyrosine metabolism	ko00350	2	1	BMC03018 14977.m05029	K00680
Phenylalanine metabolism	ko00360	2	1	BMC03018 14977.m05029	K00680
Tryptophan metabolism	ko00380	0	0
Phenylalanine, tyrosine and tryptophan biosynthesis	ko00400	1	1	14237.m00397	K01890
Urea cycle and metabolism of amino groups	ko00220	0	0
1.6 Metabolism of Other Amino Acids		2	1
beta-Alanine metabolism	ko00410	0	0
Taurine and hypotaurine metabolism	ko00430	0	0
Aminophosphonate metabolism	ko00440	0	0
Selenoamino acid metabolism	ko00450	0	0
Cyanoamino acid metabolism	ko00460	0	0
D-Glutamine and D-glutamate metabolism	ko00471	0	0
D-Arginine and D-ornithine metabolism	ko00472	0	0
D-Alanine metabolism	ko00473	0	0
Glutathione metabolism	ko00480	2	1	TC2865 BMC02401	K00799
1.7 Glycan Biosynthesis and Metabolism		1	1
N-Glycan biosynthesis	ko00510	0	0
High-mannose type N-glycan biosynthesis	ko00513	0	0
N-Glycan degradation	ko00511	0	0
O-Glycan biosynthesis	ko00512	0	0
Chondroitin sulfate biosynthesis	ko00532	0	0
Heparan sulfate biosynthesis	ko00534	0	0
Keratan sulfate biosynthesis	ko00533	0	0
Glycosaminoglycan degradation	ko00531	0	0
Lipopolysaccharide biosynthesis	ko00540	0	0
Peptidoglycan biosynthesis	ko00550	0	0
Glycosylphosphatidylinositol(GPI)-anchor biosynthesis	ko00563	0	0
Glycosphingolipid metabolism	ko00600	0	0
Ganglioside biosynthesis	ko00604	0	0
Globoside metabolism	ko00603	0	0
Proteoglycans		1	1	BMC06872	K08131
Blood group glycolipid biosynthesis - lactoseries	ko00601	0	0
Blood group glycolipid biosynthesis - neo-lactoseries	ko00602	0	0
1.8 Biosynthesis of Polyketides and Nonribosomal Peptides		1	1
Biosynthesis of ansamycins	ko01051	1	1	BMC06090	K00615
Biosynthesis of type II polyketide backbone	ko01056	0	0
Biosynthesis of type II polyketide products	ko01057	0	0
Polyketide sugar unit biosynthesis	ko00523	0	0
Biosynthesis of siderophore group nonribosomal peptides	ko01053	0	0
Biosynthesis of vancomycin group antibiotics	ko01055	0	0
1.9 Metabolism of Cofactors and Vitamins		1	1
Thiamine metabolism	ko00730	0	0
Riboflavin metabolism	ko00740	0	0
Vitamin B6 metabolism	ko00750	1	1	13346.m00180	K00868
Nicotinate and nicotinamide metabolism	ko00760	0	0
Pantothenate and CoA biosynthesis	ko00770	0	0
Biotin metabolism	ko00780	0	0
Folate biosynthesis	ko00790	0	0
One carbon pool by folate	ko00670	0	0
Retinol metabolism	ko00830	0	0
Porphyrin and chlorophyll metabolism	ko00860	0	0
Ubiquinone biosynthesis	ko00130	0	0
1.10 Biosynthesis of Secondary Metabolites		2	1
Terpenoid biosynthesis	ko00900	0	0
Diterpenoid biosynthesis	ko00904	0	0
Monoterpenoid biosynthesis	ko00902	0	0
Limonene and pinene degradation	ko00903	2	1	BMC03018 14977.m05029	K00680
Indole and ipecac alkaloid biosynthesis	ko00901	0	0
Stilbene, coumarine and lignin biosynthesis	ko00940	0	0
Flavonoid biosynthesis	ko00941	0	0
Alkaloid biosynthesis I	ko00950	0	0
Alkaloid biosynthesis II	ko00960	2	1	BMC03018 14977.m05029	K00680
Penicillins and cephalosporins biosynthesis	ko00311	0	0
beta-Lactam resistance	ko00312	0	0
Streptomycin biosynthesis	ko00521	0	0
Tetracycline biosynthesis	ko00253	0	0
Novobiocin biosynthesis	ko00401	0	0
1.11 Xenobiotics Biodegradation and Metabolism		5	3
Caprolactam degradation	ko00930	0	0
Biphenyl degradation	ko00621	0	0
Toluene and xylene degradation	ko00622	0	0
gamma-Hexachlorocyclohexane degradation	ko00361	0	0
3-Chloroacrylic acid degradation	ko00641	0	0
1,1,1-Trichloro-2,2-bis(4-chlorophenyl)ethane (DDT) degradation	ko00351	0	0
2,4-Dichlorobenzoate degradation	ko00623	0	0
1,2-Dichloroethane degradation	ko00631	0	0
Tetrachloroethene degradation	ko00625	0	0
Styrene degradation	ko00643	0	0
1,4-Dichlorobenzene degradation	ko00627	0	0
Nitrobenzene degradation	ko00626	0	0
Ethylbenzene degradation	ko00642	2	1	BMC03018 14977.m05029	K00680
Fluorene degradation	ko00628	0	0
Carbazole degradation	ko00629	0	0
Benzoate degradation via CoA ligation	ko00632	2	1	BMC03018 14977.m05029	K00680
Benzoate degradation via hydroxylation	ko00362	1	1	TC3583	K00632
Atrazine degradation	ko00791	0	0
Bisphenol A degradation	ko00363	0	0
1- and 2-Methylnaphthalene degradation	ko00624	2	1	BMC03018 14977.m05029	K00680
Metabolism of xenobiotics by cytochrome P450	ko00980	2	1	TC2865 BMC02401	K00799
1.12 Enzyme Families		0	0
Cytochrome P450		0	0
2. Genetic Information Processing		3	2
2.1 Transcription		0	0
RNA polymerase	ko03020	0	0
Basal transcription factors	ko03022	0	0
HTH family transcriptional regulators		0	0
Other and unclassified family transcriptional regulators		0	0
Other transcription related proteins		0	0
2.2 Translation		1	1
Ribosome		0	0
Aminoacyl-tRNA biosynthesis	ko00970	1	1	14237.m00397	K01890
Translation factors		0	0
Other translation proteins		0	0
2.3 Folding, Sorting and Degradation		2	1
Protein export	ko03060	0	0
Type II secretion system	ko03090	0	0
Type III secretion system	ko03070	0	0
Type IV secretion system	ko03080	0	0
SNARE interactions in vesicular transport	ko04130	0	0
Regulation of autophagy	ko04140	0	0
Ubiquitin mediated proteolysis	ko04120	0	0
Proteasome	ko03050	0	0
Protein folding and associated processing		2	1	BMC12240 BMC12241	K03386
2.4 Replication and Repair		0	0
DNA polymerase	ko03030	0	0
Replication complex		0	0
Other replication, recombination and repair proteins		0	0
3. Environmental Information Processing		9	6
3.1 Membrane Transport		4	3
ABC transporters		0	0
Phosphotransferase system (PTS)	ko02060	0	0
Pores ion channels		2	1	BMC02613 13888.m00008	K02440
Other ion-coupled transporters		2	2	14990.m07863 BMC02054	K03450 K03323
Major facilitator superfamily (MFS)		0	0
Electron transfer carriers		0	0
Other transporters		0	0
3.2 Signal Transduction		3	2
Two-component system	ko02020	0	0
MAPK signaling pathway		2	1	TC2865 BMC02401	K00799
Wnt signaling pathway	ko04310	0	0
Notch signaling pathway	ko04330	0	0
Hedgehog signaling pathway	ko04340	0	0
TGF-beta signaling pathway	ko04350	0	0
VEGF signaling pathway	ko04370	0	0
Jak-STAT signaling pathway	ko04630	0	0
Calcium signaling pathway	ko04020	0	0
Phosphatidylinositol signaling system	ko04070	1	1	BMC00257	K00889
mTOR signaling pathway	ko04150	0	0
3.3 Signaling Molecules and Interaction		2	1
Neuroactive ligand-receptor interaction	ko04080	0	0
Cytokine-cytokine receptor interaction	ko04060	0	0
ECM-receptor interaction	ko04512	2	1	BMC12506 BMC09759	K06236
Cell adhesion molecules (CAMs)		0	0
Cytokines		0	0
Cytokine receptors		0	0
Nuclear receptors		0	0
GTP-binding proteins		0	0
G protein-coupled receptors		0	0
Ion channels		0	0
CAM ligands		2	1	BMC12506 BMC09759	K06236
CD molecules		0	0
4. Cellular Processes		5	4
4.1 Cell Motility		2	2
Bacterial chemotaxis	ko02030	0	0
Flagellar assembly	ko02040	0	0
Regulation of actin cytoskeleton	ko04810	2	2	13970.m00031 BMC00257	K06220 K00889
Bacterial motility proteins		0	0
4.2 Cell Growth and Death		0	0
Cell cycle		0	0
Apoptosis	ko04210	0	0
Cell division		0	0
Sporulation		0	0
Germination		0	0
4.3 Cell Communication		2	1
Focal adhesion	ko04510	2	1	BMC12506 BMC09759	K06236
Adherens junction	ko04520	0	0
Tight junction	ko04530	0	0
Gap junction	ko04540	0	0
4.4 Endocrine System		1	1
Insulin signaling pathway	ko04910	0	0
Adipocytokine signaling pathway	ko04920	1	1	BMC04165	K00636
GnRH signaling pathway	ko04912	0	0
4.5 Immune System		0	0
Hematopoietic cell lineage	ko04640	0	0
Complement and coagulation cascades	ko04610	0	0
Toll-like receptor signaling pathway	ko04620	0	0
Natural killer cell mediated cytotoxicity		0	0
Antigen processing and presentation	ko04612	0	0
T cell receptor signaling pathway	ko04660	0	0
B cell receptor signaling pathway	ko04662	0	0
Fc epsilon RI signaling pathway	ko04664	0	0
Leukocyte transendothelial migration	ko04670	0	0
4.6 Nervous System		0	0
Long-term potentiation	ko04720	0	0
Long-term depression	ko04730	0	0
4.7 Sensory System		0	0
Olfactory transduction	ko04740	0	0
Taste transduction	ko04742	0	0
4.8 Development		0	0
Dorso-ventral axis formation	ko04320	0	0
Axon guidance	ko04360	0	0
4.9 Behavior		0	0
Circadian rhythm		0	0
5. Human Diseases		0	0
5.1 Neurodegenerative Disorders		0	0
Alzheimer's disease	ko05010	0	0
Parkinson's disease	ko05020	0	0
Amyotrophic lateral sclerosis (ALS)	ko05030	0	0
Huntington's disease	ko05040	0	0
Dentatorubropallidoluysian atrophy (DRPLA)	ko05050	0	0
Prion disease	ko05060	0	0
5.2 Metabolic Disorders		0	0
Type I diabetes mellitus	ko04940	0	0
Type II diabetes mellitus	ko04930	0	0
Maturity onset diabetes of the young	ko04950	0	0
7. Unclassified		1	1
7.1 Metabolism		1	1
Other carbohydrate metabolism		0	0
Other energy metabolism		0	0
Other lipid metabolism		0	0
Other nucleotide metabolism		0	0
Other amino acid metabolism		0	0
Other glycan biosynthesis and metabolism		0	0
Metabolism of other cofactors and vitamins		0	0
Biosynthesis and biodegradation of other secondary metabolites		0	0
Restriction enzyme		0	0
Other enzymes		1	1	BMC09229	K00485
7.2 Genetic Information Processing		0	0
Non-enzyme		0	0
7.3 Cellular Processes and Signaling		0	0
Inorganic ion transport and metabolism		0	0
Signal transduction mechanisms		0	0
Cell motility and secretion		0	0
Membrane and intracellular structural molecules		0	0
7.4 Poorly Characterized		0	0
General function prediction only		0	0
Function unknown		0	0

## Sheet: L3ir_Statistics
Pathway	# L3ir Genes Mapped to the Pathway	# L3ir Genes Mapped to Any Pathway	# L3i/c/ir Genes Mapped to the Pathway	# L3i/c/ir Genes Mapped to Any Pathway	P-value
Cysteine metabolism	3	26	3	144	0.00533504
Valine, leucine and isoleucine degradation	3	26	3	144	0.00533504
Propanoate metabolism	3	26	4	144	0.0187294
Alkaloid biosynthesis II	2	26	2	144	0.0315657
Glycerophospholipid metabolism	2	26	2	144	0.0315657
Histidine metabolism	2	26	2	144	0.0315657
Benzoate degradation via CoA ligation	2	26	2	144	0.0315657
1- and 2-Methylnaphthalene degradation	2	26	2	144	0.0315657
Pores ion channels	2	26	2	144	0.0315657
Lysine degradation	2	26	2	144	0.0315657
Fatty acid metabolism	2	26	2	144	0.0315657
Limonene and pinene degradation	2	26	2	144	0.0315657
Ethylbenzene degradation	2	26	2	144	0.0315657
Metabolism of xenobiotics by cytochrome P450	2	26	3	144	0.0840269
Other ion-coupled transporters	2	26	3	144	0.0840269
Tyrosine metabolism	2	26	3	144	0.0840269
Phenylalanine metabolism	2	26	3	144	0.0840269
Butanoate metabolism	2	26	4	144	0.149324
ECM-receptor interaction	2	26	4	144	0.149324
CAM ligands	2	26	4	144	0.149324
Glutathione metabolism	2	26	4	144	0.149324
Inositol phosphate metabolism	1	26	1	144	0.180556
Biosynthesis of ansamycins	1	26	1	144	0.180556
Pentose phosphate pathway	1	26	1	144	0.180556
Phenylalanine, tyrosine and tryptophan biosynthesis	1	26	1	144	0.180556
Aminoacyl-tRNA biosynthesis	1	26	1	144	0.180556
Bile acid biosynthesis	1	26	1	144	0.180556
Phosphatidylinositol signaling system	1	26	1	144	0.180556
Proteoglycans	1	26	1	144	0.180556
Benzoate degradation via hydroxylation	1	26	1	144	0.180556
Vitamin B6 metabolism	1	26	1	144	0.180556
Glycolysis / Gluconeogenesis	3	26	9	144	0.206758
MAPK signaling pathway	2	26	5	144	0.221463
Regulation of actin cytoskeleton	2	26	5	144	0.221463
Pyruvate metabolism	3	26	10	144	0.260342
Pyrimidine metabolism	2	26	6	144	0.296066
Adipocytokine signaling pathway	1	26	2	144	0.329545
Focal adhesion	2	26	7	144	0.37002
Protein folding and associated processing	2	26	7	144	0.37002
Other enzymes	1	26	4	144	0.553298
Carbon fixation	1	26	6	144	0.704295
