# Supplementary material for: Transcriptomes and pathways associated with infectivity, survival and immunogenicity in Brugia malayi L3
Source: BMC Genomics. 2009 Jun 15;10:267. doi: 10.1186/1471-2164-10-267 (PMC2708187; doi:10.1186/1471-2164-10-267)
Supplement: Additional file 9 — Significant protein domains in each L3 gene set. The most significant protein domains matched in each L3 gene set. [file 1471-2164-10-267-S9.xls]

## Sheet: protein domain matches
Table S9. Significant protein domain matches for each gene set (p<0.05)
	Gene set	IPR	Description	P_value	total on array	up-regulated in the gene set
	L3i	IPR008160	Collagen triple helix repeat	3.97363e-07	138	36
		IPR002486	Nematode cuticle collagen, N-terminal	8.76706e-07	88	32
		IPR008451	Chromadorea ALT	4.3796e-05	34	16
		IPR013128	Peptidase C1A, papain	0.00107842	44	11
		IPR000668	Peptidase C1A, papain C-terminal	0.00715386	33	8
		IPR012335	Thioredoxin fold	0.0226784	107	13
		IPR000215	Protease inhibitor I4, serpin	0.0249505	90	6
		IPR001283	Allergen V5/Tpx-1 related	0.0249505	21	6
		IPR008161	Collagen helix repeat	0.033851	55	8
		IPR000169	Peptidase, cysteine peptidase active site	0.0464285	34	5
		IPR013740	Redoxin	0.0464285	8	5
		IPR012336	Thioredoxin-like fold	0.0496612	120	13
	L3ir	IPR008160	Collagen triple helix repeat	5.3989e-12	138	29
		IPR002486	Nematode cuticle collagen, N-terminal	4.48914e-10	88	25
		IPR008161	Collagen helix repeat	1.94262e-06	55	9
		IPR002347	Glucose/ribitol dehydrogenase	0.0135402	40	3
		IPR004313	Acireductone dioxygenase, ARD	0.0135402	3	3
	L3c	IPR000504	RNA recognition motif, RNP-1	0.000159073	134	8
		IPR004038	Ribosomal protein L7Ae/L30e/S12e/Gadd45	0.000483961	19	7
		IPR012677	Nucleotide-binding, alpha-beta plait	0.000483961	158	7
		IPR009072	Histone-fold	0.00101576	66	8
		IPR007125	Histone core	0.00146408	38	6
		IPR001848	Ribosomal protein S10	0.00440445	10	5
		IPR007087	Zinc finger, C2H2-type	0.00885661	280	7
		IPR001351	Ribosomal protein S3, C-terminal	0.0131769	6	4
		IPR001951	Histone H4	0.0131769	6	4
		IPR004044	K Homology, type 2	0.0131769	7	4
		IPR005756	Ribosomal protein L26, eukaryotic and archaeal form	0.0131769	8	4
		IPR008991	Translation protein SH3-like	0.0131769	31	4
		IPR009019	K Homology, prokaryotic type	0.0131769	11	4
		IPR000164	Histone H3	0.0392068	13	3
		IPR000217	Tubulin	0.0392068	22	3
		IPR000218	Ribosomal protein L14b/L23e	0.0392068	6	3
		IPR001326	Translation elongation factor EF1B, beta and delta chains, C-terminal	0.0392068	6	3
		IPR001380	Ribosomal protein L13e	0.0392068	6	3
		IPR001983	Translationally controlled tumour-associated TCTP	0.0392068	10	3
		IPR002453	Beta tubulin	0.0392068	5	3
		IPR003008	Tubulin/FtsZ, GTPase	0.0392068	16	3
		IPR004037	Ribosomal protein L7AE	0.0392068	8	3
