# Supplementary material for: Transcriptomes and pathways associated with infectivity, survival and immunogenicity in Brugia malayi L3
Source: BMC Genomics. 2009 Jun 15;10:267. doi: 10.1186/1471-2164-10-267 (PMC2708187; doi:10.1186/1471-2164-10-267)
Supplement: Additional file 10 — Significant GO terms in the L3i gene set. The statistically significant Gene Ontology terms in the L3i gene set. [file 1471-2164-10-267-S10.xls]

## Sheet: S9
Table S10. Significant GO terms in the L3i gene set
GO	P_value	GO Description
GO:0008150		biological_process
GO:0006811	7.38695e-08	ion transport
GO:0006817	1.70991e-07	phosphate transport
GO:0015698	1.70991e-07	inorganic anion transport
GO:0006820	1.70991e-07	anion transport
GO:0006091	6.97507e-05	generation of precursor metabolites and energy
GO:0006810	0.000145382	transport
GO:0051179	0.000145382	localization
GO:0051234	0.000145382	establishment of localization
GO:0006118	0.000542669	electron transport
GO:0006796	0.00643385	phosphate metabolic process
GO:0006793	0.00643385	phosphorus metabolic process
GO:0016310	0.0122289	phosphorylation
GO:0006818	0.023166	hydrogen transport
GO:0015992	0.023166	proton transport
GO:0006508	0.0323886	proteolysis
GO:0009206	0.0437399	purine ribonucleoside triphosphate biosynthetic process
GO:0009141	0.0437399	nucleoside triphosphate metabolic process
GO:0009199	0.0437399	ribonucleoside triphosphate metabolic process
GO:0009142	0.0437399	nucleoside triphosphate biosynthetic process
GO:0009145	0.0437399	purine nucleoside triphosphate biosynthetic process
GO:0009205	0.0437399	purine ribonucleoside triphosphate metabolic process
GO:0006732	0.0437399	coenzyme metabolic process
GO:0009201	0.0437399	ribonucleoside triphosphate biosynthetic process
GO:0006119	0.0437399	oxidative phosphorylation
GO:0051186	0.0437399	cofactor metabolic process
GO:0009144	0.0437399	purine nucleoside triphosphate metabolic process
GO:0003674		molecular_function
GO:0042302	4.3253e-07	structural constituent of cuticle
GO:0008234	0.00643385	cysteine-type peptidase activity
GO:0003824	8.5689e-07	catalytic activity
GO:0016491	0.0014187	oxidoreductase activity
GO:0004857	0.00179874	enzyme inhibitor activity
GO:0030414	0.0057759	protease inhibitor activity
GO:0004866	0.0057759	endopeptidase inhibitor activity
GO:0016651	0.00643385	oxidoreductase activity, acting on NADH or NADPH
GO:0030234	0.00704473	enzyme regulator activity
GO:0004867	0.0122289	serine-type endopeptidase inhibitor activity
GO:0004175	0.0122289	endopeptidase activity
GO:0009055	0.0178697	electron carrier activity
GO:0016787	0.0201619	hydrolase activity
GO:0016820	0.023166	hydrolase activity, acting on acid anhydrides,
		catalyzing transmembrane movement of substances
GO:0015036	0.0309162	disulfide oxidoreductase activity
GO:0008233	0.0323886	peptidase activity
GO:0015078	0.0437399	hydrogen ion transporter activity
GO:0016301	0.0437399	kinase activity
GO:0004197	0.0437399	cysteine-type endopeptidase activity
GO:0015077	0.0437399	monovalent inorganic cation transporter activity
GO:0005575		cellular_component
GO:0005576	0.00337355	extracellular region
GO:0005739	0.0122289	mitochondrion
GO:0016469	0.023166	proton-transporting two-sector ATPase complex
GO:0031967	0.0437399	organelle envelope
GO:0031975	0.0437399	envelope
GO:0005740	0.0437399	mitochondrial envelope
