# Supplementary material for: Transcriptomes and pathways associated with infectivity, survival and immunogenicity in Brugia malayi L3
Source: BMC Genomics. 2009 Jun 15;10:267. doi: 10.1186/1471-2164-10-267 (PMC2708187; doi:10.1186/1471-2164-10-267)
Supplement: Additional file 11 — L3i genes involved in gluconeogenesis. The genes up-regulated in L3i were involved in gluconeogenesis. [file 1471-2164-10-267-S11.xls]

## Sheet: Table S9
Table S11. L3i Genes involved in gluconeogenesis
Decription	Orthology	EC number	Pub_locus	Gene ID	fold increase
Pyruvate dehydrogenase E1 component alpha subunit type II,	k00161	1.2.4.1		BMC08144	4.3
Pyruvate dehydrogenase E1, beta subunit	k00162	1.2.4.1	Bm1_26945	WB-contig_1351	5.4
Acetyl-coenzyme A synthetase cytoplasmic	k01895	6.2.1.1	Bm1_47310	BMC03124	2.6
Pyruvate kinase	k00873	2.7.1.40	Bm1_06140	13238.m00067	3.2
triose-phosphate isomerase activity	k01803	5.3.1.1	Bm1_29130	BMC00109	2.4
				BMC11888	2.7
			Bm1_25195	BMW00238	3
				BMC00112	3
			Bm1_17155	BMC05724	5
phosphoenolpyruvate carboxykinase (PEPCK)	k01596	4.1.1.32	Bm1_25195	BMC01320	3.5
