# Supplementary material for: Transcriptomes and pathways associated with infectivity, survival and immunogenicity in Brugia malayi L3
Source: BMC Genomics. 2009 Jun 15;10:267. doi: 10.1186/1471-2164-10-267 (PMC2708187; doi:10.1186/1471-2164-10-267)
Supplement: Additional file 12 — Significant GO terms in the L3ir gene set. The statistically significant Gene Ontology terms were mapped in the L3ir gene set. [file 1471-2164-10-267-S12.xls]

## Sheet: GO terms
Table s12. Significant GO terms in the L3ir gene set
GO	P_value	GO Description
GO:0008150		biological_process
GO:0006817	0	phosphate transport
GO:0015698	0	inorganic anion transport
GO:0006820	0	anion transport
GO:0006811	0	ion transport
GO:0006810	0	transport
GO:0051179	0	localization
GO:0051234	0	establishment of localization
GO:0003674		molecular_function
GO:0042302	0	structural constituent of cuticle
GO:0005575		cellular_component
GO:0005737	0.0375	cytoplasm
