# Supplementary material for: Transcriptomes and pathways associated with infectivity, survival and immunogenicity in Brugia malayi L3
Source: BMC Genomics. 2009 Jun 15;10:267. doi: 10.1186/1471-2164-10-267 (PMC2708187; doi:10.1186/1471-2164-10-267)
Supplement: Additional file 13 — Significant GO terms in the L3c gene set. The statistically significant Gene Ontology terms in the L3c gene set. [file 1471-2164-10-267-S13.xls]

## Sheet: Table 9c
Table S13. Significant GO terms in the L3c gene set
GO	P_value	GO Description
GO:0008150		Biological_process
GO:0043170	0	macromolecule metabolic process
GO:0044267	0	cellular protein metabolic process
GO:0006412	0	translation
GO:0044238	1.26239e-10	primary metabolic process
GO:0009987	6.42979e-08	cellular process
GO:0006996	1.13558e-05	organelle organization and biogenesis
GO:0043283	6.05165e-05	biopolymer metabolic process
GO:0006334	0.000554385	nucleosome assembly
GO:0065003	0.000554385	macromolecular complex assembly
GO:0065004	0.000554385	protein-DNA complex assembly
GO:0006323	0.000554385	DNA packaging
GO:0051276	0.000554385	chromosome organization and biogenesis
GO:0007001	0.000554385	chromosome organization and biogenesis (sensu Eukaryota)
GO:0048869	0.000554385	cellular developmental process
GO:0022607	0.000554385	cellular component assembly
GO:0031497	0.000554385	chromatin assembly
GO:0006333	0.000554385	chromatin assembly or disassembly
GO:0006325	0.000554385	establishment and/or maintenance of chromatin architecture
GO:0048468	0.000554385	cell development
GO:0030154	0.000554385	cell differentiation
GO:0006259	0.0021217	DNA metabolic process
GO:0032502	0.0021217	developmental process
GO:0022613	0.0161469	ribonucleoprotein complex biogenesis and assembly
GO:0042254	0.0161469	ribosome biogenesis and assembly
GO:0006414	0.0161469	translational elongation
GO:0043284	0.0161469	biopolymer biosynthetic process
GO:0016070	0.0241089	RNA metabolic process
GO:0030705	0.0457496	cytoskeleton-dependent intracellular transport
GO:0007017	0.0457496	microtubule-based process
GO:0007018	0.0457496	microtubule-based movement
GO:0003674		Molecular_function
GO:0005198	3.23187e-08	structural molecule activity
GO:0003735	0	structural constituent of ribosome
GO:0005488	5.62689e-06	binding
GO:0003676	0	nucleic acid binding
GO:0008135	0.0161469	translation factor activity, nucleic acid binding
GO:0003677	0.00110386	DNA binding
GO:0000166	0.0296846	nucleotide binding
GO:0005575		Cellular_component
GO:0043228	0	non-membrane-bound organelle
GO:0005622	0	intracellular
GO:0005840	0	ribosome
GO:0030529	0	ribonucleoprotein complex
GO:0043232	0	intracellular non-membrane-bound organelle
GO:0043226	0	organelle
GO:0044444	0	cytoplasmic part
GO:0032991	0	macromolecular complex
GO:0043229	0	intracellular organelle
GO:0044424	1.74924e-10	intracellular part
GO:0005623	5.00937e-10	cell
GO:0043234	9.639e-07	protein complex
GO:0044446	4.9858e-06	intracellular organelle part
GO:0005737	0.000130169	cytoplasm
GO:0005694	0.000554385	chromosome
GO:0005634	0.000859142	nucleus
GO:0015934	0.00197064	large ribosomal subunit
GO:0015935	0.0161469	small ribosomal subunit
GO:0015630	0.0457496	microtubule cytoskeleton
GO:0005853	0.0161469	eukaryotic translation elongation factor 1 complex
