# Supplementary material for: Transcriptomes and pathways associated with infectivity, survival and immunogenicity in Brugia malayi L3
Source: BMC Genomics. 2009 Jun 15;10:267. doi: 10.1186/1471-2164-10-267 (PMC2708187; doi:10.1186/1471-2164-10-267)
Supplement: Additional file 14 — Up-regulated genes confirmed by qRT-PCR. Genes up-regulated by microarray were confirmed by real-time qRT-PCR. [file 1471-2164-10-267-S14.xls]

## Sheet: Table 11
Table 14. Selected L3 upregulated genes confirmed by qRT-PCR
		fold changes
Gene set	Sequence ID	microarray	real-time qRT-PCR
L3i	BMC05586	23 L3i	47.9 L3i
	BMC11985	14 L3i	55.6 L3i
	BMC08144	4 L3i	29.8 L3i
	BMC12291	10 L3i	4.4 L3i
	BMC11851	8 L3i	6 L3i
	BMC00123	35 L3i	81 L3i
	14863.m00021	20 L3i	24 L3i
	BMC12220	41 L3i	81 L3i
	AA840996	20 L3i	51 L3i
	BMC12291	4 L3i	10 L3i
	AA841533	15 L3i	15 L3i
	13358.m00042	4 L3i	3 L3i
	14972.m07078	4 L3i	2 L3i
	BMC06080	21 L3i	42 L3i
	BMC02395	2.5 L3i	6.1 L3i
	BMC07099	5.9 L3i	9.2 L3i
	BMC00677	2.1 L3i	8 L3i
	BMC11984	19.7 L3i	54 L3i
	BMC02136	2.5 L3i	10 L3i
	BMC04302	2.3 L3i	13 L3i
	BMC05457	28.5 L3i	45 L3i
L3ir	13555.m00076	11 L3ir	4.3 L3ir
	BMC04376	9 L3ir	3 L3ir
	13346.m00180	4.3 L3ir	2.5 L3ir
	BMC12015	2.5 L3ir	3 L3ir
	BMC06090	2.2 L3ir	3.7 L3ir
	BMC02059	3 L3ir	2 L3ir
	BMC12240	3 L3ir	2 L3ir
	TC3583	3 L3ir	4 L3ir
	BMC04762	5 L3ir	3 L3ir
	BMC06992	15 L3ir	8 L3ir
	BMC04530	10 L3ir	3.3 L3ir
L3c	14672.m00017	5.5 L3c	2 L3c
	13293.m00125	9.5 L3c	15 L3c
	BMC01338	7 L3c	3 L3c
	BMC12274	7.9 L3c	7.6 L3c
	BMC02185	26 L3c	3 L3c
	BMC02315	327 L3c	2.4 L3c
	BMC01777	109 L3c	27 L3c
	14287.m00022	9.7 L3c	5 L3c
	BMC00307	11 L3c	2 L3c
