# Supplementary material for: Transcriptomes and pathways associated with infectivity, survival and immunogenicity in Brugia malayi L3
Source: BMC Genomics. 2009 Jun 15;10:267. doi: 10.1186/1471-2164-10-267 (PMC2708187; doi:10.1186/1471-2164-10-267)
Supplement: Additional file 15 — Potential drug targets in each L3 gene set. The potential drug targets were identified in each L3 gene set. [file 1471-2164-10-267-S15.xls]

## Sheet: Table s10
Table S15. Genes as potential drug targets in each L3 gene set
Gene set	Pub_Locus	expression ratio	descriptior
L3i	BM1_56600	2	AAD51086.1|AF177193_1 cystatin-type cysteine proteinase inhibitor CPI-2
	BM1_54705	13	AAC47626.1| unknown [Brugia malayi]
	BM1_54705	7	AB85468.1| putative cuticular collagen
	BM1_50115	3	NP_492760.1| F25H2.4 (sequence overlapping the COX4 gene )
	BM1_34840	5	UNKNOWN (score 70)
	BM1_09360	2	AAL91105.1| B20-2 protein [Brugia malayi]
	BM1_54705	3	AAD51086.1|AF177193_1 cystatin-type cysteine proteinase inhibitor CPI-2
	BM1_43045	19	CAE66032.1| Hypothetical protein CBG11227(: Cholecystokinin receptor, type A )
	BM1_34840	4	CAE61462.1| Hypothetical protein CBG05354 ( Nematode cuticle collagen N-terminal domain )
	BM1_34840	5	CAE61462.1| Hypothetical protein CBG05354 ( Nematode cuticle collagen N-terminal domain )
	BM1_34840	3	CAE61462.1| Hypothetical protein CBG05354 ( Nematode cuticle collagen N-terminal domain )
L3ir	BM1_54705	4	AAC47626.1| unknown [Brugia malayi]
	BM1_43045	5	CAE66032.1| Hypothetical protein CBG11227(: Cholecystokinin receptor, type A )
	BM1_34840	5	CAE61462.1| Hypothetical protein CBG05354 ( Nematode cuticle collagen N-terminal domain )
	BM1_34840	5	CAE61462.1| Hypothetical protein CBG05354 ( Nematode cuticle collagen N-terminal domain )
	BM1_34840	4	CAE61462.1| Hypothetical protein CBG05354 ( Nematode cuticle collagen N-terminal domain )
	BM1_39000	2	NP_498500.1| K04C2.5 (no description)
	BM1_39000	2	NP_498500.1| K04C2.5 (no description)
L3c	BM1_02565	5	NP_733106.2| CG31439-PA excretory/secretory protein Juv-p120 precursor, putative
	BM1_22805	4	CAE66872.1| Hypothetical protein CBG12250 (LSM domain)
	BM1_34560	3	CAE62512.1| Hypothetical protein CBG06617 (no description)
	BM1_44295	5	hypothetical protein
Ref # 82
	BMC02934	20-3310,	F46C8.2 CE04577	WT
	13818.M00236	116-7563,	F46F11.5 CE10604	Lvl Etv Osmotic
	BMC04530	111-6363,	F49E8.4 CE10792	Reproductive
	BMC04376	112-6367,	F49E8.4 CE10792	Reproductive
	BMC02058	96-1034,	F49F1.1 CE17084	WT
	BMC11851	15-3617,	F52E1.7b CE35323	WT
	BMC02059	25-3972,	F52E1.7b CE35323	WT
	14236.M00032	86-4688,	F55A12.4c CE11123	WT
	14236.M00034	89-3968,	F55E10.6 CE02786	WT
	BMC03432	95-4195,	F55H12.4 CE11212	WT
	13346.M00180	78-1772,	F57C9.1b CE28472	WT
	BMW00134	11-2500,	F58F6.1 CE17136	WT
	BMW00033	27-433,	F58F6.1 CE17136	WT
	BMC06865	29-3929,	F58F6.1 CE17136	WT
	14693.M00120	31-2520,	H06O01.3 CE17969	WT
	14597.M00049	101-3538,	H20J18.1b CE31554	WT
	BMC04080	80-4886,	K01A2.5 CE19513	WT
	13888.M00008	79-3939,	K02G10.7b CE34331	WT
	BMC12474	115-7525,	K04C2.5 CE00799	Lvl not_Emb Sck Stp Gro
	BE124987	35-5509,	K07E1.1 CE39745	Unclassified
	BMC09229	92-1734,	K08C7.5 CE06138	WT
	BMC06872	8-4777,	M18.1 CE06193	WT
	BMC12240	24-1925,	R07E5.2 CE00657	WT
	BMW00011	87-2416,	R09H10.4 CE12664	WT
	BMC02401	46-7127,	R107.7 CE00302	not_Emb
	BMC06504	117-8635,	T01D1.4 CE12948	Emb
	13632.M00183	121-8633,	T01D1.4 CE12948	Emb
	14672.M00017	161-1519,	T05A10.1k CE39627	WT
	BMC12441	41-5682,	T10E10.6 CE23972	Unc Bmd Gro
	14975.M04550	45-6738,	T14B4.7a CE26000	Pch Slu Dpy
	BMC04773	102-4925,	T19C3.3 CE30183	WT
	BMC12506	50-8828,	W01B6.7 CE03759	Emb
	BMC07029	47-7882,	W10G6.3 CE18354	Larval
	BMC04084	26-2743,	Y12A6A.1 CE19031	WT
	14980.M02813	88-86,	Y22D7AL.6 CE39041	WT
	14967.M01563	94-2212,	Y34B4A.4a CE21520	WT
	BMC03726	21-1671,	Y38C1BA.3 CE21569	WT
	BMC05172	33-5283,	Y41D4A.2 CE36738	Unclassified Larval
	BMC12490	34-5281,	Y41D4A.2 CE36738	Unclassified Larval
	BMC04165	105-91,	Y46G5A.17 CE36414	WT
	BMC02762	99-3610,	Y47G6A.21 CE37066	WT
	BMC06834	49-8966,	Y54E10BL.2 CE25434	Emb
	BMC05026	52-8787,	Y54E10BL.2 CE25434	Emb
	BMC00613	100-2287,	Y66A7A.6 CE15691	WT
	BMC02613	90-3478,	Y69E1A.7 CE22814	WT
	13532.M00015	51-8855,	Y71H2AM.15b CE39069	Emb
	BMC07008	97-2131,	Y74E4A.1a CE30327	WT
	BMW01314	109-5754,	Y8G1A.2 CE18356	Stp Gro Unc Rup
	BMC05537	39-5663,	ZK1010.7 CE15507	Unc Dpy Bmd
	BMC05175	14-1767,	ZK1193.1 CE05126	WT
	BMC00257	103-253,	ZK354.3 CE15316	WT
	14972.M07595	113-7232,	ZK632.12 CE01110	not_Emb
	14977.M05029	118-8935,	ZK669.4 CE01115	Emb
	BMC03018	120-8733,	ZK669.4 CE01115	Emb
	13555.M00076	76-117,	ZK783.2 CE34466	WT
	BMC02054	122-9078,	ZK809.4 CE31754	Egl Pvl Ste Rup not_Emb Sck
