# Supplementary material for: Transcriptomes and pathways associated with infectivity, survival and immunogenicity in Brugia malayi L3
Source: BMC Genomics. 2009 Jun 15;10:267. doi: 10.1186/1471-2164-10-267 (PMC2708187; doi:10.1186/1471-2164-10-267)
Supplement: Additional file 16 — Primers of selected genes confirmed by real-time qRT-PCR. The primers used in real-time qRT-PCR for the confirmation. [file 1471-2164-10-267-S16.xls]

## Sheet: qRT-PCR
Table S16. primers for selected L3 genes confirmed by qRT-PCR
TIGR ID	Pub_Locus	F_ primer	R_primer
BMC05586		CGCACGAAGCTTGCTACGA	TGCCTGATTCTCGCTCAGTCT
BMC11985	Bm1_00065	GAGACTTGCGTCCGATTTCAG	TGATTCCCCCTGTTGTCCAT
BMC08144		TCTTGCCGTTCGTGAAACAA	TCCCTTCCCAGCATTGCA
BMC12291	Bm1_14040	GCGGCAAGAATATGTTGCTACTG	GCCCATCTTTGCGCAGAAT
BMC11851		CACCATTTTCACCACGTTTCAG	GGTCGCTCAATGTCGAGATCA
BMC00123	Bm1_14360	GCATTCATGCGTTATCGAAAGA	CTTGAGGCGCACAATACGAA
14863.m00021	Bm1_26880	AGCTTGCTACGATCAACGTGAA	GGCTTACGTCCATGCCTGATT
BMC12220	Bm1_20105	TTGAATTGCTTTGTCGGTTTACTG	AAAGGGTGCTGTTGGAATGAA
AA840996	Bm1_02070	CGGATCGTGCGCAGTTAGA	TTTCCGCAACGTTTTGCA
BMC12291	Bm1_14040	GCGGCAAGAATATGTTGCTACTG	GCCCATCTTTGCGCAGAAT
AA841533	Bm1_09325	ACGTCTTTTCTTTTTTGACTACATGATC	GACAGTTTTCATCTTCGTTCATGTTT
13358.m00042	Bm1_08085	ACGCTGAACTACAAGAAGCATACG	TTATTCAATTCCTGTTGAGCTTTTTC
14972.m07078	Bm1_36940	TCACAATGCCGTGACTTGATTC	TGTGTTATTTCACCTGCATTTGG
BMC06080	Bm1_13265	CCGGGTGACGAATTAGGACTT	AGCGACGGGTCCACGTT
BMC02395	Bm1_17410	TGGATCCAAATAAAACAGGTTCAA	TGAGCTGGCGGTGTACTCATA
BMC07099		AATATACCATCTCGATCATTGCACAA	ACAGCCATAACTAAGGCCGAAA
BMC00677		GCATCTCGGGAAAGGAGTTG	GCACCAGCATTACCGGTTTT
BMC11984	Bm1_00095	GGAGAACGAAAGGCGCTGTA	GCATAGCAACTAACCGCACTGT
BMC02136		GTCGAGTAAATGAGTTGGAAAAAGAA	TTTGGGACAGAAAGGCAACTTATT
BMC04302		CAACCTCGAAATGCACAACAAG	TCTTCCGTTCCATAGCCAACA
BMC05457	Bm1_00870	GGTTACGGAACGCATCGAA	TGGGTTCCCCAGCTATTTTTAA
13555.m00076	Bm1_10125	TCAAATTGGAAAAACCTTAAGTGCTA	ATACTCACAAAATGCACCATCCAT
BMC04376	Bm1_11460	GTGATTTTCAAGCAGTTGCAGTTT	CAAAGTCCGCAAGGAGCAGTA
13346.m00180	Bm1_07835	TCCACCAGTTGATCGTCGTATT	ACTACATTTATTGCCAGCATATCCAT
BMC12015		ACGAGGTTTTCTTCGTGGTGAA	CCATGAATGCAACATAAAATTGAAC
BMC06090	Bm1_10280	TTGCAATCGTAGACATGAATCGT	GCATCAGCATCATGTCCTAGCA
BMC02059	Bm1_19805	TTAACGAAAGATGGTAAATTGACGAT	TTGTTTGCGCCTCGTTTTT
BMC12240		CAAATCACAATTAACGATCTTCCAGTA	ACAAACTGAAAAGCTTGAATTAAACG
TC3583	Bm1_53275	ACCAGGATCAATACCGAATTGG	CGCATCCGATAAGGGCTTTGT
BMC04762	Bm1_13245	CAGGTGAAAATGGTAAGGATGGTA	ACCCTCCGCGTGTTTTCTC
BMC06992		GCAGTGCAAGATCGATAGTCTTTAAG	GACCGGTTGTGGAAAATATTAAGATT
BMC04530		ACATATGTGCGGACGAGTCAGTA	CTGCACTGCTGAAATTCACGAT
14672.m00017	Bm1_04050	TCACATTAACTCAGACAATAGCAACAAG	TGTTGGACTAGTAGTTGAGAAGATTTTTTC
13293.m00125	Bm1_07160	GACAACTGCAAGAAATTGAACG	AACCAGTCGCGTGAATTCCT
BMC01338	Bm1_45510	CCTGGAAGTTTGGGAGAAGGA	GGCTGTTTTCGTAGAATCTATTGCA
BMC12274		CATGTATGATGCATGGCATTCA	CAGACGAATGCTAAGCCCAAA
BMC02185		GGCACGAGCCTGCATTTG	TCCTGCACGGAAATCTTTAGTAAA
BMC02315		AAAAACAGCGGATAGCGTATGG	CGGGAGGATGCAGACACATT
BMC01777		GGTTCGTGGTGTATACCCTTTCA	CCGAGCAGAACTGATAGCGATA
14287.m00022	Bm1_00291	GCCTCACAGTTGTCAGTATGC	GCCGTGTGAATGTGCAAATC
BMC00307		ACGACCTTACGAGACCCATCA	GAGGGCCGTTGGGTTTTG
